# Supplementary material for: SPINDOC binds PARP1 to facilitate PARylation
Source: Nat Commun. 2021 Nov 4;12:6362. doi: 10.1038/s41467-021-26588-y (PMC8568969; doi:10.1038/s41467-021-26588-y)
Supplement: Supplementary file 4 — Supplementary Data [file 41467_2021_26588_MOESM4_ESM.xlsx]

## Sheet: Supplementary DATASET 1
Supplementary data 1. MS counts from GFP-SPINDOC IP vs GFP vector IP
Identified Proteins (892)	Accession Number	Alternate ID	Molecular Weight	Cytoplasm-GFP	Cytoplasm-GFP-SPINDOC	Nuclei-GFP	Nuclei-GFP-SPINDOC
SWISS-PROT:Q9U6Y5 Green fluorescent protein (GFP-Cter-HisTag)	Q9U6Y5		28 kDa	2607	1714	580	726
Spindlin interactor and repressor of chromatin-binding protein OS=Homo sapiens OX=9606 GN=SPINDOC PE=1 SV=3	Q9BUA3	SPINDOC	41 kDa	22	2145	316	908
SWISS-PROT:P04264 Tax_Id=9606 Gene_Symbol=KRT1 Keratin, type II cytoskeletal 1	P04264		66 kDa	817	180	693	451
Heat shock cognate 71 kDa protein OS=Homo sapiens OX=9606 GN=HSPA8 PE=1 SV=1	P11142	HSPA8	71 kDa	118	1002	95	336
SWISS-PROT:P35527 Tax_Id=9606 Gene_Symbol=KRT9 Keratin, type I cytoskeletal 9	P35527		62 kDa	518	110	567	234
SWISS-PROT:P02769 (Bos taurus) Bovine serum albumin precursor	P02769		69 kDa	451	274	437	117
SWISS-PROT:P13645 Tax_Id=9606 Gene_Symbol=KRT10 Keratin, type I cytoskeletal 10	P13645		60 kDa	519	140	390	226
Heat shock 70 kDa protein 1B OS=Homo sapiens OX=9606 GN=HSPA1B PE=1 SV=1	A0A0G2JIW1 (+1)	HSPA1B	70 kDa	98	651	134	260
SWISS-PROT:P35908 Tax_Id=9606 Gene_Symbol=KRT2 Keratin, type II cytoskeletal 2 epidermal	P35908		66 kDa	310	102	473	266
Tubulin beta chain OS=Homo sapiens OX=9606 GN=TUBB PE=1 SV=2	P07437	TUBB	50 kDa	183	648	149	144
Tubulin beta-4B chain OS=Homo sapiens OX=9606 GN=TUBB4B PE=1 SV=1	P68371	TUBB4B	50 kDa	156	637	145	126
Tubulin beta-4A chain OS=Homo sapiens OX=9606 GN=TUBB4A PE=1 SV=2	P04350	TUBB4A	50 kDa	0	601	0	0
Tubulin beta-2B chain OS=Homo sapiens OX=9606 GN=TUBB2B PE=1 SV=1	Q9BVA1	TUBB2B	50 kDa	144	536	0	0
SWISS-PROT:P02663 Alpha-S2-casein [Contains: Casocidin-1 - Bos taurus (Bovine).	P02663		24 kDa	355	228	96	133						.
SWISS-PROT:P02533 Tax_Id=9606 Gene_Symbol=KRT14 Keratin, type I cytoskeletal 14	P02533		52 kDa	202	42	325	93
SWISS-PROT:P02754 Beta-lactoglobulin - Bos taurus (Bovine).	P02754		18 kDa	281	106	189	53
Histone H2B type 2-F OS=Homo sapiens OX=9606 GN=H2BC18 PE=1 SV=3	Q5QNW6 (+2)	H2BC18	14 kDa	2	2	3	590
Poly [ADP-ribose] polymerase 1 OS=Homo sapiens OX=9606 GN=PARP1 PE=1 SV=4	P09874	PARP1	113 kDa	0	0	20	574
Keratin, type I cytoskeletal 16 OS=Homo sapiens OX=9606 GN=KRT16 PE=1 SV=4	P08779	KRT16	51 kDa	166	31	276	84
Stress-70 protein, mitochondrial OS=Homo sapiens OX=9606 GN=HSPA9 PE=1 SV=2	P38646	HSPA9	74 kDa	42	324	80	105
Ubiquitin-40S ribosomal protein S27a OS=Homo sapiens OX=9606 GN=RPS27A PE=1 SV=2	P62979	RPS27A	18 kDa	36	96	19	382
Far upstream element-binding protein 2 OS=Homo sapiens OX=9606 GN=KHSRP PE=1 SV=1	A0A087WTP3 (+1)	KHSRP	73 kDa	14	5	312	212
Tubulin alpha-1B chain OS=Homo sapiens OX=9606 GN=TUBA1B PE=1 SV=1	P68363	TUBA1B	50 kDa	122	303	44	56
Actin, cytoplasmic 1 OS=Homo sapiens OX=9606 GN=ACTB PE=1 SV=1	P60709	ACTB	42 kDa	55	33	221	195
Histone H2B type 1-O OS=Homo sapiens OX=9606 GN=H2BC17 PE=1 SV=3	P23527	H2BC17	14 kDa	0	0	0	516
Tubulin alpha chain OS=Homo sapiens OX=9606 GN=TUBA1C PE=1 SV=1	F5H5D3 (+1)	TUBA1C	58 kDa	106	298	0	51
Poly(rC)-binding protein 1 OS=Homo sapiens OX=9606 GN=PCBP1 PE=1 SV=2	Q15365	PCBP1	37 kDa	68	43	244	109
Endoplasmic reticulum chaperone BiP OS=Homo sapiens OX=9606 GN=HSPA5 PE=1 SV=2	P11021	HSPA5	72 kDa	42	345	37	42
SWISS-PROT:P04259 Tax_Id=9606 Gene_Symbol=KRT6B Keratin, type II cytoskeletal 6B	P04259		60 kDa	200	59	144	88
Keratin, type II cytoskeletal 5 OS=Homo sapiens OX=9606 GN=KRT5 PE=1 SV=3	P13647	KRT5	62 kDa	195	44	172	70
Histone H4 OS=Homo sapiens OX=9606 GN=H4C1 PE=1 SV=2	P62805	H4C1	11 kDa	1	2	4	430
Cysteine and glycine-rich protein 2 OS=Homo sapiens OX=9606 GN=CSRP2 PE=1 SV=1	F8VW96 (+1)	CSRP2	27 kDa	11	4	195	194
Vimentin OS=Homo sapiens OX=9606 GN=VIM PE=1 SV=4	P08670	VIM	54 kDa	4	7	199	228
Histone H3.1 OS=Homo sapiens OX=9606 GN=H3C1 PE=1 SV=2	P68431	H3C1	15 kDa	1	0	0	406
Isoform 2 of Tubulin alpha-4A chain OS=Homo sapiens OX=9606 GN=TUBA4A	P68366-2	TUBA4A	48 kDa	0	256	0	0
SWISS-PROT:P02662 Alpha-S1-casein - Bos taurus (Bovine).	P02662		23 kDa	165	68	109	31
Isoform 4 of DNA topoisomerase 2-alpha OS=Homo sapiens OX=9606 GN=TOP2A	P11388-4	TOP2A	183 kDa	0	0	0	353
Keratin, type II cytoskeletal 6A OS=Homo sapiens OX=9606 GN=KRT6A PE=1 SV=3	P02538	KRT6A	60 kDa	153	0	125	56
Isoform 3 of Poly(rC)-binding protein 2 OS=Homo sapiens OX=9606 GN=PCBP2	Q15366-3 (+3)	PCBP2	38 kDa	23	17	196	85
Histone H1.2 OS=Homo sapiens OX=9606 GN=H1-2 PE=1 SV=2	P16403	H1-2	21 kDa	2	0	6	293
SWISS-PROT:P02668 Kappa-casein [Contains: Casoxin C; Casoxin 6; Casoxin A; Casoxin B; Casoplatelin] - Bos taurus (Bovine).	P02668		19 kDa	87	58	142	28
Histone H1.4 OS=Homo sapiens OX=9606 GN=H1-4 PE=1 SV=2	P10412	H1-4	22 kDa	0	0	6	279
Histone H2A type 1 OS=Homo sapiens OX=9606 GN=H2AC11 PE=1 SV=2	P0C0S8 (+3)	H2AC11	14 kDa	2	2	6	288
Histone H1.3 OS=Homo sapiens OX=9606 GN=H1-3 PE=1 SV=2	P16402	H1-3	22 kDa	0	2	0	275
Elongation factor 1-alpha 1 OS=Homo sapiens OX=9606 GN=EEF1A1 PE=1 SV=1	P68104 (+1)	EEF1A1	50 kDa	17	11	76	168
Albumin OS=Homo sapiens OX=9606 GN=ALB PE=1 SV=2	P02768	ALB	69 kDa	130	63	46	29
Keratin, type I cytoskeletal 17 OS=Homo sapiens OX=9606 GN=KRT17 PE=1 SV=2	Q04695	KRT17	48 kDa	90	20	94	43
Crk-like protein OS=Homo sapiens OX=9606 GN=CRKL PE=1 SV=1	P46109	CRKL	34 kDa	114	59	28	34
Lamin-B1 OS=Homo sapiens OX=9606 GN=LMNB1 PE=1 SV=2	P20700	LMNB1	66 kDa	0	0	210	32
Heterogeneous nuclear ribonucleoprotein M OS=Homo sapiens OX=9606 GN=HNRNPM PE=1 SV=3	P52272 (+1)	HNRNPM	78 kDa	0	24	86	132
Filamin-A OS=Homo sapiens OX=9606 GN=FLNA PE=1 SV=4	P21333 (+1)	FLNA	281 kDa	7	10	78	114
Histone HIST2H3PS2 OS=Homo sapiens OX=9606 GN=H3-2 PE=1 SV=1	Q5TEC6	H3-2	15 kDa	0	0	0	219
Nucleolar RNA helicase 2 OS=Homo sapiens OX=9606 GN=DDX21 PE=1 SV=5	Q9NR30	DDX21	87 kDa	0	0	1	190
Peroxiredoxin-1 OS=Homo sapiens OX=9606 GN=PRDX1 PE=1 SV=1	Q06830	PRDX1	22 kDa	22	19	78	78
ADP/ATP translocase 2 OS=Homo sapiens OX=9606 GN=SLC25A5 PE=1 SV=7	P05141	SLC25A5	33 kDa	2	10	55	130
RNA helicase OS=Homo sapiens OX=9606 GN=DDX17 PE=1 SV=1	A0A5H1ZRQ2	DDX17	80 kDa	0	0	110	89
Double-stranded RNA-specific adenosine deaminase OS=Homo sapiens OX=9606 GN=ADAR PE=1 SV=4	P55265	ADAR	136 kDa	0	0	76	120
SWISS-PROT:Q7Z794 Tax_Id=9606 Gene_Symbol=KRT77 Keratin 77	Q7Z794		62 kDa	38	0	0	0
Histone H2A.Z OS=Homo sapiens OX=9606 GN=H2AZ1 PE=1 SV=2	P0C0S5 (+1)	H2AZ1	14 kDa	0	0	0	165
SWISS-PROT:P02666 Beta-casein - Bos taurus (Bovine).	P02666		24 kDa	64	25	84	14
Histone H2AX OS=Homo sapiens OX=9606 GN=H2AX PE=1 SV=2	P16104	H2AX	15 kDa	0	0	0	156
Aspartate carbamoyltransferase OS=Homo sapiens OX=9606 GN=CAD PE=1 SV=1	F8VPD4 (+1)	CAD	236 kDa	16	154	0	1
Heterogeneous nuclear ribonucleoprotein H OS=Homo sapiens OX=9606 GN=HNRNPH1 PE=1 SV=1	E9PCY7 (+2)	HNRNPH1	47 kDa	11	8	43	92
ADP/ATP translocase 3 OS=Homo sapiens OX=9606 GN=SLC25A6 PE=1 SV=4	P12236	SLC25A6	33 kDa	0	0	49	123
Isoform Beta-1 of DNA topoisomerase 2-beta OS=Homo sapiens OX=9606 GN=TOP2B	Q02880-2	TOP2B	183 kDa	1	0	1	156
Isoform 3 of Centromere protein V OS=Homo sapiens OX=9606 GN=CENPV	Q7Z7K6-3	CENPV	30 kDa	0	0	0	129
SWISS-PROT:P00711 Alpha-lactalbumin - Bos taurus (Bovine).	P00711		14 kDa	99	23	4	4
Heterogeneous nuclear ribonucleoprotein U OS=Homo sapiens OX=9606 GN=HNRNPU PE=1 SV=6	Q00839	HNRNPU	91 kDa	0	0	21	136
DEAD box protein 5 OS=Homo sapiens OX=9606 GN=DDX5 PE=1 SV=1	J3KTA4 (+2)	DDX5	69 kDa	0	0	52	87
Centromere protein V OS=Homo sapiens OX=9606 GN=CENPV PE=1 SV=1	Q7Z7K6	CENPV	30 kDa	0	0	0	124
Nuclear pore complex protein Nup155 OS=Homo sapiens OX=9606 GN=NUP155 PE=1 SV=1	O75694 (+1)	NUP155	155 kDa	2	4	63	66
Transcription intermediary factor 1-beta OS=Homo sapiens OX=9606 GN=TRIM28 PE=1 SV=5	Q13263	TRIM28	89 kDa	0	16	67	53
Heterogeneous nuclear ribonucleoproteins C1/C2 OS=Homo sapiens OX=9606 GN=HNRNPC PE=1 SV=1	B2R5W2	HNRNPC	32 kDa	3	1	52	86
Nucleolar protein 6 OS=Homo sapiens OX=9606 GN=NOL6 PE=1 SV=2	Q9H6R4 (+1)	NOL6	128 kDa	0	0	68	60
SWISS-PROT:P00761|TRYP_PIG Trypsin - Sus scrofa (Pig).	P00761		24 kDa	19	21	70	101
Heterogeneous nuclear ribonucleoprotein K OS=Homo sapiens OX=9606 GN=HNRNPK PE=1 SV=1	P61978 (+2)	HNRNPK	51 kDa	9	7	51	58
Isoform 3 of Core histone macro-H2A.1 OS=Homo sapiens OX=9606 GN=MACROH2A1	O75367-3	MACROH2A1	39 kDa	0	0	0	118
Heterogeneous nuclear ribonucleoprotein F OS=Homo sapiens OX=9606 GN=HNRNPF PE=1 SV=3	P52597	HNRNPF	46 kDa	44	24	15	34
Spindlin-1 OS=Homo sapiens OX=9606 GN=SPIN1 PE=1 SV=3	Q9Y657	SPIN1	30 kDa	0	37	0	83
Calponin-3 OS=Homo sapiens OX=9606 GN=CNN3 PE=1 SV=1	Q15417 (+1)	CNN3	36 kDa	11	8	60	37
Macrophage migration inhibitory factor OS=Homo sapiens OX=9606 GN=MIF PE=1 SV=4	P14174	MIF	12 kDa	77	22	5	6
Nucleolar protein 56 OS=Homo sapiens OX=9606 GN=NOP56 PE=1 SV=4	O00567	NOP56	66 kDa	0	0	1	111
Thioredoxin OS=Homo sapiens OX=9606 GN=TXN PE=1 SV=3	P10599	TXN	12 kDa	38	19	45	10
DNA-dependent protein kinase catalytic subunit OS=Homo sapiens OX=9606 GN=PRKDC PE=1 SV=3	P78527	PRKDC	469 kDa	3	0	28	92
Profilin OS=Homo sapiens OX=9606 GN=PFN2 PE=1 SV=1	C9J0J7 (+2)	PFN2	10 kDa	38	24	30	10
Plastin-3 OS=Homo sapiens OX=9606 GN=PLS3 PE=1 SV=4	P13797	PLS3	71 kDa	34	15	28	36
Isoform 4 of Cellular nucleic acid-binding protein OS=Homo sapiens OX=9606 GN=CNBP	P62633-4 (+1)	CNBP	20 kDa	10	10	59	20
Desmoplakin OS=Homo sapiens OX=9606 GN=DSP PE=1 SV=3	P15924	DSP	332 kDa	64	25	5	25
Proliferation marker protein Ki-67 OS=Homo sapiens OX=9606 GN=MKI67 PE=1 SV=2	P46013	MKI67	359 kDa	0	0	1	105
U2 small nuclear ribonucleoprotein A' OS=Homo sapiens OX=9606 GN=SNRPA1 PE=1 SV=2	P09661	SNRPA1	28 kDa	10	4	33	50
DnaJ homolog subfamily C member 10 OS=Homo sapiens OX=9606 GN=DNAJC10 PE=1 SV=2	Q8IXB1	DNAJC10	91 kDa	30	18	29	17
Protein RCC2 OS=Homo sapiens OX=9606 GN=RCC2 PE=1 SV=2	Q9P258	RCC2	56 kDa	0	0	4	84
3-hydroxyacyl-[acyl-carrier-protein] dehydratase OS=Homo sapiens OX=9606 GN=FASN PE=1 SV=1	A0A0U1RQF0 (+1)	FASN	273 kDa	53	32	0	2
Outer mitochondrial membrane protein porin 2 (Fragment) OS=Homo sapiens OX=9606 GN=VDAC2 PE=1 SV=1	A0A0A0MR02 (+1)	VDAC2	30 kDa	0	0	38	46
Annexin A2 OS=Homo sapiens OX=9606 GN=ANXA2 PE=1 SV=2	P07355	ANXA2	39 kDa	12	7	37	30
Mitotic checkpoint protein BUB3 (Fragment) OS=Homo sapiens OX=9606 GN=BUB3 PE=1 SV=1	J3QT28 (+2)	BUB3	32 kDa	0	2	47	28
CTP synthase OS=Homo sapiens OX=9606 GN=CTPS1 PE=1 SV=1	A0A3B3IRI2 (+1)	CTPS1	64 kDa	49	35	0	0
Trifunctional purine biosynthetic protein adenosine-3 OS=Homo sapiens OX=9606 GN=GART PE=1 SV=1	P22102	GART	108 kDa	49	33	0	6
RNA-binding protein 14 OS=Homo sapiens OX=9606 GN=RBM14 PE=1 SV=2	Q96PK6	RBM14	69 kDa	0	0	21	65
Voltage-dependent anion-selective channel protein 3 OS=Homo sapiens OX=9606 GN=VDAC3 PE=1 SV=1	Q9Y277	VDAC3	31 kDa	0	0	12	59
Parkinson disease protein 7 OS=Homo sapiens OX=9606 GN=PARK7 PE=1 SV=2	Q99497	PARK7	20 kDa	44	30	0	0
Replication factor C subunit 1 OS=Homo sapiens OX=9606 GN=RFC1 PE=1 SV=4	P35251 (+1)	RFC1	128 kDa	0	0	0	65
Isoform 2 of Nuclear mitotic apparatus protein 1 OS=Homo sapiens OX=9606 GN=NUMA1	Q14980-2	NUMA1	237 kDa	3	0	11	61
Probable 28S rRNA (cytosine(4447)-C(5))-methyltransferase OS=Homo sapiens OX=9606 GN=NOP2 PE=1 SV=2	P46087 (+1)	NOP2	89 kDa	0	0	0	71
60 kDa heat shock protein, mitochondrial OS=Homo sapiens OX=9606 GN=HSPD1 PE=1 SV=2	P10809	HSPD1	61 kDa	13	17	21	18
Pre-mRNA-splicing factor ATP-dependent RNA helicase DHX15 OS=Homo sapiens OX=9606 GN=DHX15 PE=1 SV=2	O43143	DHX15	91 kDa	2	2	9	54
ATP-dependent RNA helicase A OS=Homo sapiens OX=9606 GN=DHX9 PE=1 SV=4	Q08211	DHX9	141 kDa	0	0	12	53
60S ribosomal protein L12 OS=Homo sapiens OX=9606 GN=RPL12 PE=1 SV=1	P30050	RPL12	18 kDa	4	2	18	37
Host cell factor 1 OS=Homo sapiens OX=9606 GN=HCFC1 PE=1 SV=2	A6NEM2 (+1)	HCFC1	213 kDa	0	10	11	43
DNA topoisomerase 1 OS=Homo sapiens OX=9606 GN=TOP1 PE=1 SV=2	P11387	TOP1	91 kDa	0	0	0	64
Src substrate cortactin OS=Homo sapiens OX=9606 GN=CTTN PE=1 SV=2	Q14247	CTTN	62 kDa	2	0	38	27
Isoform 2 of Tyrosine-protein kinase BAZ1B OS=Homo sapiens OX=9606 GN=BAZ1B	Q9UIG0-2	BAZ1B	170 kDa	0	0	0	62
(Bos taurus) 44 kDa protein	ENSEMBL:ENSBTAP00000024466		44 kDa	40	7	18	0
Isoform 2 of Dynamin-like 120 kDa protein, mitochondrial OS=Homo sapiens OX=9606 GN=OPA1	O60313-2	OPA1	116 kDa	38	22	1	1
60S ribosomal protein L11 OS=Homo sapiens OX=9606 GN=RPL11 PE=1 SV=2	P62913	RPL11	20 kDa	4	11	20	30
E3 SUMO-protein ligase RanBP2 OS=Homo sapiens OX=9606 GN=RANBP2 PE=1 SV=2	P49792	RANBP2	358 kDa	0	0	21	38
Far upstream element-binding protein 3 OS=Homo sapiens OX=9606 GN=FUBP3 PE=1 SV=2	Q96I24	FUBP3	62 kDa	0	0	61	12
Small ubiquitin-related modifier 2 OS=Homo sapiens OX=9606 GN=SUMO2 PE=1 SV=3	P61956	SUMO2	11 kDa	0	24	14	14
Cytochrome b-c1 complex subunit 1, mitochondrial OS=Homo sapiens OX=9606 GN=UQCRC1 PE=1 SV=3	P31930	UQCRC1	53 kDa	2	0	21	34
Lamin-B2 OS=Homo sapiens OX=9606 GN=LMNB2 PE=1 SV=4	Q03252	LMNB2	70 kDa	1	1	49	9
Elongation factor 1-gamma OS=Homo sapiens OX=9606 GN=EEF1G PE=1 SV=3	P26641	EEF1G	50 kDa	1	0	13	44
DnaJ homolog subfamily A member 1 OS=Homo sapiens OX=9606 GN=DNAJA1 PE=1 SV=2	P31689	DNAJA1	45 kDa	1	46	2	2
PHD finger-like domain-containing protein 5A OS=Homo sapiens OX=9606 GN=PHF5A PE=1 SV=1	Q7RTV0	PHF5A	12 kDa	0	0	23	31
60S ribosomal protein L7a OS=Homo sapiens OX=9606 GN=RPL7A PE=1 SV=2	P62424	RPL7A	30 kDa	0	0	0	51
Nucleolar protein 58 OS=Homo sapiens OX=9606 GN=NOP58 PE=1 SV=1	Q9Y2X3	NOP58	60 kDa	0	0	0	53
Cofilin-1 OS=Homo sapiens OX=9606 GN=CFL1 PE=1 SV=3	P23528	CFL1	19 kDa	20	9	12	9
Calponin OS=Homo sapiens OX=9606 GN=CNN2 PE=1 SV=1	B4DDF4 (+2)	CNN2	33 kDa	11	7	22	14
Phenylalanine--tRNA ligase beta subunit OS=Homo sapiens OX=9606 GN=FARSB PE=1 SV=3	Q9NSD9	FARSB	66 kDa	0	0	31	32
40S ribosomal protein S3 OS=Homo sapiens OX=9606 GN=RPS3 PE=1 SV=2	P23396	RPS3	27 kDa	2	9	7	37
Single-stranded DNA-binding protein, mitochondrial (Fragment) OS=Homo sapiens OX=9606 GN=SSBP1 PE=1 SV=1	A0A0G2JLD8 (+3)	SSBP1	16 kDa	0	3	6	44
Polypyrimidine tract-binding protein 1 OS=Homo sapiens OX=9606 GN=PTBP1 PE=1 SV=4	A6NLN1	PTBP1	57 kDa	0	0	18	37
DnaJ homolog subfamily A member 3, mitochondrial OS=Homo sapiens OX=9606 GN=DNAJA3 PE=1 SV=2	Q96EY1	DNAJA3	52 kDa	0	31	0	20
NHP2-like protein 1 OS=Homo sapiens OX=9606 GN=SNU13 PE=1 SV=3	P55769	SNU13	14 kDa	0	0	8	38
Elongation factor 2 OS=Homo sapiens OX=9606 GN=EEF2 PE=1 SV=4	P13639	EEF2	95 kDa	10	12	28	16
BolA-like protein 2 OS=Homo sapiens OX=9606 GN=BOLA2 PE=1 SV=1	Q9H3K6	BOLA2	10 kDa	14	13	7	14
TREMBL:Q1RMN8 (Bos taurus) Similar to Immunoglobulin lambda-like polypeptide 1	Q1RMN8		25 kDa	32	7	11	1
Phenylalanine--tRNA ligase alpha subunit OS=Homo sapiens OX=9606 GN=FARSA PE=1 SV=3	Q9Y285	FARSA	58 kDa	0	2	33	18
Voltage-dependent anion-selective channel protein 1 OS=Homo sapiens OX=9606 GN=VDAC1 PE=1 SV=2	P21796	VDAC1	31 kDa	0	0	27	22
SWI/SNF-related matrix-associated actin-dependent regulator of chromatin subfamily A member 5 OS=Homo sapiens OX=9606 GN=SMARCA5 PE=1 SV=1	O60264	SMARCA5	122 kDa	0	0	0	52
Heat shock protein HSP 90-beta OS=Homo sapiens OX=9606 GN=HSP90AB1 PE=1 SV=4	P08238	HSP90AB1	83 kDa	5	13	16	18
Tudor-interacting repair regulator protein OS=Homo sapiens OX=9606 GN=NUDT16L1 PE=1 SV=1	Q9BRJ7	NUDT16L1	23 kDa	0	0	35	27
60S ribosomal protein L23 OS=Homo sapiens OX=9606 GN=RPL23 PE=1 SV=1	P62829	RPL23	15 kDa	0	2	0	41
Insulin receptor substrate 4 OS=Homo sapiens OX=9606 GN=IRS4 PE=1 SV=1	O14654	IRS4	134 kDa	0	20	2	24
Peroxiredoxin-2 OS=Homo sapiens OX=9606 GN=PRDX2 PE=1 SV=5	P32119	PRDX2	22 kDa	7	0	6	27
Non-POU domain-containing octamer-binding protein OS=Homo sapiens OX=9606 GN=NONO PE=1 SV=4	Q15233	NONO	54 kDa	0	7	1	45
Zinc finger CCCH-type antiviral protein 1-like OS=Homo sapiens OX=9606 GN=ZC3HAV1L PE=1 SV=2	Q96H79	ZC3HAV1L	33 kDa	16	16	1	8
Chromobox protein homolog 3 OS=Homo sapiens OX=9606 GN=CBX3 PE=1 SV=4	Q13185	CBX3	21 kDa	1	2	0	44
Isoform B of Phosphate carrier protein, mitochondrial OS=Homo sapiens OX=9606 GN=SLC25A3	Q00325-2	SLC25A3	40 kDa	0	0	19	33
ATP synthase subunit alpha, mitochondrial OS=Homo sapiens OX=9606 GN=ATP5F1A PE=1 SV=1	P25705	ATP5F1A	60 kDa	5	4	8	30
Lamina-associated polypeptide 2, isoform alpha OS=Homo sapiens OX=9606 GN=TMPO PE=1 SV=2	P42166	TMPO	75 kDa	0	0	17	27
Ribosomal L1 domain-containing protein 1 OS=Homo sapiens OX=9606 GN=RSL1D1 PE=1 SV=3	O76021	RSL1D1	55 kDa	0	0	0	40
40S ribosomal protein SA OS=Homo sapiens OX=9606 GN=RPSA PE=1 SV=1	A0A0C4DG17 (+2)	RPSA	33 kDa	7	5	18	18
Histone H1.0 OS=Homo sapiens OX=9606 GN=H1-0 PE=1 SV=3	P07305	H1-0	21 kDa	0	0	2	40
PH-interacting protein OS=Homo sapiens OX=9606 GN=PHIP PE=1 SV=2	Q8WWQ0	PHIP	207 kDa	0	0	0	43
Nucleophosmin OS=Homo sapiens OX=9606 GN=NPM1 PE=1 SV=2	P06748 (+2)	NPM1	33 kDa	2	1	25	23
Remodeling and spacing factor 1 OS=Homo sapiens OX=9606 GN=RSF1 PE=1 SV=2	Q96T23 (+1)	RSF1	164 kDa	5	32	1	28
Receptor of activated protein C kinase 1 OS=Homo sapiens OX=9606 GN=RACK1 PE=1 SV=3	P63244	RACK1	35 kDa	4	18	10	14
60S acidic ribosomal protein P0 OS=Homo sapiens OX=9606 GN=RPLP0 PE=1 SV=1	F8VWS0 (+2)	RPLP0	30 kDa	2	6	6	23
Glutathione reductase, mitochondrial OS=Homo sapiens OX=9606 GN=GSR PE=1 SV=2	P00390 (+4)	GSR	56 kDa	17	11	7	6
Hornerin OS=Homo sapiens OX=9606 GN=HRNR PE=1 SV=2	Q86YZ3	HRNR	282 kDa	25	6	4	2
Isoform 2 of ELAV-like protein 1 OS=Homo sapiens OX=9606 GN=ELAVL1	Q15717-2	ELAVL1	39 kDa	0	1	16	22
Importin-5 OS=Homo sapiens OX=9606 GN=IPO5 PE=1 SV=4	O00410 (+1)	IPO5	124 kDa	34	10	0	1
Isoform 2 of F-actin-capping protein subunit beta OS=Homo sapiens OX=9606 GN=CAPZB	P47756-2	CAPZB	31 kDa	17	17	2	6
Emerin OS=Homo sapiens OX=9606 GN=EMD PE=1 SV=1	P50402	EMD	29 kDa	0	4	2	31
Isoform 2 of Protein-L-isoaspartate(D-aspartate) O-methyltransferase OS=Homo sapiens OX=9606 GN=PCMT1	P22061-2	PCMT1	25 kDa	28	9	6	2
Isoform 3 of Protein ELYS OS=Homo sapiens OX=9606 GN=AHCTF1	Q8WYP5-3	AHCTF1	253 kDa	2	0	1	37
Keratin, type II cytoskeletal 78 OS=Homo sapiens OX=9606 GN=KRT78 PE=1 SV=2	Q8N1N4 (+1)	KRT78	57 kDa	16	0	0	0
3-hydroxyacyl-CoA dehydrogenase type-2 OS=Homo sapiens OX=9606 GN=HSD17B10 PE=1 SV=3	Q99714	HSD17B10	27 kDa	5	2	20	13
Cathepsin D OS=Homo sapiens OX=9606 GN=CTSD PE=1 SV=1	A0A1B0GV23 (+4)	CTSD	44 kDa	22	10	4	6
Histone-binding protein RBBP4 OS=Homo sapiens OX=9606 GN=RBBP4 PE=1 SV=3	Q09028 (+1)	RBBP4	48 kDa	0	4	8	24
RNA cytidine acetyltransferase OS=Homo sapiens OX=9606 GN=NAT10 PE=1 SV=2	Q9H0A0	NAT10	116 kDa	0	0	1	42
Translocon-associated protein subunit delta OS=Homo sapiens OX=9606 GN=SSR4 PE=1 SV=1	P51571	SSR4	19 kDa	4	6	5	17
D-3-phosphoglycerate dehydrogenase OS=Homo sapiens OX=9606 GN=PHGDH PE=1 SV=1	A0A286YF22 (+2)	PHGDH	56 kDa	21	16	3	1
Structural maintenance of chromosomes protein 1A OS=Homo sapiens OX=9606 GN=SMC1A PE=1 SV=2	Q14683	SMC1A	143 kDa	0	0	2	35
Heat shock 70 kDa protein 4 OS=Homo sapiens OX=9606 GN=HSPA4 PE=1 SV=4	P34932	HSPA4	94 kDa	0	37	0	0
RNA helicase OS=Homo sapiens OX=9606 GN=DDX3X PE=1 SV=1	A0A0D9SF53	DDX3X	81 kDa	0	2	12	27
Peroxiredoxin-4 OS=Homo sapiens OX=9606 GN=PRDX4 PE=1 SV=1	Q13162	PRDX4	31 kDa	14	10	0	4
DBIRD complex subunit ZNF326 OS=Homo sapiens OX=9606 GN=ZNF326 PE=1 SV=2	Q5BKZ1	ZNF326	66 kDa	1	0	8	26
TAR DNA-binding protein 43 (Fragment) OS=Homo sapiens OX=9606 GN=TARDBP PE=1 SV=1	A0A087WX29 (+1)	TARDBP	27 kDa	0	0	12	24
Nucleolar GTP-binding protein 1 OS=Homo sapiens OX=9606 GN=GTPBP4 PE=1 SV=3	Q9BZE4 (+1)	GTPBP4	74 kDa	0	0	0	37
Lipoprotein lipase OS=Homo sapiens OX=9606 GN=LPL PE=1 SV=1	P06858	LPL	53 kDa	23	5	3	0
Matrin-3 OS=Homo sapiens OX=9606 GN=MATR3 PE=1 SV=1	A8MXP9	MATR3	100 kDa	0	3	12	23
NF-kappa-B-repressing factor OS=Homo sapiens OX=9606 GN=NKRF PE=1 SV=2	O15226 (+1)	NKRF	78 kDa	0	1	0	35
SWISS-PROT:P12763 (Bos taurus) Alpha-2-HS-glycoprotein precursor	P12763		38 kDa	8	10	2	14
Delta-1-pyrroline-5-carboxylate synthase OS=Homo sapiens OX=9606 GN=ALDH18A1 PE=1 SV=2	P54886 (+1)	ALDH18A1	87 kDa	0	0	4	29
60S ribosomal protein L23a OS=Homo sapiens OX=9606 GN=RPL23A PE=1 SV=1	A8MUS3 (+4)	RPL23A	22 kDa	0	2	0	31
Isoform 2 of Heat shock protein HSP 90-alpha OS=Homo sapiens OX=9606 GN=HSP90AA1	P07900-2	HSP90AA1	98 kDa	2	11	7	15
Structural maintenance of chromosomes protein 3 OS=Homo sapiens OX=9606 GN=SMC3 PE=1 SV=2	Q9UQE7	SMC3	142 kDa	1	0	3	29
Sarcoplasmic/endoplasmic reticulum calcium ATPase 2 OS=Homo sapiens OX=9606 GN=ATP2A2 PE=1 SV=1	P16615 (+3)	ATP2A2	115 kDa	0	0	18	18
RNA-binding protein 28 OS=Homo sapiens OX=9606 GN=RBM28 PE=1 SV=3	Q9NW13	RBM28	86 kDa	2	2	0	38
Programmed cell death 11, isoform CRA_a OS=Homo sapiens OX=9606 GN=PDCD11 PE=1 SV=1	A0A3B3IUD7 (+1)	PDCD11	209 kDa	0	0	0	36
40S ribosomal protein S8 OS=Homo sapiens OX=9606 GN=RPS8 PE=1 SV=2	P62241 (+1)	RPS8	24 kDa	0	0	0	31
Cilia- and flagella-associated protein 20 OS=Homo sapiens OX=9606 GN=CFAP20 PE=1 SV=1	Q9Y6A4	CFAP20	23 kDa	0	30	0	0
F-actin-capping protein subunit alpha-1 OS=Homo sapiens OX=9606 GN=CAPZA1 PE=1 SV=3	P52907	CAPZA1	33 kDa	13	11	4	5
Peptidyl-prolyl cis-trans isomerase A OS=Homo sapiens OX=9606 GN=PPIA PE=1 SV=2	P62937	PPIA	18 kDa	16	11	6	14
GTP-binding nuclear protein Ran OS=Homo sapiens OX=9606 GN=RAN PE=1 SV=1	B5MDF5 (+1)	RAN	26 kDa	3	3	13	19
Importin subunit alpha-1 OS=Homo sapiens OX=9606 GN=KPNA2 PE=1 SV=1	P52292	KPNA2	58 kDa	0	9	3	14
Isoform 3 of Plasminogen activator inhibitor 1 RNA-binding protein OS=Homo sapiens OX=9606 GN=SERBP1	Q8NC51-3 (+1)	SERBP1	43 kDa	0	1	17	9
Calmodulin-like protein 5 OS=Homo sapiens OX=9606 GN=CALML5 PE=1 SV=2	Q9NZT1	CALML5	16 kDa	8	2	14	2
Protein arginine N-methyltransferase 1 OS=Homo sapiens OX=9606 GN=PRMT1 PE=1 SV=1	E9PKG1 (+3)	PRMT1	38 kDa	17	6	2	4
Tyrosine-protein kinase CSK OS=Homo sapiens OX=9606 GN=CSK PE=1 SV=1	P41240	CSK	51 kDa	13	13	3	3
Protein LSM12 homolog OS=Homo sapiens OX=9606 GN=LSM12 PE=1 SV=1	K7ELG9	LSM12	25 kDa	7	0	11	8
Cellular tumor antigen p53 OS=Homo sapiens OX=9606 GN=TP53 PE=1 SV=4	P04637 (+1)	TP53	44 kDa	0	4	0	21
Heterogeneous nuclear ribonucleoproteins A2/B1 OS=Homo sapiens OX=9606 GN=HNRNPA2B1 PE=1 SV=2	P22626 (+1)	HNRNPA2B1	37 kDa	0	0	3	26
rRNA 2'-O-methyltransferase fibrillarin OS=Homo sapiens OX=9606 GN=FBL PE=1 SV=2	P22087	FBL	34 kDa	1	0	0	27
60S ribosomal protein L24 OS=Homo sapiens OX=9606 GN=RPL24 PE=1 SV=1	P83731	RPL24	18 kDa	0	0	0	26
Isoform 5 of RNA-binding protein 14 OS=Homo sapiens OX=9606 GN=RBM14	Q96PK6-5	RBM14	37 kDa	0	0	0	23
Cystathionine beta-synthase-like protein OS=Homo sapiens OX=9606 GN=CBSL PE=1 SV=1	P0DN79 (+1)	CBSL	61 kDa	14	8	2	2
Hypoxanthine-guanine phosphoribosyltransferase OS=Homo sapiens OX=9606 GN=HPRT1 PE=1 SV=2	P00492	HPRT1	25 kDa	14	4	4	8
Junction plakoglobin OS=Homo sapiens OX=9606 GN=JUP PE=1 SV=3	P14923	JUP	82 kDa	11	2	2	17
Y-box-binding protein 1 OS=Homo sapiens OX=9606 GN=YBX1 PE=1 SV=3	P67809	YBX1	36 kDa	2	0	2	21
HCG1985580, isoform CRA_c OS=Homo sapiens OX=9606 GN=PDCD6 PE=1 SV=1	A0A024QZ42 (+1)	PDCD6	14 kDa	16	12	0	0
Protein DEK OS=Homo sapiens OX=9606 GN=DEK PE=1 SV=1	A0A494C028	DEK	43 kDa	0	0	5	25
Isoform 2 of RNA-binding motif protein, X chromosome OS=Homo sapiens OX=9606 GN=RBMX	P38159-2	RBMX	41 kDa	0	0	0	26
Zinc finger protein 280C OS=Homo sapiens OX=9606 GN=ZNF280C PE=1 SV=1	Q8ND82	ZNF280C	83 kDa	0	0	0	27
Histone H1.10 OS=Homo sapiens OX=9606 GN=H1-10 PE=1 SV=1	Q92522	H1-10	22 kDa	0	0	0	28
LanC-like protein 2 OS=Homo sapiens OX=9606 GN=LANCL2 PE=1 SV=1	Q9NS86	LANCL2	51 kDa	6	6	7	7
Elongation factor Tu, mitochondrial OS=Homo sapiens OX=9606 GN=TUFM PE=1 SV=2	P49411	TUFM	50 kDa	0	2	12	16
Prohibitin OS=Homo sapiens OX=9606 GN=PHB2 PE=1 SV=1	F5GY37 (+2)	PHB2	30 kDa	0	0	7	19
X-ray repair cross-complementing protein 5 OS=Homo sapiens OX=9606 GN=XRCC5 PE=1 SV=3	P13010	XRCC5	83 kDa	0	2	0	22
Bromodomain adjacent to zinc finger domain protein 2A OS=Homo sapiens OX=9606 GN=BAZ2A PE=1 SV=1	F8VU39 (+4)	BAZ2A	211 kDa	0	4	0	27
Desmoglein-1 OS=Homo sapiens OX=9606 GN=DSG1 PE=1 SV=2	Q02413	DSG1	114 kDa	21	3	1	0
Mediator of DNA damage checkpoint protein 1 OS=Homo sapiens OX=9606 GN=MDC1 PE=1 SV=3	Q14676	MDC1	227 kDa	0	0	8	23
Delta(14)-sterol reductase LBR OS=Homo sapiens OX=9606 GN=LBR PE=1 SV=2	Q14739	LBR	71 kDa	0	0	0	26
Alpha-ketoglutarate-dependent dioxygenase alkB homolog 4 OS=Homo sapiens OX=9606 GN=ALKBH4 PE=1 SV=1	Q9NXW9	ALKBH4	34 kDa	5	8	7	6
Glyceraldehyde-3-phosphate dehydrogenase OS=Homo sapiens OX=9606 GN=GAPDH PE=1 SV=1	E7EUT5 (+2)	GAPDH	28 kDa	12	4	1	5
Transducin beta-like protein 3 OS=Homo sapiens OX=9606 GN=TBL3 PE=1 SV=2	Q12788	TBL3	89 kDa	0	3	2	20
ATP-dependent RNA helicase DDX39A OS=Homo sapiens OX=9606 GN=DDX39A PE=1 SV=2	O00148	DDX39A	49 kDa	0	1	6	19
RNA helicase OS=Homo sapiens OX=9606 GN=DDX27 PE=1 SV=1	B7Z6D5 (+1)	DDX27	87 kDa	0	0	0	22
Heat shock protein 105 kDa OS=Homo sapiens OX=9606 GN=HSPH1 PE=1 SV=1	Q92598 (+1)	HSPH1	97 kDa	0	27	0	0
FACT complex subunit SPT16 OS=Homo sapiens OX=9606 GN=SUPT16H PE=1 SV=1	Q9Y5B9	SUPT16H	120 kDa	0	0	0	23
Pyridoxal phosphate homeostasis protein OS=Homo sapiens OX=9606 GN=PLPBP PE=1 SV=1	O94903	PLPBP	30 kDa	10	4	10	5
60S ribosomal protein L10a OS=Homo sapiens OX=9606 GN=RPL10A PE=1 SV=2	P62906	RPL10A	25 kDa	2	2	5	17
Tyrosine-protein phosphatase non-receptor type 11 OS=Homo sapiens OX=9606 GN=PTPN11 PE=1 SV=3	Q06124	PTPN11	68 kDa	13	6	0	4
DnaJ homolog subfamily A member 2 OS=Homo sapiens OX=9606 GN=DNAJA2 PE=1 SV=1	O60884	DNAJA2	46 kDa	1	21	0	2
Zinc finger protein 512 OS=Homo sapiens OX=9606 GN=ZNF512 PE=1 SV=1	G3XAG1 (+2)	ZNF512	65 kDa	1	0	0	20
H/ACA ribonucleoprotein complex subunit DKC1 OS=Homo sapiens OX=9606 GN=DKC1 PE=1 SV=3	O60832	DKC1	58 kDa	0	0	0	20
Barrier-to-autointegration factor OS=Homo sapiens OX=9606 GN=BANF1 PE=1 SV=1	O75531	BANF1	10 kDa	0	0	0	29
Putative transferase CAF17, mitochondrial OS=Homo sapiens OX=9606 GN=IBA57 PE=1 SV=1	Q5T440	IBA57	38 kDa	2	6	5	14
SWISS-PROT:Q2UVX4 (Bos taurus) Complement C3 precursor	Q2UVX4		187 kDa	17	4	0	0
FACT complex subunit SSRP1 OS=Homo sapiens OX=9606 GN=SSRP1 PE=1 SV=1	Q08945	SSRP1	81 kDa	0	5	0	22
Holocytochrome c-type synthase OS=Homo sapiens OX=9606 GN=HCCS PE=1 SV=1	P53701	HCCS	31 kDa	0	0	12	13
Deoxynucleotidyltransferase terminal-interacting protein 2 OS=Homo sapiens OX=9606 GN=DNTTIP2 PE=1 SV=2	Q5QJE6	DNTTIP2	84 kDa	0	1	0	19
DNA (cytosine-5)-methyltransferase 1 OS=Homo sapiens OX=9606 GN=DNMT1 PE=1 SV=2	P26358 (+1)	DNMT1	183 kDa	0	0	0	22
40S ribosomal protein S4, X isoform OS=Homo sapiens OX=9606 GN=RPS4X PE=1 SV=2	P62701	RPS4X	30 kDa	0	0	0	19
(Bos taurus) 12 kDa protein	ENSEMBL:ENSBTAP00000014147		12 kDa	5	2	10	2
Immunoglobulin heavy constant gamma 1 (Fragment) OS=Homo sapiens OX=9606 GN=IGHG1 PE=1 SV=1	A0A0A0MS07 (+2)	IGHG1	32 kDa	12	4	3	4
Ubiquitin-like modifier-activating enzyme 1 OS=Homo sapiens OX=9606 GN=UBA1 PE=1 SV=3	P22314 (+1)	UBA1	118 kDa	8	7	0	4
Prelamin-A/C OS=Homo sapiens OX=9606 GN=LMNA PE=1 SV=1	A0A6Q8PFJ0 (+1)	LMNA	81 kDa	0	2	7	18
Peflin OS=Homo sapiens OX=9606 GN=PEF1 PE=1 SV=1	Q9UBV8	PEF1	30 kDa	15	7	0	1
Eukaryotic initiation factor 4A-III OS=Homo sapiens OX=9606 GN=EIF4A3 PE=1 SV=4	P38919	EIF4A3	47 kDa	0	0	8	12
Heat shock 70 kDa protein 4L OS=Homo sapiens OX=9606 GN=HSPA4L PE=1 SV=3	O95757	HSPA4L	95 kDa	2	22	0	0
Metastasis-associated protein MTA2 OS=Homo sapiens OX=9606 GN=MTA2 PE=1 SV=1	O94776	MTA2	75 kDa	3	1	0	18
Mitochondrial 2-oxoglutarate/malate carrier protein (Fragment) OS=Homo sapiens OX=9606 GN=SLC25A11 PE=1 SV=1	I3L1P8 (+1)	SLC25A11	32 kDa	0	0	0	18
60S ribosomal protein L18a OS=Homo sapiens OX=9606 GN=RPL18A PE=1 SV=1	M0R0P7 (+4)	RPL18A	16 kDa	0	0	0	20
60S ribosomal protein L27 OS=Homo sapiens OX=9606 GN=RPL27 PE=1 SV=2	P61353	RPL27	16 kDa	0	0	0	20
Fatty acid-binding protein 5 OS=Homo sapiens OX=9606 GN=FABP5 PE=1 SV=3	Q01469	FABP5	15 kDa	7	2	6	2
Isoform 12 of Titin OS=Homo sapiens OX=9606 GN=TTN	sp|Q8WZ42-12|TITIN_HUMAN-DECOY (+1)		?	3	6	11	14
Arginine--tRNA ligase, cytoplasmic OS=Homo sapiens OX=9606 GN=RARS1 PE=1 SV=2	P54136	RARS1	75 kDa	12	5	0	2
Zinc-alpha-2-glycoprotein OS=Homo sapiens OX=9606 GN=AZGP1 PE=1 SV=2	P25311	AZGP1	34 kDa	16	1	1	2
Exosome complex exonuclease RRP44 OS=Homo sapiens OX=9606 GN=DIS3 PE=1 SV=2	Q9Y2L1	DIS3	109 kDa	0	2	3	16
Isoamyl acetate-hydrolyzing esterase 1 homolog OS=Homo sapiens OX=9606 GN=IAH1 PE=1 SV=1	Q2TAA2	IAH1	28 kDa	20	5	0	2
Telomere-associated protein RIF1 OS=Homo sapiens OX=9606 GN=RIF1 PE=1 SV=2	Q5UIP0 (+1)	RIF1	274 kDa	3	0	1	15
DNA replication licensing factor MCM3 OS=Homo sapiens OX=9606 GN=MCM3 PE=1 SV=3	P25205	MCM3	91 kDa	0	2	14	13
Isoform 3 of Nucleoside diphosphate kinase B OS=Homo sapiens OX=9606 GN=NME2	P22392-2 (+1)	NME2	30 kDa	10	11	1	0
TREMBL:Q0IIK2 (Bos taurus) Transferrin	Q0IIK2 (+1)		78 kDa	16	4	1	0
Isoform 2 of Methionine-R-sulfoxide reductase B3 OS=Homo sapiens OX=9606 GN=MSRB3	Q8IXL7-2	MSRB3	20 kDa	15	7	0	0
Probable rRNA-processing protein EBP2 OS=Homo sapiens OX=9606 GN=EBNA1BP2 PE=1 SV=2	Q99848	EBNA1BP2	35 kDa	0	0	3	18
U3 small nucleolar RNA-associated protein 18 homolog OS=Homo sapiens OX=9606 GN=UTP18 PE=1 SV=3	Q9Y5J1	UTP18	62 kDa	0	0	1	19
Isoform 2 of Bromodomain adjacent to zinc finger domain protein 1A OS=Homo sapiens OX=9606 GN=BAZ1A	Q9NRL2-2	BAZ1A	175 kDa	1	0	0	19
Serine/arginine-rich splicing factor 1 OS=Homo sapiens OX=9606 GN=SRSF1 PE=1 SV=1	J3KTL2 (+3)	SRSF1	28 kDa	0	0	0	20
60S ribosomal protein L5 (Fragment) OS=Homo sapiens OX=9606 GN=RPL5 PE=1 SV=1	A0A2R8Y6J3 (+1)	RPL5	27 kDa	0	0	0	23
60S ribosomal protein L22 OS=Homo sapiens OX=9606 GN=RPL22 PE=1 SV=1	K7ERI7 (+1)	RPL22	11 kDa	0	3	6	11
DnaJ homolog subfamily C member 7 (Fragment) OS=Homo sapiens OX=9606 GN=DNAJC7 PE=1 SV=1	A0A6I8PS32 (+2)	DNAJC7	54 kDa	0	17	0	2
Isoform 2 of KH domain-containing, RNA-binding, signal transduction-associated protein 1 OS=Homo sapiens OX=9606 GN=KHDRBS1	Q07666-2	KHDRBS1	46 kDa	0	0	4	13
Core histone macro-H2A.2 OS=Homo sapiens OX=9606 GN=MACROH2A2 PE=1 SV=3	Q9P0M6	MACROH2A2	40 kDa	1	1	0	16
40S ribosomal protein S11 OS=Homo sapiens OX=9606 GN=RPS11 PE=1 SV=3	P62280	RPS11	18 kDa	0	0	0	20
E3 ubiquitin-protein ligase TRIP12 OS=Homo sapiens OX=9606 GN=TRIP12 PE=1 SV=1	Q14669	TRIP12	220 kDa	0	0	0	16
60S ribosomal protein L18 OS=Homo sapiens OX=9606 GN=RPL18 PE=1 SV=1	G3V203 (+2)	RPL18	19 kDa	0	0	0	16
Palladin OS=Homo sapiens OX=9606 GN=PALLD PE=1 SV=3	Q8WX93	PALLD	151 kDa	7	5	8	6
5'-3' exonuclease PLD3 OS=Homo sapiens OX=9606 GN=PLD3 PE=1 SV=1	Q8IV08	PLD3	55 kDa	5	3	2	9
Aspartyl aminopeptidase OS=Homo sapiens OX=9606 GN=DNPEP PE=1 SV=2	Q9ULA0	DNPEP	53 kDa	12	5	3	3
Mini-chromosome maintenance complex-binding protein OS=Homo sapiens OX=9606 GN=MCMBP PE=1 SV=2	Q9BTE3 (+1)	MCMBP	73 kDa	8	7	1	2
Bifunctional glutamate/proline--tRNA ligase OS=Homo sapiens OX=9606 GN=EPRS1 PE=1 SV=5	P07814	EPRS1	171 kDa	8	7	1	2
MAX gene-associated protein OS=Homo sapiens OX=9606 GN=MGA PE=1 SV=4	Q8IWI9 (+1)	MGA	336 kDa	2	23	1	7
DNA damage-binding protein 1 OS=Homo sapiens OX=9606 GN=DDB1 PE=1 SV=1	F5GY55 (+1)	DDB1	122 kDa	5	8	0	5
Clathrin heavy chain OS=Homo sapiens OX=9606 GN=CLTC PE=1 SV=1	A0A087WVQ6 (+2)	CLTC	192 kDa	8	5	0	7
Nucleolin OS=Homo sapiens OX=9606 GN=NCL PE=1 SV=3	P19338	NCL	77 kDa	0	1	1	14
BAG family molecular chaperone regulator 2 OS=Homo sapiens OX=9606 GN=BAG2 PE=1 SV=1	O95816	BAG2	24 kDa	0	12	1	6
Sideroflexin-1 OS=Homo sapiens OX=9606 GN=SFXN1 PE=1 SV=4	Q9H9B4	SFXN1	36 kDa	0	0	2	16
Formyltetrahydrofolate synthetase OS=Homo sapiens OX=9606 GN=MTHFD1L PE=1 SV=1	B7ZM99 (+1)	MTHFD1L	106 kDa	0	0	6	12
HEAT repeat-containing protein 1 OS=Homo sapiens OX=9606 GN=HEATR1 PE=1 SV=1	Q5T3Q7 (+1)	HEATR1	233 kDa	0	2	2	21
X-ray repair cross-complementing protein 6 OS=Homo sapiens OX=9606 GN=XRCC6 PE=1 SV=2	P12956	XRCC6	70 kDa	0	1	0	18
RNA-binding protein 34 OS=Homo sapiens OX=9606 GN=RBM34 PE=1 SV=2	P42696	RBM34	49 kDa	0	0	0	18
40S ribosomal protein S25 OS=Homo sapiens OX=9606 GN=RPS25 PE=1 SV=1	P62851	RPS25	14 kDa	0	0	0	15
SWISS-PROT:P06868 (Bos taurus) Plasminogen precursor	P06868		91 kDa	3	2	5	5
Polyadenylate-binding protein OS=Homo sapiens OX=9606 GN=PABPC1 PE=1 SV=1	A0A087WTT1 (+3)	PABPC1	59 kDa	3	9	5	2
Ras-related protein Rab-18 OS=Homo sapiens OX=9606 GN=RAB18 PE=1 SV=1	Q9NP72	RAB18	23 kDa	7	0	3	6
Glyoxalase domain-containing protein 4 OS=Homo sapiens OX=9606 GN=GLOD4 PE=1 SV=1	F6TLX2	GLOD4	55 kDa	14	6	0	3
Nuclear pore complex protein Nup153 OS=Homo sapiens OX=9606 GN=NUP153 PE=1 SV=2	P49790 (+2)	NUP153	154 kDa	0	0	5	13
Signal recognition particle receptor subunit beta OS=Homo sapiens OX=9606 GN=SRPRB PE=1 SV=3	Q9Y5M8	SRPRB	30 kDa	0	0	7	9
U5 small nuclear ribonucleoprotein 200 kDa helicase OS=Homo sapiens OX=9606 GN=SNRNP200 PE=1 SV=2	O75643	SNRNP200	245 kDa	0	3	0	13
Myb-binding protein 1A OS=Homo sapiens OX=9606 GN=MYBBP1A PE=1 SV=2	Q9BQG0 (+1)	MYBBP1A	149 kDa	0	3	0	14
Probable global transcription activator SNF2L1 OS=Homo sapiens OX=9606 GN=SMARCA1 PE=1 SV=1	B7ZLQ5 (+1)	SMARCA1	124 kDa	0	0	2	17
Heterogeneous nuclear ribonucleoprotein L OS=Homo sapiens OX=9606 GN=HNRNPL PE=1 SV=2	P14866	HNRNPL	64 kDa	0	0	1	18
Glypican-4 OS=Homo sapiens OX=9606 GN=GPC4 PE=1 SV=4	O75487	GPC4	62 kDa	0	0	0	15
Ribosomal RNA processing protein 1 homolog B OS=Homo sapiens OX=9606 GN=RRP1B PE=1 SV=3	Q14684 (+1)	RRP1B	84 kDa	0	0	0	22
40S ribosomal protein S15a OS=Homo sapiens OX=9606 GN=RPS15A PE=1 SV=1	I3L3P7 (+1)	RPS15A	11 kDa	0	0	0	16
Destrin OS=Homo sapiens OX=9606 GN=DSTN PE=1 SV=3	P60981	DSTN	19 kDa	5	6	4	2
Growth factor receptor-bound protein 2 (Fragment) OS=Homo sapiens OX=9606 GN=GRB2 PE=1 SV=8	J3KT38 (+1)	GRB2	13 kDa	4	3	4	3
Protein transport protein Sec24C OS=Homo sapiens OX=9606 GN=SEC24C PE=1 SV=1	G5EA31 (+1)	SEC24C	112 kDa	2	11	0	2
Cell division cycle 2, G1 to S and G2 to M, isoform CRA_a OS=Homo sapiens OX=9606 GN=CDK1 PE=1 SV=1	A0A024QZP7 (+3)	CDK1	34 kDa	1	0	5	13
Gamma-glutamylcyclotransferase OS=Homo sapiens OX=9606 GN=GGCT PE=1 SV=1	O75223	GGCT	21 kDa	10	4	0	3
14-3-3 protein epsilon OS=Homo sapiens OX=9606 GN=YWHAE PE=1 SV=1	P62258	YWHAE	29 kDa	7	6	0	5
Cystatin-A OS=Homo sapiens OX=9606 GN=CSTA PE=1 SV=1	P01040	CSTA	11 kDa	9	4	0	2
Protein PML OS=Homo sapiens OX=9606 GN=PML PE=1 SV=3	P29590 (+1)	PML	98 kDa	7	10	0	0
Apoptosis-inducing factor 1, mitochondrial OS=Homo sapiens OX=9606 GN=AIFM1 PE=1 SV=1	A0A6Q8PG15	AIFM1	67 kDa	0	10	0	4
Isoform 3 of Endophilin-A2 OS=Homo sapiens OX=9606 GN=SH3GL1	Q99961-3	SH3GL1	35 kDa	8	6	0	0
Density-regulated protein OS=Homo sapiens OX=9606 GN=DENR PE=1 SV=1	F8VVL1 (+1)	DENR	18 kDa	0	0	2	11
Filamin-B OS=Homo sapiens OX=9606 GN=FLNB PE=1 SV=2	O75369 (+3)	FLNB	278 kDa	0	0	3	14
Isoform 6 of Plectin OS=Homo sapiens OX=9606 GN=PLEC	Q15149-6	PLEC	516 kDa	2	0	3	17
TREMBL:Q1RMK2 (Bos taurus) IGHM protein	Q1RMK2		65 kDa	13	0	2	0
DDB1- and CUL4-associated factor 13 OS=Homo sapiens OX=9606 GN=DCAF13 PE=1 SV=1	A0A087WT20	DCAF13	68 kDa	0	0	2	17
DNA helicase OS=Homo sapiens OX=9606 GN=CHD4 PE=1 SV=1	A0A0C4DGG9 (+1)	CHD4	220 kDa	0	0	0	15
ATP-dependent RNA helicase DDX18 OS=Homo sapiens OX=9606 GN=DDX18 PE=1 SV=2	Q9NVP1	DDX18	75 kDa	0	0	0	15
mRNA turnover protein 4 homolog OS=Homo sapiens OX=9606 GN=MRTO4 PE=1 SV=2	Q9UKD2	MRTO4	28 kDa	0	0	0	19
High mobility group protein HMG-I/HMG-Y OS=Homo sapiens OX=9606 GN=HMGA1 PE=1 SV=3	P17096	HMGA1	12 kDa	0	0	0	18
Isoform 2 of 5'-nucleotidase domain-containing protein 2 OS=Homo sapiens OX=9606 GN=NT5DC2	Q9H857-2 (+1)	NT5DC2	64 kDa	6	4	1	4
General transcription factor II-I OS=Homo sapiens OX=9606 GN=GTF2I PE=1 SV=2	P78347 (+3)	GTF2I	112 kDa	0	4	2	9
Ras-related protein Rab-21 OS=Homo sapiens OX=9606 GN=RAB21 PE=1 SV=3	Q9UL25	RAB21	24 kDa	0	2	5	5
RuvB-like 2 OS=Homo sapiens OX=9606 GN=RUVBL2 PE=1 SV=3	Q9Y230	RUVBL2	51 kDa	0	7	3	5
T-complex protein 1 subunit gamma OS=Homo sapiens OX=9606 GN=CCT3 PE=1 SV=4	P49368	CCT3	61 kDa	4	7	0	3
Microtubule-associated protein OS=Homo sapiens OX=9606 GN=MAP4 PE=1 SV=1	E7EVA0	MAP4	245 kDa	0	2	4	8
Serpin B3 OS=Homo sapiens OX=9606 GN=SERPINB3 PE=1 SV=2	P29508	SERPINB3	45 kDa	11	2	4	1
Isoform 4 of Dynein heavy chain 14, axonemal OS=Homo sapiens OX=9606 GN=DNAH14	Q0VDD8-4	DNAH14	519 kDa	33	6	2	0
Isoform 2 of Eukaryotic peptide chain release factor GTP-binding subunit ERF3A OS=Homo sapiens OX=9606 GN=GSPT1	P15170-2 (+1)	GSPT1	69 kDa	6	3	0	5
Xyloside xylosyltransferase 1 OS=Homo sapiens OX=9606 GN=XXYLT1 PE=1 SV=1	Q8NBI6	XXYLT1	44 kDa	1	0	8	8
Adenosylhomocysteinase OS=Homo sapiens OX=9606 GN=AHCY PE=1 SV=4	P23526 (+1)	AHCY	48 kDa	11	0	0	2
116 kDa U5 small nuclear ribonucleoprotein component OS=Homo sapiens OX=9606 GN=EFTUD2 PE=1 SV=1	Q15029 (+1)	EFTUD2	109 kDa	0	4	7	5
RPA-related protein RADX OS=Homo sapiens OX=9606 GN=RADX PE=1 SV=2	Q6NSI4	RADX	98 kDa	0	10	0	3
Fatty acid-binding protein, heart OS=Homo sapiens OX=9606 GN=FABP3 PE=1 SV=4	P05413 (+1)	FABP3	15 kDa	9	3	0	0
Spindlin-2B (Fragment) OS=Homo sapiens OX=9606 GN=SPIN2B PE=1 SV=1	Q5JZB8 (+2)	SPIN2B	28 kDa	0	6	0	9
Isochorismatase domain-containing protein 2 OS=Homo sapiens OX=9606 GN=ISOC2 PE=1 SV=1	Q96AB3 (+1)	ISOC2	22 kDa	11	2	0	2
Kinesin-like protein KIF2C OS=Homo sapiens OX=9606 GN=KIF2C PE=1 SV=2	Q99661 (+1)	KIF2C	81 kDa	0	0	3	9
Pre-mRNA-processing factor 19 OS=Homo sapiens OX=9606 GN=PRPF19 PE=1 SV=1	Q9UMS4	PRPF19	55 kDa	0	0	3	12
40S ribosomal protein S6 OS=Homo sapiens OX=9606 GN=RPS6 PE=1 SV=1	P62753	RPS6	29 kDa	2	0	0	15
Activity-dependent neuroprotector homeobox protein OS=Homo sapiens OX=9606 GN=ADNP PE=1 SV=1	A0A669KBJ7 (+1)	ADNP	131 kDa	0	0	1	17
MKI67 FHA domain-interacting nucleolar phosphoprotein OS=Homo sapiens OX=9606 GN=NIFK PE=1 SV=1	Q9BYG3	NIFK	34 kDa	0	0	0	12
Pyruvate kinase PKM OS=Homo sapiens OX=9606 GN=PKM PE=1 SV=4	P14618	PKM	58 kDa	4	6	3	3
Guanine nucleotide-binding protein G(s) subunit alpha isoforms XLas OS=Homo sapiens OX=9606 GN=GNAS PE=1 SV=2	Q5JWF2 (+1)	GNAS	111 kDa	1	7	2	5
Isoform 2 of Guanine nucleotide-binding protein subunit beta-like protein 1 OS=Homo sapiens OX=9606 GN=GNB1L	Q9BYB4-2	GNB1L	23 kDa	7	5	3	3
Eukaryotic initiation factor 4A-I OS=Homo sapiens OX=9606 GN=EIF4A1 PE=1 SV=1	P60842	EIF4A1	46 kDa	1	3	2	8
TGc domain-containing protein OS=Homo sapiens OX=9606 PE=3 SV=1	A0A494C0J7 (+1)		79 kDa	7	2	1	3
14-3-3 protein zeta/delta (Fragment) OS=Homo sapiens OX=9606 GN=YWHAZ PE=1 SV=1	E7EX29 (+1)	YWHAZ	28 kDa	6	5	0	3
Tumor susceptibility gene 101 protein OS=Homo sapiens OX=9606 GN=TSG101 PE=1 SV=1	F5H442 (+1)	TSG101	41 kDa	7	0	3	4
Charged multivesicular body protein 1a OS=Homo sapiens OX=9606 GN=CHMP1A PE=1 SV=3	F5H875	CHMP1A	27 kDa	3	0	7	6
Isoform 2 of GMP synthase [glutamine-hydrolyzing] OS=Homo sapiens OX=9606 GN=GMPS	P49915-2	GMPS	66 kDa	7	4	2	5
Replication termination factor 2 OS=Homo sapiens OX=9606 GN=RTF2 PE=1 SV=3	Q9BY42	RTF2	34 kDa	4	0	2	5
Nuclear-interacting partner of ALK OS=Homo sapiens OX=9606 GN=ZC3HC1 PE=1 SV=1	C9J0I9 (+1)	ZC3HC1	51 kDa	1	0	4	6
Angiomotin OS=Homo sapiens OX=9606 GN=AMOT PE=1 SV=1	Q4VCS5	AMOT	118 kDa	1	0	3	11
Ubiquitin-like modifier-activating enzyme 6 OS=Homo sapiens OX=9606 GN=UBA6 PE=1 SV=1	A0AVT1	UBA6	118 kDa	10	5	1	0
Replication protein A 70 kDa DNA-binding subunit OS=Homo sapiens OX=9606 GN=RPA1 PE=1 SV=2	P27694	RPA1	68 kDa	1	6	0	6
GDP-mannose 4,6 dehydratase OS=Homo sapiens OX=9606 GN=GMDS PE=1 SV=1	O60547 (+1)	GMDS	42 kDa	8	4	1	0
Structural maintenance of chromosomes protein OS=Homo sapiens OX=9606 GN=SMC4 PE=1 SV=1	E9PD53	SMC4	144 kDa	0	2	0	9
S-adenosylmethionine synthase isoform type-2 OS=Homo sapiens OX=9606 GN=MAT2A PE=1 SV=1	P31153	MAT2A	44 kDa	6	6	0	0
Methionine-R-sulfoxide reductase B2, mitochondrial OS=Homo sapiens OX=9606 GN=MSRB2 PE=1 SV=2	Q9Y3D2	MSRB2	20 kDa	10	7	0	0
T-complex protein 1 subunit theta OS=Homo sapiens OX=9606 GN=CCT8 PE=1 SV=4	P50990	CCT8	60 kDa	3	9	0	0
Phosphotriesterase-related protein OS=Homo sapiens OX=9606 GN=PTER PE=1 SV=1	Q96BW5 (+1)	PTER	39 kDa	9	6	0	0
RuvB-like 1 OS=Homo sapiens OX=9606 GN=RUVBL1 PE=1 SV=1	Q9Y265 (+1)	RUVBL1	50 kDa	0	4	0	7
Inosine-5'-monophosphate dehydrogenase 2 (Fragment) OS=Homo sapiens OX=9606 GN=IMPDH2 PE=1 SV=1	H0Y4R1 (+1)	IMPDH2	51 kDa	0	7	0	4
Polymerase delta-interacting protein 3 OS=Homo sapiens OX=9606 GN=POLDIP3 PE=1 SV=1	F6VRR5 (+2)	POLDIP3	48 kDa	0	0	9	4
Mitochondrial import receptor subunit TOM22 homolog OS=Homo sapiens OX=9606 GN=TOMM22 PE=1 SV=3	Q9NS69	TOMM22	16 kDa	0	0	2	9
Zinc finger CCCH domain-containing protein 11A OS=Homo sapiens OX=9606 GN=ZC3H11A PE=1 SV=1	E9PQ61 (+1)	ZC3H11A	73 kDa	0	2	0	10
Eukaryotic translation initiation factor 2 subunit 3 OS=Homo sapiens OX=9606 GN=EIF2S3 PE=1 SV=3	P41091 (+1)	EIF2S3	51 kDa	0	0	2	11
General transcription factor 3C polypeptide 3 OS=Homo sapiens OX=9606 GN=GTF3C3 PE=1 SV=1	A0A494C1S7 (+1)	GTF3C3	71 kDa	0	1	0	10
Pogo transposable element with ZNF domain OS=Homo sapiens OX=9606 GN=POGZ PE=1 SV=2	Q7Z3K3 (+5)	POGZ	155 kDa	0	1	1	12
Prohibitin (Fragment) OS=Homo sapiens OX=9606 GN=PHB PE=1 SV=2	C9JW96 (+1)	PHB	27 kDa	0	0	5	14
Ribosome biogenesis regulatory protein homolog OS=Homo sapiens OX=9606 GN=RRS1 PE=1 SV=2	Q15050	RRS1	41 kDa	2	0	0	13
60S ribosomal protein L35a OS=Homo sapiens OX=9606 GN=RPL35A PE=1 SV=2	P18077	RPL35A	13 kDa	0	0	1	14
Structural maintenance of chromosomes flexible hinge domain-containing protein 1 OS=Homo sapiens OX=9606 GN=SMCHD1 PE=1 SV=2	A6NHR9	SMCHD1	226 kDa	0	0	2	15
60S ribosomal protein L30 (Fragment) OS=Homo sapiens OX=9606 GN=RPL30 PE=1 SV=1	E5RI99 (+1)	RPL30	13 kDa	0	0	0	12
Complement component 1 Q subcomponent-binding protein, mitochondrial OS=Homo sapiens OX=9606 GN=C1QBP PE=1 SV=1	I3L3B0 (+2)	C1QBP	20 kDa	0	0	0	11
Isoform B of Methyl-CpG-binding protein 2 OS=Homo sapiens OX=9606 GN=MECP2	P51608-2	MECP2	53 kDa	0	0	0	12
High mobility group protein HMGI-C OS=Homo sapiens OX=9606 GN=HMGA2 PE=1 SV=1	P52926	HMGA2	12 kDa	0	0	0	13
Ribosome biogenesis protein BOP1 OS=Homo sapiens OX=9606 GN=BOP1 PE=1 SV=2	Q14137	BOP1	84 kDa	0	0	0	14
Kinesin-like protein KIF22 OS=Homo sapiens OX=9606 GN=KIF22 PE=1 SV=5	Q14807	KIF22	73 kDa	0	0	0	14
Guanine nucleotide-binding protein-like 3 OS=Homo sapiens OX=9606 GN=GNL3 PE=1 SV=2	Q9BVP2 (+1)	GNL3	62 kDa	0	0	0	12
Golgi-associated PDZ and coiled-coil motif-containing protein OS=Homo sapiens OX=9606 GN=GOPC PE=1 SV=1	Q9HD26	GOPC	51 kDa	0	11	0	0
Targeting protein for Xklp2 OS=Homo sapiens OX=9606 GN=TPX2 PE=1 SV=2	Q9ULW0 (+1)	TPX2	86 kDa	0	0	0	12
40S ribosomal protein S3a OS=Homo sapiens OX=9606 GN=RPS3A PE=1 SV=2	P61247	RPS3A	30 kDa	0	0	0	15
Keratin, type II cytoskeletal 80 OS=Homo sapiens OX=9606 GN=KRT80 PE=1 SV=2	Q6KB66 (+1)	KRT80	51 kDa	12	0	0	0
60S ribosomal protein L7 OS=Homo sapiens OX=9606 GN=RPL7 PE=1 SV=1	P18124	RPL7	29 kDa	0	0	0	13
RNA 3'-terminal phosphate cyclase-like protein OS=Homo sapiens OX=9606 GN=RCL1 PE=1 SV=3	Q9Y2P8	RCL1	41 kDa	0	0	0	12
AIR carboxylase (Fragment) OS=Homo sapiens OX=9606 GN=PAICS PE=1 SV=1	E9PBS1 (+2)	PAICS	46 kDa	3	3	1	4
Dermcidin OS=Homo sapiens OX=9606 GN=DCD PE=1 SV=2	P81605 (+1)	DCD	11 kDa	4	0	2	4
C-X-C chemokine receptor type 4 OS=Homo sapiens OX=9606 GN=CXCR4 PE=1 SV=1	P61073	CXCR4	40 kDa	5	8	0	3
Tyrosine-protein kinase OS=Homo sapiens OX=9606 GN=YES1 PE=1 SV=1	J3QRU1 (+1)	YES1	61 kDa	1	0	2	9
Tripartite motif-containing protein 65 OS=Homo sapiens OX=9606 GN=TRIM65 PE=1 SV=3	Q6PJ69	TRIM65	57 kDa	7	4	2	0
Carbonyl reductase [NADPH] 1 OS=Homo sapiens OX=9606 GN=CBR1 PE=1 SV=3	P16152	CBR1	30 kDa	7	8	0	0
Elongator complex protein 1 OS=Homo sapiens OX=9606 GN=ELP1 PE=1 SV=1	A0A6Q8PEX6 (+12)	ELP1	147 kDa	6	7	0	0
Exportin-T OS=Homo sapiens OX=9606 GN=XPOT PE=1 SV=2	O43592	XPOT	110 kDa	6	5	0	0
Isoform 4 of DNA-directed RNA polymerases I, II, and III subunit RPABC3 OS=Homo sapiens OX=9606 GN=POLR2H	P52434-4	POLR2H	20 kDa	0	6	0	4
Glutathione S-transferase Mu 3 OS=Homo sapiens OX=9606 GN=GSTM3 PE=1 SV=3	P21266	GSTM3	27 kDa	9	3	0	0
Heterogeneous nuclear ribonucleoprotein A3 OS=Homo sapiens OX=9606 GN=HNRNPA3 PE=1 SV=2	P51991 (+1)	HNRNPA3	40 kDa	0	0	4	6
T-complex protein 1 subunit alpha OS=Homo sapiens OX=9606 GN=TCP1 PE=1 SV=1	P17987	TCP1	60 kDa	3	9	0	0
Histone deacetylase 1 OS=Homo sapiens OX=9606 GN=HDAC1 PE=1 SV=1	Q13547	HDAC1	55 kDa	0	1	2	8
Melanoma-associated antigen D2 OS=Homo sapiens OX=9606 GN=MAGED2 PE=1 SV=2	Q5H909 (+2)	MAGED2	63 kDa	0	9	2	0
Transcription factor A, mitochondrial OS=Homo sapiens OX=9606 GN=TFAM PE=1 SV=1	Q00059	TFAM	29 kDa	0	0	2	8
Transcription activator BRG1 OS=Homo sapiens OX=9606 GN=SMARCA4 PE=1 SV=2	P51532 (+2)	SMARCA4	185 kDa	1	0	2	11
40S ribosomal protein S14 (Fragment) OS=Homo sapiens OX=9606 GN=RPS14 PE=1 SV=1	A0A2R8Y811 (+1)	RPS14	16 kDa	0	1	0	9
Histone-lysine N-methyltransferase 2A OS=Homo sapiens OX=9606 GN=KMT2A PE=1 SV=5	Q03164 (+2)	KMT2A	432 kDa	3	0	4	9
WD repeat-containing protein 43 OS=Homo sapiens OX=9606 GN=WDR43 PE=1 SV=3	Q15061	WDR43	75 kDa	0	0	2	18
Nucleolar and coiled-body phosphoprotein 1 OS=Homo sapiens OX=9606 GN=NOLC1 PE=1 SV=2	Q14978 (+1)	NOLC1	74 kDa	0	0	1	11
Coiled-coil domain-containing protein 86 OS=Homo sapiens OX=9606 GN=CCDC86 PE=1 SV=1	Q9H6F5	CCDC86	40 kDa	0	0	1	15
Splicing factor, proline- and glutamine-rich OS=Homo sapiens OX=9606 GN=SFPQ PE=1 SV=2	P23246	SFPQ	76 kDa	0	0	0	8
DNA mismatch repair protein OS=Homo sapiens OX=9606 GN=MSH6 PE=1 SV=1	A0A494C0M1 (+3)	MSH6	143 kDa	0	0	0	11
U3 small nucleolar RNA-associated protein 15 homolog OS=Homo sapiens OX=9606 GN=UTP15 PE=1 SV=3	Q8TED0	UTP15	58 kDa	0	0	0	16
U3 small nucleolar RNA-associated protein 14 homolog A OS=Homo sapiens OX=9606 GN=UTP14A PE=1 SV=1	Q9BVJ6 (+2)	UTP14A	88 kDa	0	0	0	12
Probable ATP-dependent RNA helicase DDX56 OS=Homo sapiens OX=9606 GN=DDX56 PE=1 SV=1	Q9NY93 (+1)	DDX56	62 kDa	0	0	0	10
Ribosomal RNA-processing protein 8 OS=Homo sapiens OX=9606 GN=RRP8 PE=1 SV=2	O43159	RRP8	51 kDa	0	0	0	10
Isoform 3 of Hsp70-binding protein 1 OS=Homo sapiens OX=9606 GN=HSPBP1	Q9NZL4-3	HSPBP1	44 kDa	0	10	0	0
Probable ATP-dependent RNA helicase DDX47 OS=Homo sapiens OX=9606 GN=DDX47 PE=1 SV=1	Q9H0S4 (+1)	DDX47	51 kDa	0	0	0	10
60S ribosomal protein L27a OS=Homo sapiens OX=9606 GN=RPL27A PE=1 SV=1	E9PJD9 (+2)	RPL27A	10 kDa	0	0	0	10
40S ribosomal protein S26 OS=Homo sapiens OX=9606 GN=RPS26 PE=1 SV=3	P62854	RPS26	13 kDa	0	0	0	18
Mitochondrial carrier homolog 2 OS=Homo sapiens OX=9606 GN=MTCH2 PE=1 SV=1	Q9Y6C9	MTCH2	33 kDa	0	0	0	12
60S ribosomal protein L37a OS=Homo sapiens OX=9606 GN=RPL37A PE=1 SV=1	C9J4Z3 (+1)	RPL37A	8 kDa	0	0	0	10
Heterogeneous nuclear ribonucleoprotein H3 OS=Homo sapiens OX=9606 GN=HNRNPH3 PE=1 SV=2	P31942 (+1)	HNRNPH3	37 kDa	0	0	0	10
Ryanodine receptor 2 OS=Homo sapiens OX=9606 GN=RYR2 PE=1 SV=3	sp|Q92736|RYR2_HUMAN-DECOY		?	4	6	13	5
Beta-MPP OS=Homo sapiens OX=9606 GN=PMPCB PE=1 SV=1	G3V0E4 (+1)	PMPCB	54 kDa	1	2	4	6
Isoform 3 of Sodium/potassium-transporting ATPase subunit alpha-1 OS=Homo sapiens OX=9606 GN=ATP1A1	P05023-3	ATP1A1	110 kDa	0	3	4	6
Espin OS=Homo sapiens OX=9606 GN=ESPN PE=1 SV=1	tr|A0A1B0GUN9|A0A1B0GUN9_HUMAN-DECOY		?	8	6	4	9
Splicing factor 3B subunit 3 OS=Homo sapiens OX=9606 GN=SF3B3 PE=1 SV=4	Q15393	SF3B3	136 kDa	2	7	0	2
PITH domain-containing protein 1 OS=Homo sapiens OX=9606 GN=PITHD1 PE=1 SV=1	Q9GZP4 (+1)	PITHD1	24 kDa	7	2	1	0
Thimet oligopeptidase OS=Homo sapiens OX=9606 GN=THOP1 PE=1 SV=2	P52888	THOP1	79 kDa	8	5	0	2
Enhancer of rudimentary homolog OS=Homo sapiens OX=9606 GN=ERH PE=1 SV=1	P84090	ERH	12 kDa	6	0	0	4
Isoform 2 of Serine/threonine-protein phosphatase CPPED1 OS=Homo sapiens OX=9606 GN=CPPED1	Q9BRF8-2	CPPED1	19 kDa	4	6	0	0
Ubiquitin carboxyl-terminal hydrolase 24 OS=Homo sapiens OX=9606 GN=USP24 PE=1 SV=3	Q9UPU5	USP24	294 kDa	11	4	0	0
Lysophospholipase-like protein 1 OS=Homo sapiens OX=9606 GN=LYPLAL1 PE=1 SV=3	Q5VWZ2 (+1)	LYPLAL1	26 kDa	4	5	0	0
ATP-citrate synthase OS=Homo sapiens OX=9606 GN=ACLY PE=1 SV=3	P53396 (+1)	ACLY	121 kDa	11	3	0	0
Protein arginine N-methyltransferase 3 OS=Homo sapiens OX=9606 GN=PRMT3 PE=1 SV=4	O60678	PRMT3	60 kDa	4	6	0	0
26S proteasome regulatory subunit 8 OS=Homo sapiens OX=9606 GN=PSMC5 PE=1 SV=1	P62195	PSMC5	46 kDa	0	8	0	1
Phosphoribosylformylglycinamidine synthase OS=Homo sapiens OX=9606 GN=PFAS PE=1 SV=4	O15067	PFAS	145 kDa	11	2	0	0
Isoform 2 of ATPase family AAA domain-containing protein 3A OS=Homo sapiens OX=9606 GN=ATAD3A	Q9NVI7-2	ATAD3A	66 kDa	0	0	5	5
Dolichyl-diphosphooligosaccharide--protein glycosyltransferase subunit 1 OS=Homo sapiens OX=9606 GN=RPN1 PE=1 SV=1	P04843	RPN1	69 kDa	0	0	5	7
ERO1-like protein alpha OS=Homo sapiens OX=9606 GN=ERO1A PE=1 SV=2	Q96HE7	ERO1A	54 kDa	8	3	0	0
UDP-N-acetylglucosamine--peptide N-acetylglucosaminyltransferase 110 kDa subunit OS=Homo sapiens OX=9606 GN=OGT PE=1 SV=3	O15294	OGT	117 kDa	0	1	1	8
Uncharacterized protein (Fragment) OS=Homo sapiens OX=9606 PE=3 SV=1	A0A590UK80		121 kDa	0	1	0	14
DNA mismatch repair protein OS=Homo sapiens OX=9606 GN=MSH2 PE=1 SV=1	A0A2R8Y6P0 (+5)	MSH2	103 kDa	0	0	1	9
Transitional endoplasmic reticulum ATPase OS=Homo sapiens OX=9606 GN=VCP PE=1 SV=4	P55072	VCP	89 kDa	0	14	1	0
Desmocollin-1 OS=Homo sapiens OX=9606 GN=DSC1 PE=1 SV=2	Q08554 (+1)	DSC1	100 kDa	11	1	0	0
Pescadillo homolog OS=Homo sapiens OX=9606 GN=PES1 PE=1 SV=1	B5MCF9 (+2)	PES1	66 kDa	0	0	0	12
RNA helicase OS=Homo sapiens OX=9606 GN=DDX24 PE=1 SV=1	G3V529 (+1)	DDX24	91 kDa	0	0	0	9
60S ribosomal protein L28 OS=Homo sapiens OX=9606 GN=RPL28 PE=1 SV=1	H0YKD8 (+3)	RPL28	19 kDa	0	0	0	12
Zinc finger RNA-binding protein OS=Homo sapiens OX=9606 GN=ZFR PE=1 SV=2	Q96KR1	ZFR	117 kDa	0	0	0	10
Anillin OS=Homo sapiens OX=9606 GN=ANLN PE=1 SV=2	Q9NQW6 (+1)	ANLN	124 kDa	0	0	0	12
U3 small nucleolar RNA-associated protein 6 homolog OS=Homo sapiens OX=9606 GN=UTP6 PE=1 SV=2	Q9NYH9	UTP6	70 kDa	0	0	0	9
Probable serine carboxypeptidase CPVL OS=Homo sapiens OX=9606 GN=CPVL PE=1 SV=2	Q9H3G5	CPVL	54 kDa	0	10	0	0
Isoform 2 of Serine/arginine-rich splicing factor 3 OS=Homo sapiens OX=9606 GN=SRSF3	P84103-2	SRSF3	14 kDa	0	0	0	9
Probable ribosome biogenesis protein RLP24 OS=Homo sapiens OX=9606 GN=RSL24D1 PE=1 SV=1	Q9UHA3	RSL24D1	20 kDa	0	0	0	9
Ribonucleoside-diphosphate reductase large subunit OS=Homo sapiens OX=9606 GN=RRM1 PE=1 SV=1	E9PL69	RRM1	65 kDa	4	2	4	3
Fibrillin-2 OS=Homo sapiens OX=9606 GN=FBN2 PE=1 SV=3	P35556	FBN2	315 kDa	1	5	12	11
Protein transport protein SEC23 OS=Homo sapiens OX=9606 GN=SEC23A PE=1 SV=1	F5H365 (+1)	SEC23A	83 kDa	3	4	0	2
Glutamate dehydrogenase 2, mitochondrial OS=Homo sapiens OX=9606 GN=GLUD2 PE=1 SV=2	P49448	GLUD2	61 kDa	1	6	0	2
14-3-3 protein gamma OS=Homo sapiens OX=9606 GN=YWHAG PE=1 SV=2	P61981	YWHAG	28 kDa	5	5	0	3
NEDD8-conjugating enzyme Ubc12 OS=Homo sapiens OX=9606 GN=UBE2M PE=1 SV=1	P61081	UBE2M	21 kDa	6	1	0	2
SAFB-like transcription modulator OS=Homo sapiens OX=9606 GN=SLTM PE=1 SV=2	Q9NWH9	SLTM	117 kDa	2	1	4	7
Pre-mRNA-splicing factor RBM22 OS=Homo sapiens OX=9606 GN=RBM22 PE=1 SV=1	Q9NW64 (+1)	RBM22	47 kDa	0	1	4	6
AH receptor-interacting protein OS=Homo sapiens OX=9606 GN=AIP PE=1 SV=2	O00170	AIP	38 kDa	6	2	0	0
Isoform 2 of DNA-3-methyladenine glycosylase OS=Homo sapiens OX=9606 GN=MPG	P29372-2 (+2)	MPG	32 kDa	0	0	2	6
Spindlin-3 OS=Homo sapiens OX=9606 GN=SPIN3 PE=1 SV=1	Q5JUX0	SPIN3	29 kDa	0	4	0	8
Methylcrotonoyl-CoA carboxylase beta chain, mitochondrial OS=Homo sapiens OX=9606 GN=MCCC2 PE=1 SV=1	Q9HCC0 (+1)	MCCC2	61 kDa	1	7	0	0
40S ribosomal protein S9 OS=Homo sapiens OX=9606 GN=RPS9 PE=1 SV=1	B5MCT8 (+2)	RPS9	17 kDa	1	0	0	8
Coilin OS=Homo sapiens OX=9606 GN=COIL PE=1 SV=1	P38432	COIL	63 kDa	0	0	3	6
Centromere protein C OS=Homo sapiens OX=9606 GN=CENPC PE=1 SV=2	Q03188	CENPC	107 kDa	1	0	0	9
Replication factor C subunit 2 OS=Homo sapiens OX=9606 GN=RFC2 PE=1 SV=3	P35250	RFC2	39 kDa	0	4	0	10
Poly [ADP-ribose] polymerase OS=Homo sapiens OX=9606 GN=PARP2 PE=1 SV=1	G3V167	PARP2	60 kDa	0	0	1	8
Probable ATP-dependent RNA helicase DDX52 OS=Homo sapiens OX=9606 GN=DDX52 PE=1 SV=3	Q9Y2R4	DDX52	68 kDa	0	0	1	8
Small nuclear ribonucleoprotein Sm D3 OS=Homo sapiens OX=9606 GN=SNRPD3 PE=1 SV=1	P62318 (+1)	SNRPD3	14 kDa	0	0	1	10
pre-rRNA 2'-O-ribose RNA methyltransferase FTSJ3 OS=Homo sapiens OX=9606 GN=FTSJ3 PE=1 SV=2	Q8IY81	FTSJ3	97 kDa	0	0	0	12
Protein KRI1 homolog OS=Homo sapiens OX=9606 GN=KRI1 PE=1 SV=1	A0A494C108 (+1)	KRI1	83 kDa	0	0	0	8
40S ribosomal protein S18 OS=Homo sapiens OX=9606 GN=RPS18 PE=1 SV=3	P62269	RPS18	18 kDa	0	0	0	8
Heterogeneous nuclear ribonucleoprotein U-like protein 2 OS=Homo sapiens OX=9606 GN=HNRNPUL2 PE=1 SV=1	Q1KMD3	HNRNPUL2	85 kDa	0	0	0	9
Zinc finger MYM-type protein 4 OS=Homo sapiens OX=9606 GN=ZMYM4 PE=1 SV=1	Q5VZL5 (+1)	ZMYM4	173 kDa	0	0	0	9
Isoform 2 of Chromodomain Y-like protein OS=Homo sapiens OX=9606 GN=CDYL	Q9Y232-2	CDYL	61 kDa	0	0	0	8
Isoform 2 of RRP12-like protein OS=Homo sapiens OX=9606 GN=RRP12	Q5JTH9-2 (+1)	RRP12	133 kDa	0	0	0	8
Nucleolar protein 11 OS=Homo sapiens OX=9606 GN=NOL11 PE=1 SV=1	Q9H8H0	NOL11	81 kDa	0	0	0	10
60S ribosomal protein L4 OS=Homo sapiens OX=9606 GN=RPL4 PE=1 SV=5	P36578	RPL4	48 kDa	0	0	0	11
Kinesin-like protein OS=Homo sapiens OX=9606 GN=KIF2A PE=1 SV=1	A0A6Q8PG37 (+4)	KIF2A	81 kDa	0	0	0	8
U3 small nucleolar RNA-associated protein 4 homolog OS=Homo sapiens OX=9606 GN=UTP4 PE=1 SV=1	Q969X6 (+2)	UTP4	77 kDa	0	0	0	8
Eukaryotic translation initiation factor 6 OS=Homo sapiens OX=9606 GN=EIF6 PE=1 SV=1	P56537	EIF6	27 kDa	0	0	0	10
Isoform 3 of DNA ligase 3 OS=Homo sapiens OX=9606 GN=LIG3	P49916-3 (+1)	LIG3	103 kDa	0	0	0	10
60S ribosomal protein L14 OS=Homo sapiens OX=9606 GN=RPL14 PE=1 SV=4	P50914	RPL14	23 kDa	0	0	0	9
RNA-binding protein PNO1 OS=Homo sapiens OX=9606 GN=PNO1 PE=1 SV=1	Q9NRX1	PNO1	28 kDa	0	0	0	8
E3 ubiquitin-protein ligase RBX1 OS=Homo sapiens OX=9606 GN=RBX1 PE=1 SV=1	P62877	RBX1	12 kDa	0	2	2	4
S-phase kinase-associated protein 1 OS=Homo sapiens OX=9606 GN=SKP1 PE=1 SV=1	E5RJR5 (+1)	SKP1	19 kDa	3	2	0	2
Peptidase M20 domain-containing protein 2 OS=Homo sapiens OX=9606 GN=PM20D2 PE=1 SV=2	Q8IYS1	PM20D2	48 kDa	4	1	0	2
Thioredoxin-dependent peroxide reductase, mitochondrial OS=Homo sapiens OX=9606 GN=PRDX3 PE=1 SV=3	P30048 (+1)	PRDX3	28 kDa	3	2	0	4
Drebrin-like protein OS=Homo sapiens OX=9606 GN=DBNL PE=1 SV=1	Q9UJU6	DBNL	48 kDa	1	0	1	5
T-complex protein 1 subunit epsilon OS=Homo sapiens OX=9606 GN=CCT5 PE=1 SV=1	B7ZAR1 (+2)	CCT5	55 kDa	4	2	0	2
Immunoglobulin kappa constant OS=Homo sapiens OX=9606 GN=IGKC PE=1 SV=2	P01834	IGKC	12 kDa	6	1	1	0
Threonine--tRNA ligase, mitochondrial OS=Homo sapiens OX=9606 GN=TARS2 PE=1 SV=1	Q9BW92	TARS2	81 kDa	0	2	1	5
Ataxin-10 OS=Homo sapiens OX=9606 GN=ATXN10 PE=1 SV=1	Q9UBB4	ATXN10	53 kDa	4	4	0	0
Heterogeneous nuclear ribonucleoprotein D0 (Fragment) OS=Homo sapiens OX=9606 GN=HNRNPD PE=1 SV=1	D6RAF8 (+2)	HNRNPD	23 kDa	0	5	0	4
GPN-loop GTPase 1 OS=Homo sapiens OX=9606 GN=GPN1 PE=1 SV=1	Q9HCN4 (+1)	GPN1	42 kDa	3	4	0	0
Isoform 3 of Heterogeneous nuclear ribonucleoprotein A/B OS=Homo sapiens OX=9606 GN=HNRNPAB	Q99729-3	HNRNPAB	31 kDa	0	2	0	7
Interleukin-1 receptor-associated kinase 1 OS=Homo sapiens OX=9606 GN=IRAK1 PE=1 SV=1	D3YTB5 (+4)	IRAK1	76 kDa	3	4	0	0
Glutamine synthetase OS=Homo sapiens OX=9606 GN=GLUL PE=1 SV=4	P15104	GLUL	42 kDa	7	2	0	0
Mitochondrial import inner membrane translocase subunit TIM50 (Fragment) OS=Homo sapiens OX=9606 GN=TIMM50 PE=1 SV=1	M0QXC3 (+5)	TIMM50	12 kDa	0	2	0	6
26S proteasome regulatory subunit 7 OS=Homo sapiens OX=9606 GN=PSMC2 PE=1 SV=3	P35998 (+1)	PSMC2	49 kDa	0	5	0	2
A-kinase anchor protein 8-like OS=Homo sapiens OX=9606 GN=AKAP8L PE=1 SV=4	Q9ULX6	AKAP8L	72 kDa	0	6	0	2
Small ubiquitin-related modifier 1 OS=Homo sapiens OX=9606 GN=SUMO1 PE=1 SV=1	B8ZZN6 (+1)	SUMO1	17 kDa	0	5	0	2
Aurora kinase (Fragment) OS=Homo sapiens OX=9606 GN=AURKB PE=1 SV=8	J3KRJ2 (+7)	AURKB	8 kDa	0	2	0	6
Filaggrin-2 OS=Homo sapiens OX=9606 GN=FLG2 PE=1 SV=1	Q5D862	FLG2	248 kDa	7	1	1	2
Transformer-2 protein homolog alpha OS=Homo sapiens OX=9606 GN=TRA2A PE=1 SV=1	Q13595	TRA2A	33 kDa	0	0	2	7
Glutamine--tRNA ligase OS=Homo sapiens OX=9606 GN=QARS1 PE=1 SV=1	A0A0U1RQU2	QARS1	19 kDa	6	3	0	0
DNA replication licensing factor MCM6 OS=Homo sapiens OX=9606 GN=MCM6 PE=1 SV=1	Q14566	MCM6	93 kDa	0	0	1	6
Nibrin OS=Homo sapiens OX=9606 GN=NBN PE=1 SV=1	O60934	NBN	85 kDa	1	0	1	9
DnaJ homolog subfamily B member 11 OS=Homo sapiens OX=9606 GN=DNAJB11 PE=1 SV=1	Q9UBS4	DNAJB11	41 kDa	1	7	0	0
Myosin-9 OS=Homo sapiens OX=9606 GN=MYH9 PE=1 SV=4	P35579	MYH9	227 kDa	0	0	2	12
26S proteasome non-ATPase regulatory subunit 3 OS=Homo sapiens OX=9606 GN=PSMD3 PE=1 SV=2	O43242	PSMD3	61 kDa	0	7	0	0
Cytoplasmic FMR1-interacting protein 1 OS=Homo sapiens OX=9606 GN=CYFIP1 PE=1 SV=1	Q7L576	CYFIP1	145 kDa	0	0	0	9
Chromobox protein homolog 5 OS=Homo sapiens OX=9606 GN=CBX5 PE=1 SV=1	P45973	CBX5	22 kDa	0	0	0	8
General transcription factor 3C polypeptide 1 OS=Homo sapiens OX=9606 GN=GTF3C1 PE=1 SV=4	Q12789 (+1)	GTF3C1	239 kDa	0	0	0	8
Interleukin enhancer-binding factor 3 OS=Homo sapiens OX=9606 GN=ILF3 PE=1 SV=3	Q12906 (+1)	ILF3	95 kDa	0	0	0	8
Xanthine dehydrogenase/oxidase OS=Homo sapiens OX=9606 GN=XDH PE=1 SV=4	P47989	XDH	146 kDa	8	0	0	0
40S ribosomal protein S5 (Fragment) OS=Homo sapiens OX=9606 GN=RPS5 PE=1 SV=1	M0R0F0 (+2)	RPS5	22 kDa	0	0	0	9
Uncharacterized protein OS=Homo sapiens OX=9606 GN=LOC102724159 PE=1 SV=1	A0A0B4J2E5 (+1)	LOC102724159	102 kDa	0	0	0	9
Nuclear pore complex protein Nup98-Nup96 OS=Homo sapiens OX=9606 GN=NUP98 PE=1 SV=4	P52948 (+2)	NUP98	198 kDa	0	0	0	7
CCAAT/enhancer-binding protein zeta OS=Homo sapiens OX=9606 GN=CEBPZ PE=1 SV=3	Q03701	CEBPZ	121 kDa	0	0	0	8
ER membrane protein complex subunit 1 OS=Homo sapiens OX=9606 GN=EMC1 PE=1 SV=1	Q8N766 (+3)	EMC1	112 kDa	0	0	0	7
BCL2-associated athanogene 6 OS=Homo sapiens OX=9606 GN=BAG6 PE=1 SV=1	A0A024RCR6 (+4)	BAG6	119 kDa	0	8	0	0
Isoform 5 of PHD finger protein 6 OS=Homo sapiens OX=9606 GN=PHF6	Q8IWS0-5	PHF6	38 kDa	0	0	0	8
Nucleolar complex protein 2 homolog OS=Homo sapiens OX=9606 GN=NOC2L PE=1 SV=4	Q9Y3T9	NOC2L	85 kDa	0	0	0	8
Histone-lysine N-methyltransferase SUV39H1 OS=Homo sapiens OX=9606 GN=SUV39H1 PE=1 SV=1	O43463 (+1)	SUV39H1	48 kDa	0	0	0	8
Ribosomal RNA small subunit methyltransferase NEP1 OS=Homo sapiens OX=9606 GN=EMG1 PE=1 SV=4	Q92979	EMG1	27 kDa	0	0	0	7
Myristoylated alanine-rich C-kinase substrate OS=Homo sapiens OX=9606 GN=MARCKS PE=1 SV=4	P29966	MARCKS	32 kDa	1	2	2	7
40S ribosomal protein S19 OS=Homo sapiens OX=9606 GN=RPS19 PE=1 SV=2	P39019	RPS19	16 kDa	2	0	5	6
Serine/threonine-protein phosphatase 2A 55 kDa regulatory subunit B alpha isoform OS=Homo sapiens OX=9606 GN=PPP2R2A PE=1 SV=1	P63151	PPP2R2A	52 kDa	0	1	4	6
Caspase-14 OS=Homo sapiens OX=9606 GN=CASP14 PE=1 SV=2	P31944	CASP14	28 kDa	4	0	1	2
Serine-threonine kinase receptor-associated protein OS=Homo sapiens OX=9606 GN=STRAP PE=1 SV=1	Q9Y3F4 (+1)	STRAP	38 kDa	1	4	0	1
Histone deacetylase 6 OS=Homo sapiens OX=9606 GN=HDAC6 PE=1 SV=2	Q9UBN7	HDAC6	131 kDa	5	4	0	1
Integrin beta-1 OS=Homo sapiens OX=9606 GN=ITGB1 PE=1 SV=2	P05556 (+4)	ITGB1	88 kDa	4	6	0	0
Cytosolic Fe-S cluster assembly factor NUBP2 OS=Homo sapiens OX=9606 GN=NUBP2 PE=1 SV=1	Q9Y5Y2	NUBP2	29 kDa	4	3	0	0
Serine/threonine-protein kinase greatwall OS=Homo sapiens OX=9606 GN=MASTL PE=1 SV=1	Q96GX5 (+2)	MASTL	97 kDa	2	5	0	0
FAD synthase OS=Homo sapiens OX=9606 GN=FLAD1 PE=1 SV=1	Q8NFF5	FLAD1	65 kDa	6	3	0	0
Uridine/cytidine kinase OS=Homo sapiens OX=9606 GN=UCK2 PE=1 SV=1	A0A2R8Y653 (+2)	UCK2	27 kDa	2	4	0	0
Isoform 2 of Ras-related protein Rab-5C OS=Homo sapiens OX=9606 GN=RAB5C	P51148-2	RAB5C	27 kDa	1	0	0	5
Thymidine kinase OS=Homo sapiens OX=9606 GN=TK1 PE=1 SV=1	K7ERV3	TK1	29 kDa	4	4	0	0
A-kinase anchor protein 1, mitochondrial (Fragment) OS=Homo sapiens OX=9606 GN=AKAP1 PE=1 SV=1	I3L0W0	AKAP1	22 kDa	1	0	0	5
Transportin-1 OS=Homo sapiens OX=9606 GN=TNPO1 PE=1 SV=2	Q92973 (+1)	TNPO1	102 kDa	5	3	0	0
Cytochrome b-c1 complex subunit 2, mitochondrial OS=Homo sapiens OX=9606 GN=UQCRC2 PE=1 SV=1	H3BRG4 (+1)	UQCRC2	45 kDa	0	0	1	5
Isoform 5 of Four and a half LIM domains protein 1 OS=Homo sapiens OX=9606 GN=FHL1	Q13642-5 (+1)	FHL1	34 kDa	0	0	3	6
6-phosphogluconolactonase OS=Homo sapiens OX=9606 GN=PGLS PE=1 SV=2	O95336	PGLS	28 kDa	5	1	0	0
Transcriptional repressor p66-alpha OS=Homo sapiens OX=9606 GN=GATAD2A PE=1 SV=1	Q86YP4 (+2)	GATAD2A	68 kDa	0	0	5	8
Helix-destabilizing protein OS=Homo sapiens OX=9606 GN=HNRNPA1 PE=1 SV=2	F8W6I7 (+2)	HNRNPA1	33 kDa	0	4	2	6
Lactoperoxidase OS=Homo sapiens OX=9606 GN=LPO PE=1 SV=1	F5H386 (+2)	LPO	74 kDa	4	3	0	0
Geranylgeranyl transferase type-2 subunit beta OS=Homo sapiens OX=9606 GN=RABGGTB PE=1 SV=2	P53611	RABGGTB	37 kDa	5	1	0	0
40S ribosomal protein S2 OS=Homo sapiens OX=9606 GN=RPS2 PE=1 SV=1	E9PQD7 (+1)	RPS2	25 kDa	0	0	1	5
Microsomal signal peptidase 25 kDa subunit OS=Homo sapiens OX=9606 GN=SPCS2 PE=1 SV=1	A0A087WUC6 (+3)	SPCS2	25 kDa	0	0	5	1
Nipped-B-like protein OS=Homo sapiens OX=9606 GN=NIPBL PE=1 SV=2	Q6KC79	NIPBL	316 kDa	0	0	1	7
Ribosome-binding protein 1 OS=Homo sapiens OX=9606 GN=RRBP1 PE=1 SV=5	Q9P2E9	RRBP1	152 kDa	0	2	0	8
Serine/arginine-rich splicing factor 9 OS=Homo sapiens OX=9606 GN=SRSF9 PE=1 SV=1	Q13242	SRSF9	26 kDa	0	1	0	7
60S ribosomal protein L13a OS=Homo sapiens OX=9606 GN=RPL13A PE=1 SV=2	P40429	RPL13A	24 kDa	1	0	0	6
RNA exonuclease 4 OS=Homo sapiens OX=9606 GN=REXO4 PE=1 SV=2	Q9GZR2	REXO4	47 kDa	0	0	2	7
U3 small nucleolar RNA-interacting protein 2 OS=Homo sapiens OX=9606 GN=RRP9 PE=1 SV=1	O43818	RRP9	52 kDa	0	0	2	8
RING-type E3 ubiquitin transferase OS=Homo sapiens OX=9606 GN=UHRF1 PE=1 SV=1	A0A087WVR3 (+2)	UHRF1	91 kDa	0	1	0	6
DNA repair protein RAD50 OS=Homo sapiens OX=9606 GN=RAD50 PE=1 SV=1	Q92878 (+1)	RAD50	154 kDa	1	0	0	8
Splicing factor U2AF 35 kDa subunit OS=Homo sapiens OX=9606 GN=U2AF1 PE=1 SV=3	Q01081	U2AF1	28 kDa	0	0	0	6
WD repeat-containing protein 3 OS=Homo sapiens OX=9606 GN=WDR3 PE=1 SV=1	Q9UNX4	WDR3	106 kDa	0	0	0	6
Helicase-like transcription factor OS=Homo sapiens OX=9606 GN=HLTF PE=1 SV=1	A0A0C4DGA6 (+1)	HLTF	114 kDa	0	0	2	9
Helicase SRCAP OS=Homo sapiens OX=9606 GN=SRCAP PE=1 SV=1	A0A0A0MS59 (+4)	SRCAP	316 kDa	0	0	0	8
Inner centromere protein OS=Homo sapiens OX=9606 GN=INCENP PE=1 SV=3	Q9NQS7 (+1)	INCENP	105 kDa	0	0	0	6
Cytoplasmic dynein 1 heavy chain 1 OS=Homo sapiens OX=9606 GN=DYNC1H1 PE=1 SV=5	Q14204	DYNC1H1	532 kDa	0	0	0	6
Kinesin-like protein KIFC1 OS=Homo sapiens OX=9606 GN=KIFC1 PE=1 SV=2	Q9BW19	KIFC1	74 kDa	0	0	0	6
RNA helicase OS=Homo sapiens OX=9606 GN=DHX30 PE=1 SV=1	H7BXY3 (+3)	DHX30	131 kDa	0	0	0	7
Heterochromatin protein 1-binding protein 3 OS=Homo sapiens OX=9606 GN=HP1BP3 PE=1 SV=1	Q5SSJ5	HP1BP3	61 kDa	0	0	0	11
Histone-lysine N-methyltransferase NSD2 OS=Homo sapiens OX=9606 GN=NSD2 PE=1 SV=1	O96028	NSD2	152 kDa	0	0	0	8
DNA-directed RNA polymerase II subunit E OS=Homo sapiens OX=9606 GN=POLR2E PE=1 SV=1	A0A087WVZ9 (+3)	POLR2E	21 kDa	0	6	0	0
Catalase OS=Homo sapiens OX=9606 GN=CAT PE=1 SV=3	P04040	CAT	60 kDa	9	0	0	0
S1 RNA-binding domain-containing protein 1 OS=Homo sapiens OX=9606 GN=SRBD1 PE=1 SV=2	Q8N5C6	SRBD1	112 kDa	0	0	0	7
Chromobox protein homolog 2 OS=Homo sapiens OX=9606 GN=CBX2 PE=1 SV=2	Q14781	CBX2	56 kDa	0	0	0	7
Insulin-like growth factor 2 mRNA-binding protein 1 OS=Homo sapiens OX=9606 GN=IGF2BP1 PE=1 SV=2	Q9NZI8	IGF2BP1	63 kDa	0	0	0	7
Chromatin target of PRMT1 protein OS=Homo sapiens OX=9606 GN=CHTOP PE=1 SV=2	Q9Y3Y2 (+2)	CHTOP	26 kDa	0	0	0	6
Nuclear pore complex protein Nup205 OS=Homo sapiens OX=9606 GN=NUP205 PE=1 SV=3	Q92621	NUP205	228 kDa	0	0	0	6
60S ribosomal protein L15 OS=Homo sapiens OX=9606 GN=RPL15 PE=1 SV=2	P61313	RPL15	24 kDa	0	0	0	6
Serpin B12 OS=Homo sapiens OX=9606 GN=SERPINB12 PE=1 SV=1	Q96P63 (+1)	SERPINB12	46 kDa	9	0	0	0
60S ribosomal protein L13 OS=Homo sapiens OX=9606 GN=RPL13 PE=1 SV=4	P26373	RPL13	24 kDa	0	0	0	11
Histone-lysine N-methyltransferase SUV39H2 OS=Homo sapiens OX=9606 GN=SUV39H2 PE=1 SV=2	Q9H5I1 (+1)	SUV39H2	47 kDa	0	0	0	7
60S ribosomal protein L17 (Fragment) OS=Homo sapiens OX=9606 GN=RPL17 PE=1 SV=6	A0A087WWH0 (+8)	RPL17	15 kDa	0	0	0	11
Serine/threonine-protein phosphatase 2A 65 kDa regulatory subunit A alpha isoform OS=Homo sapiens OX=9606 GN=PPP2R1A PE=1 SV=4	P30153	PPP2R1A	65 kDa	3	1	0	4
5'-3' exoribonuclease 2 OS=Homo sapiens OX=9606 GN=XRN2 PE=1 SV=1	Q9H0D6 (+1)	XRN2	109 kDa	0	0	2	8
Isoform LCRMP-4 of Dihydropyrimidinase-related protein 3 OS=Homo sapiens OX=9606 GN=DPYSL3	Q14195-2	DPYSL3	74 kDa	2	4	0	0
Nuclear pore complex protein Nup93 OS=Homo sapiens OX=9606 GN=NUP93 PE=1 SV=2	Q8N1F7	NUP93	93 kDa	0	2	2	7
Heat shock protein beta-1 OS=Homo sapiens OX=9606 GN=HSPB1 PE=1 SV=1	A0A6Q8PFK8 (+1)	HSPB1	22 kDa	0	5	0	1
Heat shock protein 75 kDa, mitochondrial OS=Homo sapiens OX=9606 GN=TRAP1 PE=1 SV=3	Q12931 (+1)	TRAP1	80 kDa	0	1	0	4
Hydroxyacylglutathione hydrolase, mitochondrial (Fragment) OS=Homo sapiens OX=9606 GN=HAGH PE=1 SV=1	H3BPK3 (+1)	HAGH	26 kDa	3	2	0	0
UPF0488 protein C8orf33 OS=Homo sapiens OX=9606 GN=C8orf33 PE=1 SV=1	Q9H7E9 (+1)	C8orf33	25 kDa	0	0	3	3
ATP synthase subunit gamma, mitochondrial OS=Homo sapiens OX=9606 GN=ATP5F1C PE=1 SV=1	P36542 (+1)	ATP5F1C	33 kDa	0	3	0	3
Protein pelota homolog OS=Homo sapiens OX=9606 GN=PELO PE=1 SV=2	Q9BRX2	PELO	43 kDa	3	0	0	3
Isoform 3 of Exportin-2 OS=Homo sapiens OX=9606 GN=CSE1L	P55060-3	CSE1L	108 kDa	2	3	0	0
SWISS-PROT:P02672 (Bos taurus) Fibrinogen alpha chain precursor	P02672		67 kDa	2	0	0	3
NAD(P)H-hydrate epimerase OS=Homo sapiens OX=9606 GN=NAXE PE=1 SV=2	Q8NCW5	NAXE	32 kDa	6	2	0	0
Aspartate--tRNA ligase, cytoplasmic OS=Homo sapiens OX=9606 GN=DARS1 PE=1 SV=2	P14868 (+1)	DARS1	57 kDa	3	3	0	0
DNA-directed RNA polymerase subunit beta OS=Homo sapiens OX=9606 GN=POLR2B PE=1 SV=2	C9J2Y9 (+1)	POLR2B	133 kDa	0	3	0	5
Peroxisomal multifunctional enzyme type 2 OS=Homo sapiens OX=9606 GN=HSD17B4 PE=1 SV=3	E7ER27	HSD17B4	54 kDa	0	2	0	6
ER membrane protein complex subunit 4 (Fragment) OS=Homo sapiens OX=9606 GN=EMC4 PE=1 SV=1	H0YLP8	EMC4	14 kDa	1	0	2	3
WD repeat-containing protein 76 OS=Homo sapiens OX=9606 GN=WDR76 PE=1 SV=2	Q9H967	WDR76	70 kDa	0	0	1	4
Serine/threonine-protein kinase Nek9 OS=Homo sapiens OX=9606 GN=NEK9 PE=1 SV=2	Q8TD19	NEK9	107 kDa	7	2	0	0
PC4 and SFRS1-interacting protein OS=Homo sapiens OX=9606 GN=PSIP1 PE=1 SV=1	O75475	PSIP1	60 kDa	1	0	0	5
Non-specific serine/threonine protein kinase (Fragment) OS=Homo sapiens OX=9606 GN=RAF1 PE=1 SV=1	H7C155 (+2)	RAF1	60 kDa	0	5	1	0
KRR1 small subunit processome component homolog OS=Homo sapiens OX=9606 GN=KRR1 PE=1 SV=4	Q13601 (+1)	KRR1	44 kDa	1	0	1	6
Importin subunit beta-1 OS=Homo sapiens OX=9606 GN=KPNB1 PE=1 SV=2	Q14974	KPNB1	97 kDa	1	1	0	6
Nuclear pore complex protein Nup107 OS=Homo sapiens OX=9606 GN=NUP107 PE=1 SV=1	P57740	NUP107	106 kDa	0	1	0	6
Thyroid transcription factor 1-associated protein 26 OS=Homo sapiens OX=9606 GN=CCDC59 PE=1 SV=2	Q9P031	CCDC59	29 kDa	1	0	0	5
TP53-binding protein 1 OS=Homo sapiens OX=9606 GN=TP53BP1 PE=1 SV=2	A6NNK5 (+3)	TP53BP1	209 kDa	0	0	0	5
Nucleosome-remodeling factor subunit BPTF OS=Homo sapiens OX=9606 GN=BPTF PE=1 SV=3	Q12830 (+1)	BPTF	338 kDa	0	0	0	6
CDKN2A-interacting protein OS=Homo sapiens OX=9606 GN=CDKN2AIP PE=1 SV=3	Q9NXV6	CDKN2AIP	61 kDa	0	0	0	5
Homeobox protein Hox-D13 OS=Homo sapiens OX=9606 GN=HOXD13 PE=1 SV=3	P35453	HOXD13	36 kDa	0	0	0	5
Calcium-binding mitochondrial carrier protein Aralar2 OS=Homo sapiens OX=9606 GN=SLC25A13 PE=1 SV=2	Q9UJS0 (+1)	SLC25A13	74 kDa	0	0	0	5
7-dehydrocholesterol reductase OS=Homo sapiens OX=9606 GN=DHCR7 PE=1 SV=1	Q9UBM7	DHCR7	54 kDa	0	0	0	5
Septin-9 OS=Homo sapiens OX=9606 GN=SEPTIN9 PE=1 SV=2	Q9UHD8 (+3)	SEPTIN9	65 kDa	0	0	0	5
Isoform 2 of Fragile X mental retardation syndrome-related protein 1 OS=Homo sapiens OX=9606 GN=FXR1	P51114-2	FXR1	61 kDa	0	0	0	9
RNA-binding protein 15 OS=Homo sapiens OX=9606 GN=RBM15 PE=1 SV=1	A0A087WWP4 (+6)	RBM15	102 kDa	0	0	0	7
Erlin-2 (Fragment) OS=Homo sapiens OX=9606 GN=ERLIN2 PE=1 SV=1	E5RHW4 (+1)	ERLIN2	38 kDa	0	0	0	9
Sister chromatid cohesion protein PDS5 homolog A OS=Homo sapiens OX=9606 GN=PDS5A PE=1 SV=1	Q29RF7	PDS5A	151 kDa	0	0	0	5
Sister chromatid cohesion protein PDS5 homolog B OS=Homo sapiens OX=9606 GN=PDS5B PE=1 SV=1	Q9NTI5 (+1)	PDS5B	165 kDa	0	0	0	6
Chromatin assembly factor 1 subunit B OS=Homo sapiens OX=9606 GN=CHAF1B PE=1 SV=1	Q13112	CHAF1B	61 kDa	0	0	0	5
G2 and S phase-expressed protein 1 OS=Homo sapiens OX=9606 GN=GTSE1 PE=1 SV=3	Q9NYZ3	GTSE1	77 kDa	0	0	0	5
Plakophilin-2 OS=Homo sapiens OX=9606 GN=PKP2 PE=1 SV=2	Q99959 (+1)	PKP2	97 kDa	0	0	0	5
60S ribosomal protein L3 OS=Homo sapiens OX=9606 GN=RPL3 PE=1 SV=1	G5E9G0 (+1)	RPL3	40 kDa	0	0	0	8
Suprabasin OS=Homo sapiens OX=9606 GN=SBSN PE=1 SV=2	Q6UWP8	SBSN	61 kDa	5	0	0	0
YTH domain-containing family protein 2 OS=Homo sapiens OX=9606 GN=YTHDF2 PE=1 SV=2	Q9Y5A9	YTHDF2	62 kDa	0	0	0	7
Insulin-like growth factor 2 mRNA-binding protein 3 OS=Homo sapiens OX=9606 GN=IGF2BP3 PE=1 SV=2	O00425	IGF2BP3	64 kDa	0	0	0	6
Ribosome biogenesis protein WDR12 OS=Homo sapiens OX=9606 GN=WDR12 PE=1 SV=2	Q9GZL7	WDR12	48 kDa	0	0	0	6
Bromodomain-containing protein 1 OS=Homo sapiens OX=9606 GN=BRD1 PE=1 SV=1	O95696 (+1)	BRD1	120 kDa	0	0	0	7
DNA replication licensing factor MCM7 OS=Homo sapiens OX=9606 GN=MCM7 PE=1 SV=4	P33993	MCM7	81 kDa	0	0	0	6
60S ribosomal protein L9 (Fragment) OS=Homo sapiens OX=9606 GN=RPL9 PE=1 SV=8	D6RAN4 (+1)	RPL9	21 kDa	0	0	0	6
Nucleoporin NUP35 OS=Homo sapiens OX=9606 GN=NUP35 PE=1 SV=1	Q8NFH5 (+1)	NUP35	35 kDa	0	0	0	5
60S ribosome subunit biogenesis protein NIP7 homolog OS=Homo sapiens OX=9606 GN=NIP7 PE=1 SV=1	J3QLW7 (+2)	NIP7	12 kDa	0	0	0	8
Arginase OS=Homo sapiens OX=9606 GN=ARG1 PE=1 SV=1	A0A5F9ZGN6 (+2)	ARG1	33 kDa	7	0	0	0
Transcriptional repressor p66-beta OS=Homo sapiens OX=9606 GN=GATAD2B PE=1 SV=1	A0A0U1RRM1 (+1)	GATAD2B	63 kDa	0	0	0	5
40S ribosomal protein S27 OS=Homo sapiens OX=9606 GN=RPS27L PE=1 SV=1	H0YMV8 (+2)	RPS27L	11 kDa	0	0	0	10
40S ribosomal protein S13 OS=Homo sapiens OX=9606 GN=RPS13 PE=1 SV=2	P62277	RPS13	17 kDa	0	0	0	6
Isoform 2 of Programmed cell death 6-interacting protein OS=Homo sapiens OX=9606 GN=PDCD6IP	Q8WUM4-2	PDCD6IP	97 kDa	1	2	0	2
Protein Daple OS=Homo sapiens OX=9606 GN=CCDC88C PE=1 SV=3	sp|Q9P219|DAPLE_HUMAN-DECOY		?	6	4	4	0
Isoform 3 of Cysteine--tRNA ligase, cytoplasmic OS=Homo sapiens OX=9606 GN=CARS1	P49589-3	CARS1	95 kDa	3	2	1	1
26S proteasome non-ATPase regulatory subunit 9 OS=Homo sapiens OX=9606 GN=PSMD9 PE=1 SV=1	J3KN29 (+1)	PSMD9	25 kDa	3	2	0	1
Retrotransposon Gag-like protein 8C OS=Homo sapiens OX=9606 GN=RTL8C PE=1 SV=1	sp|A6ZKI3|RTL8C_HUMAN-DECOY		?	5	4	2	0
AT-rich interactive domain-containing protein 1B OS=Homo sapiens OX=9606 GN=ARID1B PE=1 SV=1	A0A3F2YNW7 (+1)	ARID1B	245 kDa	2	5	0	3
Cell cycle and apoptosis regulator protein 2 OS=Homo sapiens OX=9606 GN=CCAR2 PE=1 SV=2	Q8N163	CCAR2	103 kDa	0	3	0	5
Thioredoxin domain-containing protein 5 OS=Homo sapiens OX=9606 GN=TXNDC5 PE=1 SV=2	Q8NBS9 (+1)	TXNDC5	48 kDa	3	0	0	1
Cystathionine gamma-lyase OS=Homo sapiens OX=9606 GN=CTH PE=1 SV=3	P32929 (+2)	CTH	45 kDa	3	2	0	0
Nicalin OS=Homo sapiens OX=9606 GN=NCLN PE=1 SV=2	Q969V3 (+1)	NCLN	63 kDa	0	0	1	3
Glutamate--cysteine ligase regulatory subunit OS=Homo sapiens OX=9606 GN=GCLM PE=1 SV=1	P48507	GCLM	31 kDa	4	2	0	0
Forkhead box protein K1 OS=Homo sapiens OX=9606 GN=FOXK1 PE=1 SV=1	P85037	FOXK1	75 kDa	0	0	2	3
Asparagine synthetase [glutamine-hydrolyzing] OS=Homo sapiens OX=9606 GN=ASNS PE=1 SV=4	P08243 (+2)	ASNS	64 kDa	4	2	0	0
Thyroid receptor-interacting protein 6 OS=Homo sapiens OX=9606 GN=TRIP6 PE=1 SV=3	Q15654	TRIP6	50 kDa	3	1	0	0
Mammalian ependymin-related protein 1 OS=Homo sapiens OX=9606 GN=EPDR1 PE=1 SV=2	Q9UM22 (+1)	EPDR1	25 kDa	3	1	0	0
Diadenosine tetraphosphate synthetase OS=Homo sapiens OX=9606 GN=GARS1 PE=1 SV=1	A0A6Q8PGZ8 (+4)	GARS1	84 kDa	5	3	0	0
Presequence protease, mitochondrial OS=Homo sapiens OX=9606 GN=PITRM1 PE=1 SV=3	Q5JRX3 (+1)	PITRM1	117 kDa	2	0	0	4
Exportin-5 OS=Homo sapiens OX=9606 GN=XPO5 PE=1 SV=1	Q9HAV4	XPO5	136 kDa	2	3	0	2
Histone-lysine N-methyltransferase EHMT1 OS=Homo sapiens OX=9606 GN=EHMT1 PE=1 SV=1	A0A1B0GV09 (+1)	EHMT1	138 kDa	1	0	1	4
DAZ-associated protein 1 OS=Homo sapiens OX=9606 GN=DAZAP1 PE=1 SV=2	K7EK33 (+4)	DAZAP1	43 kDa	2	0	9	7
F-actin-capping protein subunit alpha-2 OS=Homo sapiens OX=9606 GN=CAPZA2 PE=1 SV=3	P47755	CAPZA2	33 kDa	7	0	0	2
Serine/threonine-protein phosphatase PGAM5, mitochondrial OS=Homo sapiens OX=9606 GN=PGAM5 PE=1 SV=2	Q96HS1 (+1)	PGAM5	32 kDa	0	0	3	6
Protein transport protein Sec61 subunit beta OS=Homo sapiens OX=9606 GN=SEC61B PE=1 SV=2	P60468	SEC61B	10 kDa	0	0	3	3
Chromosome-associated kinesin KIF4A OS=Homo sapiens OX=9606 GN=KIF4A PE=1 SV=3	O95239 (+1)	KIF4A	140 kDa	2	0	1	5
Treacle protein OS=Homo sapiens OX=9606 GN=TCOF1 PE=1 SV=1	E7ETY2 (+5)	TCOF1	152 kDa	0	0	2	4
ATP-dependent DNA helicase Q1 OS=Homo sapiens OX=9606 GN=RECQL PE=1 SV=3	P46063	RECQL	73 kDa	0	1	0	3
Transcriptional repressor protein YY1 OS=Homo sapiens OX=9606 GN=YY1 PE=1 SV=2	P25490	YY1	45 kDa	0	0	2	6
Melanoma-associated antigen D1 OS=Homo sapiens OX=9606 GN=MAGED1 PE=1 SV=3	Q9Y5V3 (+1)	MAGED1	86 kDa	0	5	0	2
Cleavage stimulation factor subunit 2 OS=Homo sapiens OX=9606 GN=CSTF2 PE=1 SV=1	E7EWR4 (+3)	CSTF2	63 kDa	0	4	1	0
ATPase family AAA domain-containing protein 2 OS=Homo sapiens OX=9606 GN=ATAD2 PE=1 SV=1	Q6PL18	ATAD2	159 kDa	0	0	1	5
T-complex protein 1 subunit zeta OS=Homo sapiens OX=9606 GN=CCT6A PE=1 SV=3	P40227 (+1)	CCT6A	58 kDa	2	4	0	0
Isoform 2 of Nck-associated protein 1 OS=Homo sapiens OX=9606 GN=NCKAP1	Q9Y2A7-2	NCKAP1	130 kDa	1	0	0	6
Poly(A)-specific ribonuclease PARN OS=Homo sapiens OX=9606 GN=PARN PE=1 SV=1	A0A494C0Q6 (+3)	PARN	67 kDa	3	0	0	4
Isoform 5 of Zinc finger CCCH domain-containing protein 14 OS=Homo sapiens OX=9606 GN=ZC3H14	Q6PJT7-5	ZC3H14	80 kDa	0	0	1	6
Protein Red (Fragment) OS=Homo sapiens OX=9606 GN=IK PE=1 SV=6	D6REL4 (+2)	IK	25 kDa	1	0	0	4
60S ribosomal protein L8 (Fragment) OS=Homo sapiens OX=9606 GN=RPL8 PE=1 SV=1	E9PKU4 (+3)	RPL8	26 kDa	1	0	0	6
T-complex protein 1 subunit beta OS=Homo sapiens OX=9606 GN=CCT2 PE=1 SV=4	P78371 (+1)	CCT2	57 kDa	0	4	1	0
M-phase phosphoprotein 8 OS=Homo sapiens OX=9606 GN=MPHOSPH8 PE=1 SV=2	Q99549	MPHOSPH8	97 kDa	0	0	1	6
DnaJ homolog subfamily B member 6 OS=Homo sapiens OX=9606 GN=DNAJB6 PE=1 SV=1	A0A0J9YX62 (+4)	DNAJB6	37 kDa	0	5	0	0
RNA-binding protein FUS OS=Homo sapiens OX=9606 GN=FUS PE=1 SV=1	H3BPE7 (+2)	FUS	53 kDa	0	0	0	5
Ribosomal RNA processing protein 1 homolog A OS=Homo sapiens OX=9606 GN=RRP1 PE=1 SV=1	P56182	RRP1	53 kDa	0	0	0	4
DNA-directed RNA polymerase II subunit RPB1 OS=Homo sapiens OX=9606 GN=POLR2A PE=1 SV=2	P24928	POLR2A	217 kDa	0	0	0	6
ATP-binding cassette sub-family F member 1 OS=Homo sapiens OX=9606 GN=ABCF1 PE=1 SV=2	Q8NE71	ABCF1	96 kDa	0	0	0	4
Replication factor C subunit 4 (Fragment) OS=Homo sapiens OX=9606 GN=RFC4 PE=1 SV=1	C9J8M3 (+5)	RFC4	24 kDa	0	0	0	4
Isoform 2 of Replication factor C subunit 3 OS=Homo sapiens OX=9606 GN=RFC3	P40938-2	RFC3	35 kDa	0	0	0	5
Ribosome biogenesis protein BMS1 homolog OS=Homo sapiens OX=9606 GN=BMS1 PE=1 SV=1	Q14692	BMS1	146 kDa	0	0	0	4
NF-X1-type zinc finger protein NFXL1 OS=Homo sapiens OX=9606 GN=NFXL1 PE=1 SV=2	Q6ZNB6 (+1)	NFXL1	101 kDa	0	0	0	4
Isoform 2 of N-terminal Xaa-Pro-Lys N-methyltransferase 1 OS=Homo sapiens OX=9606 GN=NTMT1	Q9BV86-2	NTMT1	16 kDa	4	0	0	0
Rac GTPase-activating protein 1 OS=Homo sapiens OX=9606 GN=RACGAP1 PE=1 SV=1	Q9H0H5	RACGAP1	71 kDa	0	0	0	4
Histone-lysine N-methyltransferase NSD3 OS=Homo sapiens OX=9606 GN=NSD3 PE=1 SV=1	Q9BZ95 (+3)	NSD3	162 kDa	0	0	0	5
Histone-arginine methyltransferase CARM1 OS=Homo sapiens OX=9606 GN=CARM1 PE=1 SV=3	Q86X55 (+2)	CARM1	66 kDa	5	0	0	0
Double-strand break repair protein OS=Homo sapiens OX=9606 GN=MRE11 PE=1 SV=1	F8W7U8 (+2)	MRE11	81 kDa	0	0	0	5
MICOS complex subunit MIC60 OS=Homo sapiens OX=9606 GN=IMMT PE=1 SV=2	B9A067 (+4)	IMMT	79 kDa	0	0	0	6
Protein AATF OS=Homo sapiens OX=9606 GN=AATF PE=1 SV=1	Q9NY61	AATF	63 kDa	0	0	0	4
Leucine-rich PPR motif-containing protein, mitochondrial OS=Homo sapiens OX=9606 GN=LRPPRC PE=1 SV=3	P42704	LRPPRC	158 kDa	0	0	0	4
Protein TASOR OS=Homo sapiens OX=9606 GN=TASOR PE=1 SV=3	Q9UK61 (+3)	TASOR	189 kDa	0	0	0	4
Non-structural maintenance of chromosomes element 3 homolog OS=Homo sapiens OX=9606 GN=NSMCE3 PE=1 SV=1	Q96MG7	NSMCE3	34 kDa	0	0	0	4
Isoform 3 of Cell division control protein 45 homolog OS=Homo sapiens OX=9606 GN=CDC45	O75419-3	CDC45	69 kDa	0	5	0	0
Protein SCO2 homolog, mitochondrial OS=Homo sapiens OX=9606 GN=SCO2 PE=1 SV=3	O43819	SCO2	30 kDa	0	0	0	4
Small nuclear ribonucleoprotein Sm D2 OS=Homo sapiens OX=9606 GN=SNRPD2 PE=1 SV=1	P62316	SNRPD2	14 kDa	0	0	0	8
Neuroguidin (Fragment) OS=Homo sapiens OX=9606 GN=NGDN PE=1 SV=8	G3V4G1 (+2)	NGDN	16 kDa	0	0	0	4
E3 SUMO-protein ligase PIAS2 (Fragment) OS=Homo sapiens OX=9606 GN=PIAS2 PE=1 SV=1	A0A087WUY7 (+2)	PIAS2	60 kDa	0	4	0	0
Ribosomal oxygenase 2 OS=Homo sapiens OX=9606 GN=RIOX2 PE=1 SV=1	Q8IUF8 (+1)	RIOX2	53 kDa	0	0	0	4
DNA dC->dU-editing enzyme APOBEC-3C OS=Homo sapiens OX=9606 GN=APOBEC3C PE=1 SV=2	Q9NRW3	APOBEC3C	23 kDa	0	0	0	4
26S proteasome non-ATPase regulatory subunit 6 OS=Homo sapiens OX=9606 GN=PSMD6 PE=1 SV=1	Q15008	PSMD6	46 kDa	0	4	0	0
La-related protein 4 OS=Homo sapiens OX=9606 GN=LARP4 PE=1 SV=1	A0A087WTL9 (+2)	LARP4	22 kDa	0	0	0	4
Nucleolar protein 10 OS=Homo sapiens OX=9606 GN=NOL10 PE=1 SV=1	Q9BSC4 (+2)	NOL10	80 kDa	0	0	0	8
Nucleolar protein 16 OS=Homo sapiens OX=9606 GN=NOP16 PE=1 SV=2	Q9Y3C1	NOP16	21 kDa	0	0	0	5
Ribosome production factor 2 homolog OS=Homo sapiens OX=9606 GN=RPF2 PE=1 SV=2	Q9H7B2	RPF2	36 kDa	0	0	0	5
Protein SON OS=Homo sapiens OX=9606 GN=SON PE=1 SV=4	P18583 (+4)	SON	264 kDa	0	0	0	7
(Bos taurus) similar to alpha-2-macroglobulin isoform 1	ENSEMBL:ENSBTAP00000024146		164 kDa	0	6	0	0
60S ribosomal protein L26-like 1 (Fragment) OS=Homo sapiens OX=9606 GN=RPL26L1 PE=1 SV=1	E5RIT6 (+5)	RPL26L1	15 kDa	0	0	0	6
40S ribosomal protein S16 OS=Homo sapiens OX=9606 GN=RPS16 PE=1 SV=1	M0R210 (+1)	RPS16	14 kDa	0	0	0	9
Actin-related protein 3 OS=Homo sapiens OX=9606 GN=ACTR3 PE=1 SV=3	P61158	ACTR3	47 kDa	0	0	0	5
THO complex subunit 2 OS=Homo sapiens OX=9606 GN=THOC2 PE=1 SV=1	A0A0C4DG98 (+1)	THOC2	170 kDa	0	0	0	4
Activating molecule in BECN1-regulated autophagy protein 1 OS=Homo sapiens OX=9606 GN=AMBRA1 PE=1 SV=1	A0A075B6T1 (+5)	AMBRA1	130 kDa	0	6	0	0
Eukaryotic translation initiation factor 2 subunit 2 OS=Homo sapiens OX=9606 GN=EIF2S2 PE=1 SV=2	P20042	EIF2S2	38 kDa	0	0	0	5
ATP-dependent RNA helicase DDX19A OS=Homo sapiens OX=9606 GN=DDX19A PE=1 SV=1	I3L0H8 (+2)	DDX19A	51 kDa	0	0	0	7
Isoform 4 of Myosin-10 OS=Homo sapiens OX=9606 GN=MYH10	P35580-4 (+1)	MYH10	233 kDa	0	0	0	10
Transducin beta-like protein 2 OS=Homo sapiens OX=9606 GN=TBL2 PE=1 SV=1	E9PF19 (+1)	TBL2	46 kDa	0	0	0	4
60S ribosomal protein L31 OS=Homo sapiens OX=9606 GN=RPL31 PE=1 SV=1	P62899	RPL31	14 kDa	0	0	0	4
SWISS-PROT:Q03247 (Bos taurus) Apolipoprotein E precursor	Q03247		36 kDa	5	0	0	0
60S ribosomal protein L34 OS=Homo sapiens OX=9606 GN=RPL34 PE=1 SV=3	P49207	RPL34	13 kDa	0	0	0	4
Notchless protein homolog 1 OS=Homo sapiens OX=9606 GN=NLE1 PE=1 SV=4	Q9NVX2	NLE1	53 kDa	0	0	0	4
Disks large-associated protein 5 OS=Homo sapiens OX=9606 GN=DLGAP5 PE=1 SV=2	Q15398 (+1)	DLGAP5	95 kDa	0	0	0	7
SURP and G-patch domain-containing protein 2 OS=Homo sapiens OX=9606 GN=SUGP2 PE=1 SV=1	M0R2Z9	SUGP2	122 kDa	0	0	0	5
Corneodesmosin OS=Homo sapiens OX=9606 GN=CDSN PE=1 SV=1	G8JLG2 (+2)	CDSN	52 kDa	6	0	0	0
Lysophosphatidic acid phosphatase type 6 OS=Homo sapiens OX=9606 GN=ACP6 PE=1 SV=3	Q9NPH0 (+1)	ACP6	49 kDa	5	0	0	0
Probable ATP-dependent RNA helicase DDX10 OS=Homo sapiens OX=9606 GN=DDX10 PE=1 SV=2	Q13206	DDX10	101 kDa	0	0	0	5
60S ribosomal protein L6 OS=Homo sapiens OX=9606 GN=RPL6 PE=1 SV=3	Q02878	RPL6	33 kDa	0	0	0	6
Ribosome biogenesis protein BRX1 homolog OS=Homo sapiens OX=9606 GN=BRIX1 PE=1 SV=2	Q8TDN6	BRIX1	41 kDa	0	0	0	5
General transcription factor 3C polypeptide 2 OS=Homo sapiens OX=9606 GN=GTF3C2 PE=1 SV=1	A0A087WZD8 (+1)	GTF3C2	64 kDa	0	0	0	6
Nucleolar pre-ribosomal-associated protein 1 OS=Homo sapiens OX=9606 GN=URB1 PE=1 SV=4	O60287	URB1	254 kDa	0	0	0	4
Adenosine deaminase OS=Homo sapiens OX=9606 GN=ADA PE=1 SV=1	F5GXW0 (+1)	ADA	29 kDa	4	0	0	0
Transcription intermediary factor 1-alpha OS=Homo sapiens OX=9606 GN=TRIM24 PE=1 SV=3	O15164 (+1)	TRIM24	117 kDa	0	0	0	5
Isoform 5 of Chromodomain-helicase-DNA-binding protein 1-like OS=Homo sapiens OX=9606 GN=CHD1L	Q86WJ1-5	CHD1L	69 kDa	0	0	0	5
Low-density lipoprotein receptor-related protein 1B OS=Homo sapiens OX=9606 GN=LRP1B PE=1 SV=2	sp|Q9NZR2|LRP1B_HUMAN-DECOY		?	1	3	1	0
Staphylococcal nuclease domain-containing protein 1 OS=Homo sapiens OX=9606 GN=SND1 PE=1 SV=1	Q7KZF4	SND1	102 kDa	0	0	1	2
Ubiquitin carboxyl-terminal hydrolase 5 OS=Homo sapiens OX=9606 GN=USP5 PE=1 SV=2	P45974 (+1)	USP5	96 kDa	2	2	0	0
55 kDa erythrocyte membrane protein (Fragment) OS=Homo sapiens OX=9606 GN=MPP1 PE=1 SV=1	C9J9J4 (+2)	MPP1	23 kDa	3	0	0	1
Methylthioribulose-1-phosphate dehydratase OS=Homo sapiens OX=9606 GN=APIP PE=1 SV=1	Q96GX9	APIP	27 kDa	4	1	0	0
Death-inducer obliterator 1 OS=Homo sapiens OX=9606 GN=DIDO1 PE=1 SV=5	Q9BTC0	DIDO1	244 kDa	1	2	0	4
Mitoferrin-2 OS=Homo sapiens OX=9606 GN=SLC25A28 PE=2 SV=1	Q96A46	SLC25A28	39 kDa	0	0	3	2
DNA helicase OS=Homo sapiens OX=9606 GN=MCM4 PE=1 SV=1	A0A3B3IT92	MCM4	101 kDa	0	2	0	2
Translocation protein SEC63 homolog OS=Homo sapiens OX=9606 GN=SEC63 PE=1 SV=2	Q9UGP8	SEC63	88 kDa	0	1	0	3
Ran GTPase-activating protein 1 OS=Homo sapiens OX=9606 GN=RANGAP1 PE=1 SV=1	P46060	RANGAP1	64 kDa	0	2	0	4
Isoform 2 of Probable ubiquitin carboxyl-terminal hydrolase FAF-X OS=Homo sapiens OX=9606 GN=USP9X	Q93008-3	USP9X	292 kDa	1	3	1	1
Msx2-interacting protein OS=Homo sapiens OX=9606 GN=SPEN PE=1 SV=1	Q96T58	SPEN	402 kDa	0	0	2	7
Golgin subfamily A member 4 OS=Homo sapiens OX=9606 GN=GOLGA4 PE=1 SV=1	Q13439 (+1)	GOLGA4	261 kDa	6	0	0	2
SPRY domain-containing protein 7 OS=Homo sapiens OX=9606 GN=SPRYD7 PE=1 SV=2	Q5W111 (+1)	SPRYD7	22 kDa	4	1	0	0
Cold shock domain-containing protein E1 OS=Homo sapiens OX=9606 GN=CSDE1 PE=1 SV=1	E9PLT0 (+4)	CSDE1	75 kDa	1	0	0	3
Ribosomal biogenesis protein LAS1L OS=Homo sapiens OX=9606 GN=LAS1L PE=1 SV=2	Q9Y4W2 (+2)	LAS1L	83 kDa	0	1	0	4
T-complex protein 1 subunit eta OS=Homo sapiens OX=9606 GN=CCT7 PE=1 SV=2	Q99832 (+1)	CCT7	59 kDa	0	7	0	1
Kinesin-like protein OS=Homo sapiens OX=9606 GN=KIF23 PE=1 SV=1	H7BYN4 (+1)	KIF23	109 kDa	0	0	2	3
Chromatin assembly factor 1 subunit A OS=Homo sapiens OX=9606 GN=CHAF1A PE=1 SV=3	Q13111	CHAF1A	107 kDa	0	1	0	4
Bloom syndrome protein OS=Homo sapiens OX=9606 GN=BLM PE=1 SV=1	P54132	BLM	159 kDa	0	0	1	5
Activated RNA polymerase II transcriptional coactivator p15 OS=Homo sapiens OX=9606 GN=SUB1 PE=1 SV=3	P53999	SUB1	14 kDa	0	4	0	1
E3 ubiquitin-protein ligase RNF169 OS=Homo sapiens OX=9606 GN=RNF169 PE=1 SV=2	Q8NCN4	RNF169	77 kDa	0	0	1	3
rRNA/tRNA 2'-O-methyltransferase fibrillarin-like protein 1 OS=Homo sapiens OX=9606 GN=FBLL1 PE=3 SV=2	A6NHQ2	FBLL1	35 kDa	0	1	0	4
ADP-ribose glycohydrolase MACROD1 OS=Homo sapiens OX=9606 GN=MACROD1 PE=1 SV=1	A0A6Q8PH91 (+1)	MACROD1	36 kDa	0	0	1	4
CLIP-associating protein 2 OS=Homo sapiens OX=9606 GN=CLASP2 PE=1 SV=1	tr|A0A0U1RQI6|A0A0U1RQI6_HUMAN-DECOY		?	4	0	0	1
WD repeat-containing protein 18 (Fragment) OS=Homo sapiens OX=9606 GN=WDR18 PE=1 SV=1	A0A0A0MQU0 (+2)	WDR18	47 kDa	0	0	1	3
Filaggrin OS=Homo sapiens OX=9606 GN=FLG PE=1 SV=3	P20930	FLG	435 kDa	4	3	0	0
Cell growth-regulating nucleolar protein OS=Homo sapiens OX=9606 GN=LYAR PE=1 SV=2	Q9NX58	LYAR	44 kDa	0	1	0	5
2-phospho-D-glycerate hydro-lyase OS=Homo sapiens OX=9606 GN=ENO1 PE=1 SV=1	A0A2R8Y6G6 (+2)	ENO1	47 kDa	4	0	1	0
Glycine dehydrogenase (decarboxylating), mitochondrial OS=Homo sapiens OX=9606 GN=GLDC PE=1 SV=2	P23378	GLDC	113 kDa	0	0	1	3
Isoform 3 of Transformer-2 protein homolog beta OS=Homo sapiens OX=9606 GN=TRA2B	P62995-3	TRA2B	22 kDa	0	0	0	3
Proteasome subunit alpha type-5 OS=Homo sapiens OX=9606 GN=PSMA5 PE=1 SV=3	P28066	PSMA5	26 kDa	0	3	0	0
C-terminal-binding protein 2 OS=Homo sapiens OX=9606 GN=CTBP2 PE=1 SV=1	P56545 (+1)	CTBP2	49 kDa	0	0	0	3
Histone acetyltransferase KAT7 OS=Homo sapiens OX=9606 GN=KAT7 PE=1 SV=1	O95251 (+1)	KAT7	71 kDa	0	0	0	3
Peptidylprolyl isomerase OS=Homo sapiens OX=9606 GN=PIN4 PE=1 SV=2	H0Y4T6 (+5)	PIN4	9 kDa	3	0	0	0
Zinc finger protein 106 (Fragment) OS=Homo sapiens OX=9606 GN=ZNF106 PE=1 SV=1	tr|H3BNX5|H3BNX5_HUMAN-DECOY		?	3	0	0	0
Gamma-taxilin OS=Homo sapiens OX=9606 GN=TXLNG PE=1 SV=2	Q9NUQ3	TXLNG	61 kDa	0	0	0	4
Isoform 5 of Poly(U)-binding-splicing factor PUF60 OS=Homo sapiens OX=9606 GN=PUF60	Q9UHX1-5 (+1)	PUF60	57 kDa	0	0	0	3
26S proteasome non-ATPase regulatory subunit 2 OS=Homo sapiens OX=9606 GN=PSMD2 PE=1 SV=3	Q13200 (+2)	PSMD2	100 kDa	0	3	0	0
Isocitrate dehydrogenase [NAD] subunit, mitochondrial OS=Homo sapiens OX=9606 GN=IDH3B PE=1 SV=1	A0A087WZN1 (+3)	IDH3B	42 kDa	3	0	0	0
Chromosome 14 open reading frame 111, isoform CRA_a OS=Homo sapiens OX=9606 GN=FCF1 PE=1 SV=1	G3V1S4 (+2)	FCF1	22 kDa	0	0	0	3
ATP-dependent RNA helicase DDX54 OS=Homo sapiens OX=9606 GN=DDX54 PE=1 SV=2	Q8TDD1 (+1)	DDX54	99 kDa	0	0	0	4
Drebrin OS=Homo sapiens OX=9606 GN=DBN1 PE=1 SV=4	Q16643 (+1)	DBN1	71 kDa	0	0	0	3
HCG2039996 OS=Homo sapiens OX=9606 GN=PPAN-P2RY11 PE=3 SV=1	A0A0B4J1V8	PPAN-P2RY11	88 kDa	0	0	0	6
DNA (cytosine-5)-methyltransferase 3A OS=Homo sapiens OX=9606 GN=DNMT3A PE=1 SV=4	Q9Y6K1	DNMT3A	102 kDa	0	0	0	3
Bystin OS=Homo sapiens OX=9606 GN=BYSL PE=1 SV=3	Q13895	BYSL	50 kDa	0	0	0	3
WD repeat-containing protein 36 OS=Homo sapiens OX=9606 GN=WDR36 PE=1 SV=1	Q8NI36	WDR36	105 kDa	0	0	0	5
Nuclear pore complex protein Nup50 OS=Homo sapiens OX=9606 GN=NUP50 PE=1 SV=2	Q9UKX7 (+1)	NUP50	50 kDa	0	0	0	4
Basic leucine zipper and W2 domain-containing protein 1 OS=Homo sapiens OX=9606 GN=BZW1 PE=1 SV=1	Q7L1Q6 (+3)	BZW1	48 kDa	0	3	0	0
Replication factor C subunit 5 OS=Homo sapiens OX=9606 GN=RFC5 PE=1 SV=1	P40937 (+1)	RFC5	38 kDa	0	0	0	6
Isoform 4 of Apoptotic chromatin condensation inducer in the nucleus OS=Homo sapiens OX=9606 GN=ACIN1	Q9UKV3-5	ACIN1	151 kDa	0	0	0	6
FAS-associated factor 2 OS=Homo sapiens OX=9606 GN=FAF2 PE=1 SV=2	Q96CS3	FAF2	53 kDa	0	0	0	3
Serine palmitoyltransferase 1 OS=Homo sapiens OX=9606 GN=SPTLC1 PE=1 SV=1	O15269	SPTLC1	53 kDa	0	3	0	0
Isoform 2 of Histone deacetylase complex subunit SAP18 OS=Homo sapiens OX=9606 GN=SAP18	O00422-2	SAP18	20 kDa	0	0	0	4
Leucyl-tRNA synthetase OS=Homo sapiens OX=9606 GN=LARS1 PE=1 SV=1	A0A6I8PIT3	LARS1	133 kDa	0	3	0	0
Vesicle-trafficking protein SEC22b OS=Homo sapiens OX=9606 GN=SEC22B PE=1 SV=4	O75396	SEC22B	25 kDa	0	0	0	5
Cell division cycle 5-like protein OS=Homo sapiens OX=9606 GN=CDC5L PE=1 SV=2	Q99459	CDC5L	92 kDa	0	0	0	4
Menin OS=Homo sapiens OX=9606 GN=MEN1 PE=1 SV=1	A0A5F9ZHS3 (+4)	MEN1	72 kDa	0	0	0	3
Bromodomain-containing protein 2 (Fragment) OS=Homo sapiens OX=9606 GN=BRD2 PE=1 SV=1	A0A0G2JHN8 (+3)	BRD2	36 kDa	0	0	0	4
DNA topoisomerase 3-alpha OS=Homo sapiens OX=9606 GN=TOP3A PE=1 SV=1	Q13472 (+2)	TOP3A	112 kDa	0	0	0	3
Bcl-2-associated transcription factor 1 OS=Homo sapiens OX=9606 GN=BCLAF1 PE=1 SV=1	E9PK91 (+4)	BCLAF1	100 kDa	0	0	0	3
Cytoskeleton-associated protein 2 OS=Homo sapiens OX=9606 GN=CKAP2 PE=1 SV=1	Q8WWK9 (+2)	CKAP2	77 kDa	0	0	0	3
Sex comb on midleg-like protein 2 OS=Homo sapiens OX=9606 GN=SCML2 PE=1 SV=1	Q9UQR0	SCML2	77 kDa	0	0	0	3
Galectin-7 OS=Homo sapiens OX=9606 GN=LGALS7 PE=1 SV=2	P47929	LGALS7	15 kDa	4	0	0	0
Nuclear pore complex protein Nup160 OS=Homo sapiens OX=9606 GN=NUP160 PE=1 SV=3	Q12769	NUP160	162 kDa	0	0	0	3
Lysine-specific demethylase 4D OS=Homo sapiens OX=9606 GN=KDM4D PE=1 SV=3	Q6B0I6	KDM4D	59 kDa	0	0	0	3
Nuclear valosin-containing protein-like OS=Homo sapiens OX=9606 GN=NVL PE=1 SV=1	O15381 (+1)	NVL	95 kDa	0	0	0	3
Polycomb protein EED OS=Homo sapiens OX=9606 GN=EED PE=1 SV=1	A0A5F9ZI63 (+3)	EED	56 kDa	0	0	0	3
Calmodulin-3 OS=Homo sapiens OX=9606 GN=CALM3 PE=1 SV=1	P0DP25	CALM3	17 kDa	0	0	0	4
RNA-splicing ligase RtcB homolog OS=Homo sapiens OX=9606 GN=RTCB PE=1 SV=1	Q9Y3I0	RTCB	55 kDa	0	0	0	3
Rab-like protein 3 OS=Homo sapiens OX=9606 GN=RABL3 PE=1 SV=1	Q5HYI8	RABL3	26 kDa	0	0	0	5
Bifunctional 3'-phosphoadenosine 5'-phosphosulfate synthase 1 OS=Homo sapiens OX=9606 GN=PAPSS1 PE=1 SV=2	O43252	PAPSS1	71 kDa	0	3	0	0
WD repeat-containing protein 46 OS=Homo sapiens OX=9606 GN=WDR46 PE=1 SV=3	O15213	WDR46	68 kDa	0	0	0	4
Nitric oxide synthase-interacting protein OS=Homo sapiens OX=9606 GN=NOSIP PE=1 SV=1	A0A075B6F9 (+1)	NOSIP	33 kDa	0	0	0	4
TREMBL:Q0V8M9;Q9TRI0 (Bos taurus) similar to inter-alpha (globulin) inhibitor H3 isoform 2	Q0V8M9		100 kDa	0	5	0	0
PHD finger protein 14 OS=Homo sapiens OX=9606 GN=PHF14 PE=1 SV=2	O94880	PHF14	100 kDa	0	0	0	3
Proteasome subunit alpha type (Fragment) OS=Homo sapiens OX=9606 GN=PSMA4 PE=1 SV=1	H0YL69 (+2)	PSMA4	26 kDa	0	4	0	0
Ras-related protein Rab-11A (Fragment) OS=Homo sapiens OX=9606 GN=RAB11A PE=4 SV=1	H3BMH2 (+5)	RAB11A	18 kDa	5	0	0	0
Isoform 2 of Prefoldin subunit 3 OS=Homo sapiens OX=9606 GN=VBP1	P61758-2	VBP1	22 kDa	0	4	0	0
ATP-binding cassette sub-family B member 7, mitochondrial OS=Homo sapiens OX=9606 GN=ABCB7 PE=1 SV=1	A0A087WW65 (+1)	ABCB7	78 kDa	0	0	0	3
Peroxiredoxin-6 OS=Homo sapiens OX=9606 GN=PRDX6 PE=1 SV=3	P30041	PRDX6	25 kDa	2	2	0	0
Isoform 4 of Dynein heavy chain 14, axonemal OS=Homo sapiens OX=9606 GN=DNAH14	sp|Q0VDD8-4|DYH14_HUMAN-DECOY		?	3	2	0	0
Chromodomain-helicase-DNA-binding protein 7 OS=Homo sapiens OX=9606 GN=CHD7 PE=1 SV=3	Q9P2D1	CHD7	336 kDa	3	0	2	4
Low-density lipoprotein receptor-related protein 1B OS=Homo sapiens OX=9606 GN=LRP1B PE=1 SV=2	Q9NZR2	LRP1B	515 kDa	3	2	0	0
Transcription initiation factor TFIID subunit 6 OS=Homo sapiens OX=9606 GN=TAF6 PE=1 SV=1	J3KR72 (+3)	TAF6	79 kDa	2	0	2	4
Ataxin-2-like protein OS=Homo sapiens OX=9606 GN=ATXN2L PE=1 SV=1	H3BUF6 (+8)	ATXN2L	113 kDa	0	1	1	5
U3 small nucleolar ribonucleoprotein protein MPP10 OS=Homo sapiens OX=9606 GN=MPHOSPH10 PE=1 SV=2	O00566	MPHOSPH10	79 kDa	0	1	0	3
Transcriptional regulator ATRX OS=Homo sapiens OX=9606 GN=ATRX PE=1 SV=5	P46100 (+4)	ATRX	283 kDa	1	0	0	3
Cullin-associated NEDD8-dissociated protein 1 OS=Homo sapiens OX=9606 GN=CAND1 PE=1 SV=2	Q86VP6	CAND1	136 kDa	0	0	3	2
PHD finger protein 3 OS=Homo sapiens OX=9606 GN=PHF3 PE=1 SV=3	Q92576 (+1)	PHF3	229 kDa	0	0	1	4
Golgin subfamily A member 2 OS=Homo sapiens OX=9606 GN=GOLGA2 PE=1 SV=1	A0A6Q8KRG2 (+1)	GOLGA2	112 kDa	0	0	1	3
Kelch-like ECH-associated protein 1 OS=Homo sapiens OX=9606 GN=KEAP1 PE=1 SV=2	Q14145	KEAP1	70 kDa	1	2	0	0
Elongation factor 1-delta OS=Homo sapiens OX=9606 GN=EEF1D PE=1 SV=1	A0A087X1X7	EEF1D	69 kDa	5	0	0	5
Signal recognition particle subunit SRP72 OS=Homo sapiens OX=9606 GN=SRP72 PE=1 SV=3	O76094 (+1)	SRP72	75 kDa	1	0	0	4
Ligand-dependent nuclear receptor-interacting factor 1 OS=Homo sapiens OX=9606 GN=LRIF1 PE=1 SV=1	Q5T3J3	LRIF1	85 kDa	0	2	0	4
High density lipoprotein binding protein (Vigilin), isoform CRA_a OS=Homo sapiens OX=9606 GN=HDLBP PE=1 SV=1	A0A024R4E5 (+3)	HDLBP	141 kDa	0	0	1	4
Eukaryotic translation initiation factor 5B OS=Homo sapiens OX=9606 GN=EIF5B PE=1 SV=1	A0A087WUT6 (+1)	EIF5B	139 kDa	1	0	0	3
ATP-dependent RNA helicase DDX51 OS=Homo sapiens OX=9606 GN=DDX51 PE=1 SV=3	Q8N8A6	DDX51	72 kDa	0	0	0	2
Scaffold attachment factor B2 OS=Homo sapiens OX=9606 GN=SAFB2 PE=1 SV=1	Q14151	SAFB2	107 kDa	0	0	0	4
Microtubule-associated protein 1B OS=Homo sapiens OX=9606 GN=MAP1B PE=1 SV=2	P46821	MAP1B	271 kDa	0	0	0	2
LIM domain and actin-binding protein 1 OS=Homo sapiens OX=9606 GN=LIMA1 PE=1 SV=1	F8VQE1 (+2)	LIMA1	67 kDa	0	0	0	3
Xaa-Pro dipeptidase (Fragment) OS=Homo sapiens OX=9606 GN=PEPD PE=1 SV=3	K7ES25	PEPD	57 kDa	3	0	0	0
SUN domain-containing protein 1 OS=Homo sapiens OX=9606 GN=SUN1 PE=1 SV=1	E9PHI4 (+3)	SUN1	91 kDa	0	0	0	3
V-type proton ATPase subunit G 1 OS=Homo sapiens OX=9606 GN=ATP6V1G1 PE=1 SV=3	O75348	ATP6V1G1	14 kDa	2	0	0	0
Splicing factor 3B subunit 1 OS=Homo sapiens OX=9606 GN=SF3B1 PE=1 SV=3	O75533	SF3B1	146 kDa	0	0	0	4
Regulator of chromosome condensation (Fragment) OS=Homo sapiens OX=9606 GN=RCC1 PE=1 SV=1	C9JW69 (+2)	RCC1	40 kDa	0	0	0	2
Metal-response element-binding transcription factor 2 OS=Homo sapiens OX=9606 GN=MTF2 PE=1 SV=3	Q9Y483 (+1)	MTF2	67 kDa	0	0	0	3
Malate dehydrogenase OS=Homo sapiens OX=9606 GN=MDH1 PE=1 SV=1	A0A5K1VW95 (+3)	MDH1	39 kDa	3	0	0	0
Isoform 3 of Prostaglandin E synthase 3 OS=Homo sapiens OX=9606 GN=PTGES3	Q15185-3	PTGES3	15 kDa	3	0	0	0
Serine/arginine-rich-splicing factor 7 OS=Homo sapiens OX=9606 GN=SRSF7 PE=1 SV=1	A0A0B4J1Z1 (+5)	SRSF7	16 kDa	0	0	0	5
Importin subunit alpha-5 (Fragment) OS=Homo sapiens OX=9606 GN=KPNA1 PE=1 SV=8	C9J4U1 (+4)	KPNA1	24 kDa	0	0	0	3
DnaJ homolog subfamily C member 2 OS=Homo sapiens OX=9606 GN=DNAJC2 PE=1 SV=4	Q99543 (+1)	DNAJC2	72 kDa	0	0	0	6
N-acylneuraminate cytidylyltransferase OS=Homo sapiens OX=9606 GN=CMAS PE=1 SV=2	Q8NFW8	CMAS	48 kDa	0	0	0	4
Male-specific lethal 1 homolog OS=Homo sapiens OX=9606 GN=MSL1 PE=1 SV=1	J3KSZ8 (+2)	MSL1	66 kDa	0	0	0	3
Nuclear pore complex protein Nup85 OS=Homo sapiens OX=9606 GN=NUP85 PE=1 SV=1	Q9BW27	NUP85	75 kDa	0	0	0	3
Pre-mRNA-processing factor 6 OS=Homo sapiens OX=9606 GN=PRPF6 PE=1 SV=1	O94906	PRPF6	107 kDa	0	0	0	3
Long-chain-fatty-acid--CoA ligase 3 OS=Homo sapiens OX=9606 GN=ACSL3 PE=1 SV=3	O95573	ACSL3	80 kDa	0	0	0	3
Zinc finger protein 644 OS=Homo sapiens OX=9606 GN=ZNF644 PE=1 SV=2	Q9H582	ZNF644	150 kDa	0	0	0	3
Splicing factor U2AF 65 kDa subunit OS=Homo sapiens OX=9606 GN=U2AF2 PE=1 SV=4	P26368 (+1)	U2AF2	54 kDa	0	0	0	3
26S proteasome non-ATPase regulatory subunit 11 OS=Homo sapiens OX=9606 GN=PSMD11 PE=1 SV=3	O00231 (+1)	PSMD11	47 kDa	0	3	0	0
Bleomycin hydrolase (Fragment) OS=Homo sapiens OX=9606 GN=BLMH PE=1 SV=8	J3KSD8 (+2)	BLMH	30 kDa	3	0	0	0
Unhealthy ribosome biogenesis protein 2 homolog OS=Homo sapiens OX=9606 GN=URB2 PE=1 SV=2	Q14146	URB2	171 kDa	0	0	0	2
HLA class II histocompatibility antigen, DQ beta 1 chain OS=Homo sapiens OX=9606 GN=HLA-DQB1 PE=1 SV=1	A2AAZ0 (+2)	HLA-DQB1	26 kDa	0	3	0	0
Pumilio homolog 3 OS=Homo sapiens OX=9606 GN=PUM3 PE=1 SV=3	Q15397	PUM3	74 kDa	0	0	0	4
Importin-9 OS=Homo sapiens OX=9606 GN=IPO9 PE=1 SV=3	Q96P70	IPO9	116 kDa	3	0	0	0
Isoform 12 of Methyl-CpG-binding domain protein 1 OS=Homo sapiens OX=9606 GN=MBD1	Q9UIS9-12 (+1)	MBD1	72 kDa	0	0	0	2
Proteasomal ubiquitin receptor ADRM1 OS=Homo sapiens OX=9606 GN=ADRM1 PE=1 SV=1	A0A087WX59 (+1)	ADRM1	38 kDa	0	0	0	3
Transcription initiation factor TFIID subunit 10 OS=Homo sapiens OX=9606 GN=TAF10 PE=1 SV=1	Q12962	TAF10	22 kDa	0	0	0	3
Surfeit locus protein 6 OS=Homo sapiens OX=9606 GN=SURF6 PE=1 SV=3	O75683	SURF6	41 kDa	0	0	0	3
Pre-mRNA-splicing factor SLU7 OS=Homo sapiens OX=9606 GN=SLU7 PE=1 SV=2	O95391	SLU7	68 kDa	0	0	0	3
Mitochondrial dicarboxylate carrier OS=Homo sapiens OX=9606 GN=SLC25A10 PE=1 SV=1	F6RGN5 (+2)	SLC25A10	44 kDa	0	0	0	3
NFU1 iron-sulfur cluster scaffold homolog, mitochondrial (Fragment) OS=Homo sapiens OX=9606 GN=NFU1 PE=1 SV=1	C9J8Q1 (+5)	NFU1	10 kDa	2	0	0	0
RING-type E3 ubiquitin transferase OS=Homo sapiens OX=9606 GN=ZNF598 PE=1 SV=1	H3BPG6 (+4)	ZNF598	99 kDa	0	0	0	3
Isoform 2 of Zinc finger protein 687 OS=Homo sapiens OX=9606 GN=ZNF687	Q8N1G0-2	ZNF687	116 kDa	0	0	0	4
DNA-directed RNA polymerases I and III subunit RPAC1 OS=Homo sapiens OX=9606 GN=POLR1C PE=1 SV=1	E7EQB9 (+1)	POLR1C	34 kDa	0	0	3	0
1,2-dihydroxy-3-keto-5-methylthiopentene dioxygenase OS=Homo sapiens OX=9606 GN=ADI1 PE=1 SV=1	Q9BV57	ADI1	21 kDa	4	0	0	0
26S proteasome non-ATPase regulatory subunit 12 OS=Homo sapiens OX=9606 GN=PSMD12 PE=1 SV=3	O00232	PSMD12	53 kDa	0	2	0	0
Isoform 2 of Netrin-4 OS=Homo sapiens OX=9606 GN=NTN4	sp|Q9HB63-2|NET4_HUMAN-DECOY (+3)		?	3	0	0	0
AT-rich interactive domain-containing protein 1A (Fragment) OS=Homo sapiens OX=9606 GN=ARID1A PE=1 SV=1	A0A1B0GTU5 (+2)	ARID1A	206 kDa	0	0	0	4
3'(2'),5'-bisphosphate nucleotidase 1 OS=Homo sapiens OX=9606 GN=BPNT1 PE=1 SV=1	O95861 (+1)	BPNT1	33 kDa	4	0	0	0
Isoleucyl-tRNA synthetase OS=Homo sapiens OX=9606 GN=IARS1 PE=1 SV=1	A0A0A0MSX9 (+2)	IARS1	142 kDa	0	2	2	0
Integrator complex subunit 7 OS=Homo sapiens OX=9606 GN=INTS7 PE=1 SV=1	Q9NVH2 (+2)	INTS7	107 kDa	3	1	0	3
Nuclear RNA export factor 1 OS=Homo sapiens OX=9606 GN=NXF1 PE=1 SV=1	Q9UBU9	NXF1	70 kDa	0	1	2	2
Uncharacterized protein KIAA1671 OS=Homo sapiens OX=9606 GN=KIAA1671 PE=1 SV=2	Q9BY89	KIAA1671	197 kDa	1	0	0	2
Isoform 2 of Zinc finger homeobox protein 4 OS=Homo sapiens OX=9606 GN=ZFHX4	sp|Q86UP3-2|ZFHX4_HUMAN-DECOY (+4)		?	0	1	2	0
Ubiquitin-associated protein 2-like (Fragment) OS=Homo sapiens OX=9606 GN=UBAP2L PE=1 SV=1	Q5VU79	UBAP2L	29 kDa	0	2	0	0
Dedicator of cytokinesis protein 11 OS=Homo sapiens OX=9606 GN=DOCK11 PE=1 SV=2	A6NIW2 (+1)	DOCK11	238 kDa	0	0	0	3
Protein BEX3 OS=Homo sapiens OX=9606 GN=BEX3 PE=1 SV=1	sp|Q00994|BEX3_HUMAN-DECOY		?	0	0	3	0
Nucleolar MIF4G domain-containing protein 1 OS=Homo sapiens OX=9606 GN=NOM1 PE=1 SV=1	Q5C9Z4	NOM1	96 kDa	0	0	0	4
Probable ATP-dependent RNA helicase DHX37 OS=Homo sapiens OX=9606 GN=DHX37 PE=1 SV=1	Q8IY37	DHX37	130 kDa	0	0	0	4
PHD finger protein 12 OS=Homo sapiens OX=9606 GN=PHF12 PE=1 SV=2	C9J9G2 (+4)	PHF12	77 kDa	0	0	0	2
Isoform 2 of Steroid 21-hydroxylase OS=Homo sapiens OX=9606 GN=CYP21A2	P08686-2	CYP21A2	53 kDa	2	0	0	0
RING-type E3 ubiquitin transferase (Fragment) OS=Homo sapiens OX=9606 GN=RNF126 PE=1 SV=7	K7EIY6 (+2)	RNF126	31 kDa	0	2	0	0

## Sheet: Supplementary DATASET 2
Supplementary data 2. MS counts of GFP IP from GFP-SPINDOC∆251-293aa vs GFP
Bio View:Identified Proteins (391/395)<BR>Including 0 Decoys	Accession Number	Molecular Weight	Cytoplasm-GFP	Cytoplasm-GFP-SPINDOC∆251-293aa	Nuclei-GFP	Nuclei-GFP-SPINDOC∆251-293aa
SWISS-PROT:Q9U6Y5 Green fluorescent protein (GFP-Cter-HisTag)	Q9U6Y5	28 kDa	121	120	334	135
Spindlin interactor and repressor of chromatin-binding protein OS=Homo sapiens OX=9606 GN=SPINDOC PE=1 SV=3	SPNDC_HUMAN	41 kDa	10	246	0	245
Actin, cytoplasmic 1 OS=Homo sapiens OX=9606 GN=ACTB PE=1 SV=1	ACTB_HUMAN	42 kDa	39	25	69	325
Keratin, type II cytoskeletal 1 OS=Homo sapiens OX=9606 GN=KRT1 PE=1 SV=6	K2C1_HUMAN	66 kDa	80	98	141	103
Keratin, type I cytoskeletal 10 OS=Homo sapiens OX=9606 GN=KRT10 PE=1 SV=6	K1C10_HUMAN	59 kDa	60	84	126	81
SWISS-PROT:P02769 (Bos taurus) Bovine serum albumin precursor	P02769	69 kDa	56	67	176	64
Keratin, type II cytoskeletal 2 epidermal OS=Homo sapiens OX=9606 GN=KRT2 PE=1 SV=2	K22E_HUMAN	65 kDa	50	88	95	67
Keratin, type I cytoskeletal 9 OS=Homo sapiens OX=9606 GN=KRT9 PE=1 SV=3	K1C9_HUMAN	62 kDa	52	62	121	79
Immunoglobulin heavy constant gamma 1 (Fragment) OS=Homo sapiens OX=9606 GN=IGHG1 PE=1 SV=1	A0A0A0MS08_HUMAN (+1)	44 kDa	53	54	72	32
(Bos taurus) 47 kDa protein	ENSEMBL:ENSBTAP00000024462	47 kDa	41	59	20	15
Heat shock cognate 71 kDa protein OS=Homo sapiens OX=9606 GN=HSPA8 PE=1 SV=1	sp|P11142|HSP7C_HUMAN	71 kDa	24	47	22	44
Alpha-actinin-4 OS=Homo sapiens OX=9606 GN=ACTN4 PE=1 SV=2	sp|O43707|ACTN4_HUMAN	105 kDa	0	0	0	135
SWISS-PROT:P02662 Alpha-S1-casein - Bos taurus (Bovine).	P02662	23 kDa	23	27	85	23
Vimentin OS=Homo sapiens OX=9606 GN=VIM PE=1 SV=4	VIME_HUMAN	54 kDa	37	0	69	37
Tubulin beta chain OS=Homo sapiens OX=9606 GN=TUBB PE=1 SV=2	TBB5_HUMAN	50 kDa	37	44	9	5
TREMBL:Q1RMN8 (Bos taurus) Similar to Immunoglobulin lambda-like polypeptide 1	Q1RMN8	25 kDa	23	30	32	8
SWISS-PROT:P02668 Kappa-casein [Contains: Casoxin C; Casoxin 6; Casoxin A; Casoxin B; Casoplatelin] - Bos taurus (Bovine).	P02668	19 kDa	15	21	46	18
Keratin, type II cytoskeletal 5 OS=Homo sapiens OX=9606 GN=KRT5 PE=1 SV=3	K2C5_HUMAN	62 kDa	26	36	45	37
Heat shock 70 kDa protein 1B OS=Homo sapiens OX=9606 GN=HSPA1B PE=1 SV=1	A0A0G2JIW1_HUMAN (+1)	70 kDa	18	35	20	26
Histone H2A OS=Homo sapiens OX=9606 GN=hCG_2039566 PE=3 SV=1	A0A0U1RR32_HUMAN (+7)	18 kDa	29	13	17	14
Histone H4 OS=Homo sapiens OX=9606 GN=HIST1H4A PE=1 SV=2	H4_HUMAN	11 kDa	37	10	11	8
Heterogeneous nuclear ribonucleoprotein H OS=Homo sapiens OX=9606 GN=HNRNPH1 PE=1 SV=1	G8JLB6_HUMAN	51 kDa	20	12	26	17
E3 ubiquitin-protein ligase TRIM21 OS=Homo sapiens OX=9606 GN=TRIM21 PE=1 SV=1	sp|P19474|RO52_HUMAN	54 kDa	26	29	4	0
Keratin, type I cytoskeletal 16 OS=Homo sapiens OX=9606 GN=KRT16 PE=1 SV=4	K1C16_HUMAN	51 kDa	21	30	43	26
SWISS-PROT:P02754 Beta-lactoglobulin - Bos taurus (Bovine).	P02754	18 kDa	12	13	39	14
SWISS-PROT:P02663 Alpha-S2-casein [Contains: Casocidin-1 - Bos taurus (Bovine).	P02663	24 kDa	16	9	43	11
40S ribosomal protein S3 OS=Homo sapiens OX=9606 GN=RPS3 PE=1 SV=2	sp|P23396|RS3_HUMAN	27 kDa	20	31	4	0
Poly [ADP-ribose] polymerase 1 OS=Homo sapiens OX=9606 GN=PARP1 PE=1 SV=4	PARP1_HUMAN	113 kDa	22	16	0	18
Tubulin alpha-1B chain OS=Homo sapiens OX=9606 GN=TUBA1B PE=1 SV=1	sp|P68363|TBA1B_HUMAN	50 kDa	19	25	9	4
Isoform 3 of Heterogeneous nuclear ribonucleoprotein K OS=Homo sapiens OX=9606 GN=HNRNPK	sp|P61978-3|HNRPK_HUMAN	49 kDa	23	5	13	18
Heterogeneous nuclear ribonucleoproteins A2/B1 OS=Homo sapiens OX=9606 GN=HNRNPA2B1 PE=1 SV=2	sp|P22626|ROA2_HUMAN	37 kDa	23	4	30	10
TREMBL:Q05B55 (Bos taurus) Similar to Ig kappa chain C region	Q05B55	27 kDa	20	27	6	0
Isoform 3 of Drebrin OS=Homo sapiens OX=9606 GN=DBN1	sp|Q16643-3|DREB_HUMAN (+1)	76 kDa	1	0	0	58
Non-POU domain-containing octamer-binding protein OS=Homo sapiens OX=9606 GN=NONO PE=1 SV=4	sp|Q15233|NONO_HUMAN	54 kDa	16	4	17	21
Probable ATP-dependent RNA helicase DDX17 OS=Homo sapiens OX=9606 GN=DDX17 PE=1 SV=1	A0A1W2PQ51_HUMAN (+2)	80 kDa	12	5	32	15
Histone H1.2 OS=Homo sapiens OX=9606 GN=HIST1H1C PE=1 SV=2	H12_HUMAN	21 kDa	17	8	9	13
Immunoglobulin kappa constant OS=Homo sapiens OX=9606 GN=IGKC PE=1 SV=2	IGKC_HUMAN	12 kDa	20	0	24	0
Heterogeneous nuclear ribonucleoproteins C1/C2 OS=Homo sapiens OX=9606 GN=HNRNPC PE=1 SV=1	B4DY08_HUMAN	32 kDa	18	0	22	13
ADP/ATP translocase 2 OS=Homo sapiens OX=9606 GN=SLC25A5 PE=1 SV=7	ADT2_HUMAN	33 kDa	7	15	15	12
Heat shock protein HSP 90-beta OS=Homo sapiens OX=9606 GN=HSP90AB1 PE=1 SV=4	HS90B_HUMAN	83 kDa	11	24	0	3
Keratin, type I cytoskeletal 14 OS=Homo sapiens OX=9606 GN=KRT14 PE=1 SV=4	K1C14_HUMAN	52 kDa	23	29	50	28
Spindlin-1 OS=Homo sapiens OX=9606 GN=SPIN1 PE=1 SV=3	SPIN1_HUMAN	30 kDa	7	9	15	18
40S ribosomal protein S30 OS=Homo sapiens OX=9606 GN=FAU PE=1 SV=1	RS30_HUMAN	7 kDa	11	14	11	8
40S ribosomal protein S18 OS=Homo sapiens OX=9606 GN=RPS18 PE=1 SV=3	RS18_HUMAN	18 kDa	16	20	0	0
Isoform A1-A of Heterogeneous nuclear ribonucleoprotein A1 OS=Homo sapiens OX=9606 GN=HNRNPA1	sp|P09651-2|ROA1_HUMAN (+1)	34 kDa	15	6	15	7
60S ribosomal protein L11 OS=Homo sapiens OX=9606 GN=RPL11 PE=1 SV=2	sp|P62913|RL11_HUMAN	20 kDa	13	17	0	4
Keratin, type II cytoskeletal 6A OS=Homo sapiens OX=9606 GN=KRT6A PE=1 SV=3	K2C6A_HUMAN	60 kDa	17	33	46	20
Histone H2B type 1-J OS=Homo sapiens OX=9606 GN=HIST1H2BJ PE=1 SV=3	H2B1J_HUMAN (+2)	14 kDa	18	6	0	8
SWISS-PROT:P02666 Beta-casein - Bos taurus (Bovine).	P02666	24 kDa	9	4	28	8
40S ribosomal protein S11 OS=Homo sapiens OX=9606 GN=RPS11 PE=1 SV=3	RS11_HUMAN	18 kDa	11	20	0	0
Poly(rC)-binding protein 1 OS=Homo sapiens OX=9606 GN=PCBP1 PE=1 SV=2	PCBP1_HUMAN	37 kDa	4	10	19	10
Isoform 2 of Nucleophosmin OS=Homo sapiens OX=9606 GN=NPM1	sp|P06748-2|NPM_HUMAN (+2)	29 kDa	15	2	9	9
Stress-70 protein, mitochondrial OS=Homo sapiens OX=9606 GN=HSPA9 PE=1 SV=2	GRP75_HUMAN	74 kDa	11	12	0	7
ATP-dependent RNA helicase A OS=Homo sapiens OX=9606 GN=DHX9 PE=1 SV=4	sp|Q08211|DHX9_HUMAN	141 kDa	10	0	26	6
Isoform 2 of Heterogeneous nuclear ribonucleoprotein M OS=Homo sapiens OX=9606 GN=HNRNPM	sp|P52272-2|HNRPM_HUMAN (+1)	74 kDa	10	0	19	12
Putative elongation factor 1-alpha-like 3 OS=Homo sapiens OX=9606 GN=EEF1A1P5 PE=5 SV=1	EF1A3_HUMAN (+1)	50 kDa	7	15	0	0
RNA-binding motif protein, X chromosome OS=Homo sapiens OX=9606 GN=RBMX PE=1 SV=3	sp|P38159|RBMX_HUMAN	42 kDa	13	2	11	6
Lamin-B1 OS=Homo sapiens OX=9606 GN=LMNB1 PE=1 SV=2	LMNB1_HUMAN	66 kDa	8	0	19	11
Isoform 2 of Myosin-10 OS=Homo sapiens OX=9606 GN=MYH10	sp|P35580-2|MYH10_HUMAN (+4)	231 kDa	0	0	0	29
Polyubiquitin-B OS=Homo sapiens OX=9606 GN=UBB PE=1 SV=1	B4DV12_HUMAN (+15)	17 kDa	4	2	39	2
Bifunctional glutamate/proline--tRNA ligase OS=Homo sapiens OX=9606 GN=EPRS PE=1 SV=5	SYEP_HUMAN	171 kDa	8	18	0	0
Splicing factor, proline- and glutamine-rich OS=Homo sapiens OX=9606 GN=SFPQ PE=1 SV=2	sp|P23246|SFPQ_HUMAN	76 kDa	10	8	9	5
Peroxiredoxin-1 (Fragment) OS=Homo sapiens OX=9606 GN=PRDX1 PE=1 SV=1	A0A0A0MSI0_HUMAN (+1)	19 kDa	5	14	0	0
Isoform 7 of Interleukin enhancer-binding factor 3 OS=Homo sapiens OX=9606 GN=ILF3	sp|Q12906-7|ILF3_HUMAN (+1)	96 kDa	15	0	0	5
40S ribosomal protein S5 (Fragment) OS=Homo sapiens OX=9606 GN=RPS5 PE=1 SV=1	M0R0F0_HUMAN (+2)	22 kDa	11	12	0	0
Heterogeneous nuclear ribonucleoprotein A3 OS=Homo sapiens OX=9606 GN=HNRNPA3 PE=1 SV=2	sp|P51991|ROA3_HUMAN	40 kDa	10	4	13	0
ATP-dependent RNA helicase DDX3X OS=Homo sapiens OX=9606 GN=DDX3X PE=1 SV=1	A0A0D9SF53_HUMAN	81 kDa	7	0	26	9
Histone H3.1t OS=Homo sapiens OX=9606 GN=HIST3H3 PE=1 SV=3	H31T_HUMAN (+4)	16 kDa	13	0	0	0
Matrin-3 OS=Homo sapiens OX=9606 GN=MATR3 PE=1 SV=1	A0A0R4J2E8_HUMAN (+1)	95 kDa	15	0	0	6
40S ribosomal protein S16 OS=Homo sapiens OX=9606 GN=RPS16 PE=1 SV=2	RS16_HUMAN	16 kDa	9	13	0	0
(Bos taurus) 44 kDa protein	ENSEMBL:ENSBTAP00000024466	44 kDa	41	60	0	0
Heterogeneous nuclear ribonucleoprotein L OS=Homo sapiens OX=9606 GN=HNRNPL PE=1 SV=2	sp|P14866|HNRPL_HUMAN	64 kDa	10	0	7	7
Endoplasmic reticulum chaperone BiP OS=Homo sapiens OX=9606 GN=HSPA5 PE=1 SV=2	BIP_HUMAN	72 kDa	11	12	0	0
60S ribosomal protein L4 OS=Homo sapiens OX=9606 GN=RPL4 PE=1 SV=5	RL4_HUMAN	48 kDa	6	4	13	5
Prohibitin-2 OS=Homo sapiens OX=9606 GN=PHB2 PE=1 SV=1	F5GY37_HUMAN (+2)	30 kDa	0	4	15	9
Nucleolin OS=Homo sapiens OX=9606 GN=NCL PE=1 SV=3	NUCL_HUMAN	77 kDa	7	8	9	0
Isoform 2 of 40S ribosomal protein S20 OS=Homo sapiens OX=9606 GN=RPS20	sp|P60866-2|RS20_HUMAN (+1)	16 kDa	9	11	0	0
40S ribosomal protein S19 OS=Homo sapiens OX=9606 GN=RPS19 PE=1 SV=2	RS19_HUMAN	16 kDa	9	12	0	0
Isoform 2 of Probable ATP-dependent RNA helicase DDX5 OS=Homo sapiens OX=9606 GN=DDX5	sp|P17844-2|DDX5_HUMAN (+1)	61 kDa	12	5	0	13
Polyadenylate-binding protein OS=Homo sapiens OX=9606 GN=PABPC1 PE=1 SV=1	A0A087WTT1_HUMAN (+2)	59 kDa	10	6	0	0
60S ribosomal protein L23 OS=Homo sapiens OX=9606 GN=RPL23 PE=1 SV=1	RL23_HUMAN	15 kDa	8	10	0	0
40S ribosomal protein S8 OS=Homo sapiens OX=9606 GN=RPS8 PE=1 SV=2	RS8_HUMAN	24 kDa	10	10	0	0
40S ribosomal protein S3a OS=Homo sapiens OX=9606 GN=RPS3A PE=1 SV=2	RS3A_HUMAN	30 kDa	8	12	0	0
Complement C4-A OS=Homo sapiens OX=9606 GN=C4A PE=1 SV=1	A0A0G2JPR0_HUMAN (+1)	193 kDa	3	4	13	8
Heterogeneous nuclear ribonucleoprotein U OS=Homo sapiens OX=9606 GN=HNRNPU PE=1 SV=6	sp|Q00839|HNRPU_HUMAN	91 kDa	4	4	7	9
(Bos taurus) 12 kDa protein	ENSEMBL:ENSBTAP00000014147	12 kDa	7	8	0	0
Serum albumin OS=Homo sapiens OX=9606 GN=ALB PE=1 SV=1	A0A0C4DGB6_HUMAN (+1)	69 kDa	9	9	30	0
Isoform 2 of Transcription elongation regulator 1 OS=Homo sapiens OX=9606 GN=TCERG1	sp|O14776-2|TCRG1_HUMAN (+1)	122 kDa	5	7	13	0
Isoform 2 of ATP synthase subunit alpha, mitochondrial OS=Homo sapiens OX=9606 GN=ATP5F1A	sp|P25705-2|ATPA_HUMAN (+1)	54 kDa	7	10	0	0
Isoform 3 of L-lactate dehydrogenase A chain OS=Homo sapiens OX=9606 GN=LDHA	sp|P00338-3|LDHA_HUMAN	40 kDa	6	11	0	2
Voltage-dependent anion-selective channel protein 2 (Fragment) OS=Homo sapiens OX=9606 GN=VDAC2 PE=1 SV=1	A0A0A0MR02_HUMAN (+2)	30 kDa	4	0	19	7
Progranulin (Fragment) OS=Homo sapiens OX=9606 GN=GRN PE=1 SV=1	K7EKL3_HUMAN (+1)	41 kDa	8	9	0	0
40S ribosomal protein S4, X isoform OS=Homo sapiens OX=9606 GN=RPS4X PE=1 SV=2	RS4X_HUMAN	30 kDa	5	13	0	0
40S ribosomal protein S10 OS=Homo sapiens OX=9606 GN=RPS10 PE=1 SV=1	RS10_HUMAN	19 kDa	9	9	0	0
40S ribosomal protein S6 OS=Homo sapiens OX=9606 GN=RPS6 PE=1 SV=1	RS6_HUMAN	29 kDa	8	11	0	0
60 kDa heat shock protein, mitochondrial OS=Homo sapiens OX=9606 GN=HSPD1 PE=1 SV=2	sp|P10809|CH60_HUMAN	61 kDa	7	4	7	4
40S ribosomal protein S12 OS=Homo sapiens OX=9606 GN=RPS12 PE=1 SV=3	RS12_HUMAN	15 kDa	5	10	0	0
40S ribosomal protein S13 OS=Homo sapiens OX=9606 GN=RPS13 PE=1 SV=2	RS13_HUMAN	17 kDa	7	11	0	0
SWISS-PROT:P00711 Alpha-lactalbumin - Bos taurus (Bovine).	P00711	14 kDa	3	6	15	2
SWISS-PROT:P12763 (Bos taurus) Alpha-2-HS-glycoprotein precursor	P12763	38 kDa	7	5	6	3
Eukaryotic initiation factor 4A-III OS=Homo sapiens OX=9606 GN=EIF4A3 PE=1 SV=4	IF4A3_HUMAN	47 kDa	7	4	0	6
RuvB-like 1 OS=Homo sapiens OX=9606 GN=RUVBL1 PE=1 SV=1	sp|Q9Y265|RUVB1_HUMAN	50 kDa	8	5	0	3
Nuclease-sensitive element-binding protein 1 OS=Homo sapiens OX=9606 GN=YBX1 PE=1 SV=3	YBOX1_HUMAN	36 kDa	7	6	0	3
Isoform 2 of DNA topoisomerase 2-alpha OS=Homo sapiens OX=9606 GN=TOP2A	sp|P11388-2|TOP2A_HUMAN (+2)	178 kDa	14	0	0	0
RNA-binding protein 14 OS=Homo sapiens OX=9606 GN=RBM14 PE=1 SV=2	sp|Q96PK6|RBM14_HUMAN	69 kDa	4	0	11	9
L-lactate dehydrogenase B chain OS=Homo sapiens OX=9606 GN=LDHB PE=1 SV=2	LDHB_HUMAN	37 kDa	10	9	0	0
Hornerin OS=Homo sapiens OX=9606 GN=HRNR PE=1 SV=2	HORN_HUMAN	282 kDa	3	3	7	8
Poly(rC)-binding protein 2 OS=Homo sapiens OX=9606 GN=PCBP2 PE=1 SV=1	F8VZX2_HUMAN (+8)	34 kDa	7	9	19	10
Receptor of activated protein C kinase 1 OS=Homo sapiens OX=9606 GN=RACK1 PE=1 SV=3	RACK1_HUMAN	35 kDa	3	7	6	0
SWISS-PROT:Q2UVX4 (Bos taurus) Complement C3 precursor	Q2UVX4	187 kDa	4	0	17	0
Insulin-like growth factor 2 mRNA-binding protein 1 OS=Homo sapiens OX=9606 GN=IGF2BP1 PE=1 SV=2	sp|Q9NZI8|IF2B1_HUMAN	63 kDa	7	3	0	5
Isoform 2 of Heterogeneous nuclear ribonucleoprotein D-like OS=Homo sapiens OX=9606 GN=HNRNPDL	sp|O14979-2|HNRDL_HUMAN (+1)	34 kDa	5	0	0	7
60S acidic ribosomal protein P0 OS=Homo sapiens OX=9606 GN=RPLP0 PE=1 SV=1	F8VWS0_HUMAN (+2)	30 kDa	7	6	4	0
Elongation factor 1-gamma OS=Homo sapiens OX=9606 GN=EEF1G PE=1 SV=3	sp|P26641|EF1G_HUMAN	50 kDa	7	9	0	0
40S ribosomal protein S9 OS=Homo sapiens OX=9606 GN=RPS9 PE=1 SV=1	A0A024R4M0_HUMAN	23 kDa	8	7	0	0
60S ribosomal protein L38 OS=Homo sapiens OX=9606 GN=RPL38 PE=1 SV=2	RL38_HUMAN	8 kDa	7	8	0	0
60S ribosomal protein L12 OS=Homo sapiens OX=9606 GN=RPL12 PE=1 SV=1	sp|P30050|RL12_HUMAN	18 kDa	4	5	0	0
Clathrin heavy chain OS=Homo sapiens OX=9606 GN=CLTC PE=1 SV=1	A0A087WVQ6_HUMAN (+2)	192 kDa	4	8	0	0
Nucleolar RNA helicase 2 OS=Homo sapiens OX=9606 GN=DDX21 PE=1 SV=5	sp|Q9NR30|DDX21_HUMAN	87 kDa	5	0	6	8
Isoform 2 of Coronin-1C OS=Homo sapiens OX=9606 GN=CORO1C	sp|Q9ULV4-2|COR1C_HUMAN (+2)	54 kDa	0	0	0	16
Far upstream element-binding protein 2 OS=Homo sapiens OX=9606 GN=KHSRP PE=1 SV=1	A0A087WTP3_HUMAN (+1)	73 kDa	7	4	0	0
Isoform 2 of Glyceraldehyde-3-phosphate dehydrogenase OS=Homo sapiens OX=9606 GN=GAPDH	sp|P04406-2|G3P_HUMAN	32 kDa	4	4	0	3
60S ribosomal protein L28 OS=Homo sapiens OX=9606 GN=RPL28 PE=1 SV=1	H0YKD8_HUMAN	19 kDa	4	7	0	0
40S ribosomal protein S14 (Fragment) OS=Homo sapiens OX=9606 GN=RPS14 PE=1 SV=1	A0A2R8Y811_HUMAN (+1)	16 kDa	5	5	0	2
60S ribosomal protein L7 OS=Homo sapiens OX=9606 GN=RPL7 PE=1 SV=1	A8MUD9_HUMAN (+1)	24 kDa	4	7	0	0
Serine/arginine-rich-splicing factor 1 OS=Homo sapiens OX=9606 GN=SRSF1 PE=1 SV=1	J3KTL2_HUMAN (+1)	28 kDa	11	0	0	0
Desmoglein-1 OS=Homo sapiens OX=9606 GN=DSG1 PE=1 SV=2	sp|Q02413|DSG1_HUMAN	114 kDa	2	4	6	5
Immunoglobulin kappa variable 1-33 OS=Homo sapiens OX=9606 GN=IGKV1D-33 PE=1 SV=1	A0A2Q2TTZ9_HUMAN	12 kDa	3	0	7	0
Protein RCC2 OS=Homo sapiens OX=9606 GN=RCC2 PE=1 SV=2	RCC2_HUMAN	56 kDa	2	0	15	0
14-3-3 protein zeta/delta OS=Homo sapiens OX=9606 GN=YWHAZ PE=1 SV=1	sp|P63104|1433Z_HUMAN	28 kDa	4	5	0	3
Myosin-9 OS=Homo sapiens OX=9606 GN=MYH9 PE=1 SV=4	sp|P35579|MYH9_HUMAN	227 kDa	0	8	0	12
Isoform 2 of Inter-alpha-trypsin inhibitor heavy chain H3 OS=Homo sapiens OX=9606 GN=ITIH3	sp|Q06033-2|ITIH3_HUMAN (+1)	99 kDa	3	2	6	5
60S ribosomal protein L13 OS=Homo sapiens OX=9606 GN=RPL13 PE=1 SV=4	sp|P26373|RL13_HUMAN	24 kDa	4	6	0	0
Isoform 2 of Heterogeneous nuclear ribonucleoprotein H3 OS=Homo sapiens OX=9606 GN=HNRNPH3	sp|P31942-2|HNRH3_HUMAN (+1)	35 kDa	9	0	0	0
26S proteasome regulatory subunit 8 OS=Homo sapiens OX=9606 GN=PSMC5 PE=1 SV=1	sp|P62195|PRS8_HUMAN	46 kDa	7	4	0	0
Isoform 1 of Core histone macro-H2A.1 OS=Homo sapiens OX=9606 GN=H2AFY	sp|O75367-2|H2AY_HUMAN (+2)	39 kDa	9	0	0	0
Nucleolar protein 56 OS=Homo sapiens OX=9606 GN=NOP56 PE=1 SV=4	NOP56_HUMAN	66 kDa	9	0	0	0
Actin, alpha skeletal muscle OS=Homo sapiens OX=9606 GN=ACTA1 PE=1 SV=1	ACTS_HUMAN	42 kDa	0	0	0	175
RPA-related protein RADX OS=Homo sapiens OX=9606 GN=RADX PE=1 SV=2	sp|Q6NSI4|RADX_HUMAN	98 kDa	0	0	0	14
Isoform 2 of Dermcidin OS=Homo sapiens OX=9606 GN=DCD	sp|P81605-2|DCD_HUMAN (+1)	12 kDa	2	3	7	3
Isoform Short of RNA-binding protein FUS OS=Homo sapiens OX=9606 GN=FUS	sp|P35637-2|FUS_HUMAN (+1)	53 kDa	4	0	6	0
60S ribosomal protein L23a OS=Homo sapiens OX=9606 GN=RPL23A PE=1 SV=1	A8MUS3_HUMAN (+4)	22 kDa	3	6	0	0
DBIRD complex subunit ZNF326 OS=Homo sapiens OX=9606 GN=ZNF326 PE=1 SV=2	sp|Q5BKZ1|ZN326_HUMAN	66 kDa	3	0	6	6
F-actin-capping protein subunit alpha-1 OS=Homo sapiens OX=9606 GN=CAPZA1 PE=1 SV=3	CAZA1_HUMAN	33 kDa	1	4	0	7
Interleukin enhancer-binding factor 2 OS=Homo sapiens OX=9606 GN=ILF2 PE=1 SV=1	B4DY09_HUMAN (+1)	39 kDa	6	0	0	0
40S ribosomal protein S28 OS=Homo sapiens OX=9606 GN=RPS28 PE=1 SV=1	RS28_HUMAN	8 kDa	4	6	0	0
Isoform 2 of ELAV-like protein 1 OS=Homo sapiens OX=9606 GN=ELAVL1	sp|Q15717-2|ELAV1_HUMAN (+1)	39 kDa	5	0	0	5
Isoform 2 of Ubiquitin-like modifier-activating enzyme 1 OS=Homo sapiens OX=9606 GN=UBA1	sp|P22314-2|UBA1_HUMAN	114 kDa	3	8	0	0
Microtubule-associated protein OS=Homo sapiens OX=9606 GN=MAP4 PE=1 SV=1	E7EVA0_HUMAN (+2)	245 kDa	6	4	0	0
40S ribosomal protein S25 OS=Homo sapiens OX=9606 GN=RPS25 PE=1 SV=1	RS25_HUMAN	14 kDa	4	6	0	0
Isoform 4 of 40S ribosomal protein S24 OS=Homo sapiens OX=9606 GN=RPS24	sp|P62847-4|RS24_HUMAN	32 kDa	4	7	0	0
60S ribosomal protein L35 OS=Homo sapiens OX=9606 GN=RPL35 PE=1 SV=2	RL35_HUMAN	15 kDa	4	6	0	0
Filaggrin-2 OS=Homo sapiens OX=9606 GN=FLG2 PE=1 SV=1	FILA2_HUMAN	248 kDa	2	3	7	2
Pyruvate kinase PKM OS=Homo sapiens OX=9606 GN=PKM PE=1 SV=4	sp|P14618|KPYM_HUMAN	58 kDa	3	4	0	2
Desmoplakin OS=Homo sapiens OX=9606 GN=DSP PE=1 SV=3	sp|P15924|DESP_HUMAN	332 kDa	4	0	0	0
Voltage-dependent anion-selective channel protein 1 OS=Homo sapiens OX=9606 GN=VDAC1 PE=1 SV=2	VDAC1_HUMAN	31 kDa	4	0	0	5
rRNA 2'-O-methyltransferase fibrillarin OS=Homo sapiens OX=9606 GN=FBL PE=1 SV=2	FBRL_HUMAN	34 kDa	5	0	0	3
60S ribosomal protein L27a OS=Homo sapiens OX=9606 GN=RPL27A PE=1 SV=1	E9PLL6_HUMAN (+1)	12 kDa	4	4	0	0
Emerin OS=Homo sapiens OX=9606 GN=EMD PE=1 SV=1	EMD_HUMAN	29 kDa	6	3	0	0
Tubulin beta-4B chain OS=Homo sapiens OX=9606 GN=TUBB4B PE=1 SV=1	TBB4B_HUMAN	50 kDa	34	40	0	0
RuvB-like 2 OS=Homo sapiens OX=9606 GN=RUVBL2 PE=1 SV=3	sp|Q9Y230|RUVB2_HUMAN	51 kDa	4	5	0	0
Isoform 2 of Heat shock protein HSP 90-alpha OS=Homo sapiens OX=9606 GN=HSP90AA1	sp|P07900-2|HS90A_HUMAN (+1)	98 kDa	9	17	0	0
60S ribosomal protein L10a OS=Homo sapiens OX=9606 GN=RPL10A PE=1 SV=2	RL10A_HUMAN	25 kDa	4	5	0	0
60S ribosomal protein L9 OS=Homo sapiens OX=9606 GN=RPL9 PE=1 SV=1	RL9_HUMAN	22 kDa	0	8	0	0
Isoform 2 of Alpha-actinin-1 OS=Homo sapiens OX=9606 GN=ACTN1	sp|P12814-2|ACTN1_HUMAN (+3)	103 kDa	0	0	0	46
40S ribosomal protein S23 OS=Homo sapiens OX=9606 GN=RPS23 PE=1 SV=3	RS23_HUMAN	16 kDa	3	4	0	0
60S ribosomal protein L17 (Fragment) OS=Homo sapiens OX=9606 GN=RPL17 PE=1 SV=1	A0A087WXM6_HUMAN (+4)	20 kDa	3	4	0	0
High mobility group protein HMG-I/HMG-Y OS=Homo sapiens OX=9606 GN=HMGA1 PE=1 SV=3	sp|P17096|HMGA1_HUMAN	12 kDa	4	3	0	0
MTHFD1L protein OS=Homo sapiens OX=9606 GN=MTHFD1L PE=1 SV=1	B7ZM99_HUMAN (+1)	106 kDa	2	4	0	0
Mitochondrial import receptor subunit TOM22 homolog OS=Homo sapiens OX=9606 GN=TOMM22 PE=1 SV=3	TOM22_HUMAN	16 kDa	2	0	0	6
60S ribosomal protein L36a OS=Homo sapiens OX=9606 GN=RPL36A PE=1 SV=1	J3KQN4_HUMAN (+1)	16 kDa	3	4	0	0
Importin subunit alpha-1 OS=Homo sapiens OX=9606 GN=KPNA2 PE=1 SV=1	IMA1_HUMAN	58 kDa	6	0	4	0
Tax_Id=9606 Gene_Symbol=KRT13 46 kDa protein	ENSEMBL:ENSP00000377550 (+3)	46 kDa	0	14	0	14
Autophagy protein 5 OS=Homo sapiens OX=9606 GN=ATG5 PE=1 SV=2	sp|Q9H1Y0|ATG5_HUMAN	32 kDa	5	4	0	0
Alpha-enolase OS=Homo sapiens OX=9606 GN=ENO1 PE=1 SV=2	sp|P06733|ENOA_HUMAN	47 kDa	6	3	0	0
Carbonyl reductase [NADPH] 1 OS=Homo sapiens OX=9606 GN=CBR1 PE=1 SV=3	sp|P16152|CBR1_HUMAN	30 kDa	4	0	0	0
ATP synthase subunit beta, mitochondrial OS=Homo sapiens OX=9606 GN=ATP5F1B PE=1 SV=3	ATPB_HUMAN	57 kDa	6	0	0	0
Isoform 3 of Heterogeneous nuclear ribonucleoprotein A/B OS=Homo sapiens OX=9606 GN=HNRNPAB	sp|Q99729-3|ROAA_HUMAN	31 kDa	6	4	0	0
Pre-mRNA-splicing factor ATP-dependent RNA helicase DHX15 OS=Homo sapiens OX=9606 GN=DHX15 PE=1 SV=2	DHX15_HUMAN	91 kDa	3	0	0	4
Serotransferrin OS=Homo sapiens OX=9606 GN=TF PE=1 SV=3	TRFE_HUMAN	77 kDa	0	3	0	3
GTP-binding nuclear protein Ran OS=Homo sapiens OX=9606 GN=RAN PE=1 SV=1	B5MDF5_HUMAN (+1)	26 kDa	3	0	0	0
Cofilin-1 OS=Homo sapiens OX=9606 GN=CFL1 PE=1 SV=3	COF1_HUMAN (+1)	19 kDa	0	4	0	3
60S ribosomal protein L27 OS=Homo sapiens OX=9606 GN=RPL27 PE=1 SV=2	RL27_HUMAN	16 kDa	0	4	0	0
Cytochrome b-c1 complex subunit 2, mitochondrial OS=Homo sapiens OX=9606 GN=UQCRC2 PE=1 SV=3	QCR2_HUMAN	48 kDa	1	0	0	5
Isoform 2 of Filamin-A OS=Homo sapiens OX=9606 GN=FLNA	sp|P21333-2|FLNA_HUMAN	280 kDa	2	0	0	0
40S ribosomal protein SA OS=Homo sapiens OX=9606 GN=RPSA PE=1 SV=1	A0A0C4DG17_HUMAN (+2)	33 kDa	4	3	0	0
Elongation factor 2 OS=Homo sapiens OX=9606 GN=EEF2 PE=1 SV=4	EF2_HUMAN	95 kDa	2	4	0	0
Enhancer of rudimentary homolog OS=Homo sapiens OX=9606 GN=ERH PE=1 SV=1	ERH_HUMAN	12 kDa	5	0	0	0
Myristoylated alanine-rich C-kinase substrate OS=Homo sapiens OX=9606 GN=MARCKS PE=1 SV=4	MARCS_HUMAN	32 kDa	2	5	0	0
Isoform 2 of 26S proteasome regulatory subunit 6B OS=Homo sapiens OX=9606 GN=PSMC4	sp|P43686-2|PRS6B_HUMAN (+1)	44 kDa	3	5	0	0
T-complex protein 1 subunit beta OS=Homo sapiens OX=9606 GN=CCT2 PE=1 SV=2	F5GWF6_HUMAN (+2)	57 kDa	4	4	0	0
Creatine kinase B-type OS=Homo sapiens OX=9606 GN=CKB PE=1 SV=1	KCRB_HUMAN	43 kDa	2	6	0	0
Signal recognition particle 14 kDa protein OS=Homo sapiens OX=9606 GN=SRP14 PE=1 SV=1	H0YLA2_HUMAN (+1)	13 kDa	4	4	0	0
Cleavage stimulation factor subunit 3 OS=Homo sapiens OX=9606 GN=CSTF3 PE=1 SV=1	sp|Q12996|CSTF3_HUMAN	83 kDa	2	6	0	0
Nucleolar and coiled-body phosphoprotein 1 (Fragment) OS=Homo sapiens OX=9606 GN=NOLC1 PE=1 SV=1	A0A0A0MRM9_HUMAN (+3)	75 kDa	5	0	0	3
EF-hand domain-containing protein D1 OS=Homo sapiens OX=9606 GN=EFHD1 PE=1 SV=1	sp|Q9BUP0|EFHD1_HUMAN	27 kDa	0	0	0	10
TREMBL:Q0V8M9;Q9TRI0 (Bos taurus) similar to inter-alpha (globulin) inhibitor H3 isoform 2	Q0V8M9	100 kDa	0	0	9	0
Eukaryotic initiation factor 4A-I OS=Homo sapiens OX=9606 GN=EIF4A1 PE=1 SV=1	sp|P60842|IF4A1_HUMAN	46 kDa	3	4	0	0
40S ribosomal protein S2 OS=Homo sapiens OX=9606 GN=RPS2 PE=1 SV=1	E9PQD7_HUMAN (+1)	25 kDa	0	4	0	0
60S ribosomal protein L13a OS=Homo sapiens OX=9606 GN=RPL13A PE=1 SV=2	RL13A_HUMAN	24 kDa	2	4	0	0
60S ribosomal protein L7a OS=Homo sapiens OX=9606 GN=RPL7A PE=1 SV=2	RL7A_HUMAN	30 kDa	4	2	0	0
NHP2-like protein 1 OS=Homo sapiens OX=9606 GN=SNU13 PE=1 SV=3	NH2L1_HUMAN	14 kDa	4	0	0	0
Stomatin-like protein 2, mitochondrial OS=Homo sapiens OX=9606 GN=STOML2 PE=1 SV=1	A0A087WYB4_HUMAN (+2)	33 kDa	0	0	7	0
40S ribosomal protein S15a OS=Homo sapiens OX=9606 GN=RPS15A PE=1 SV=1	I3L3P7_HUMAN (+1)	11 kDa	3	0	0	0
Structural maintenance of chromosomes protein OS=Homo sapiens OX=9606 GN=SMC1A PE=1 SV=2	G8JLG1_HUMAN (+1)	141 kDa	4	0	0	2
DNA replication licensing factor MCM3 OS=Homo sapiens OX=9606 GN=MCM3 PE=1 SV=3	sp|P25205|MCM3_HUMAN	91 kDa	2	4	0	0
Polypyrimidine tract-binding protein 1 OS=Homo sapiens OX=9606 GN=PTBP1 PE=1 SV=1	A0A0U1RRM4_HUMAN (+3)	62 kDa	4	0	0	3
KH domain-containing, RNA-binding, signal transduction-associated protein 1 OS=Homo sapiens OX=9606 GN=KHDRBS1 PE=1 SV=1	sp|Q07666|KHDR1_HUMAN	48 kDa	5	0	0	0
Isoform 2 of Aspartate--tRNA ligase, cytoplasmic OS=Homo sapiens OX=9606 GN=DARS	sp|P14868-2|SYDC_HUMAN (+1)	46 kDa	3	4	0	0
Heterogeneous nuclear ribonucleoprotein D0 (Fragment) OS=Homo sapiens OX=9606 GN=HNRNPD PE=1 SV=1	D6RAF8_HUMAN (+2)	23 kDa	5	0	0	0
Fructose-bisphosphate aldolase OS=Homo sapiens OX=9606 GN=ALDOA PE=1 SV=1	J3KPS3_HUMAN (+2)	40 kDa	2	4	0	0
D-3-phosphoglycerate dehydrogenase OS=Homo sapiens OX=9606 GN=PHGDH PE=1 SV=1	A0A2C9F2M7_HUMAN	56 kDa	4	3	0	0
Isoform 4 of Four and a half LIM domains protein 1 OS=Homo sapiens OX=9606 GN=FHL1	sp|Q13642-4|FHL1_HUMAN	35 kDa	5	2	0	0
Isoform 2 of Probable 28S rRNA (cytosine(4447)-C(5))-methyltransferase OS=Homo sapiens OX=9606 GN=NOP2	sp|P46087-2|NOP2_HUMAN (+2)	89 kDa	5	0	0	0
ATP synthase subunit O, mitochondrial OS=Homo sapiens OX=9606 GN=ATP5PO PE=1 SV=1	ATPO_HUMAN	23 kDa	4	0	0	0
MICOS complex subunit MIC60 OS=Homo sapiens OX=9606 GN=IMMT PE=1 SV=2	B9A067_HUMAN (+4)	79 kDa	5	0	0	0
40S ribosomal protein S15 OS=Homo sapiens OX=9606 GN=RPS15 PE=1 SV=1	A0A0B4J2B4_HUMAN (+6)	14 kDa	0	6	0	0
Histone H2A.Z OS=Homo sapiens OX=9606 GN=H2AFZ PE=1 SV=2	H2AZ_HUMAN (+1)	14 kDa	12	0	0	0
SWISS-PROT:P34955 (Bos taurus) Alpha-1-antiproteinase precursor	P34955	46 kDa	2	0	0	2
Ribosomal RNA small subunit methyltransferase NEP1 OS=Homo sapiens OX=9606 GN=EMG1 PE=1 SV=4	NEP1_HUMAN	27 kDa	1	0	6	2
60S ribosomal protein L30 (Fragment) OS=Homo sapiens OX=9606 GN=RPL30 PE=1 SV=1	E5RI99_HUMAN (+1)	13 kDa	2	4	0	0
Isoform 2 of Voltage-dependent anion-selective channel protein 3 OS=Homo sapiens OX=9606 GN=VDAC3	sp|Q9Y277-2|VDAC3_HUMAN (+1)	31 kDa	0	0	4	4
Peptidyl-prolyl cis-trans isomerase A OS=Homo sapiens OX=9606 GN=PPIA PE=1 SV=2	sp|P62937|PPIA_HUMAN	18 kDa	2	4	0	0
TREMBL:Q3SX14 (Bos taurus) Similar to Gelsolin	Q3SX14	86 kDa	0	0	0	4
SWI/SNF-related matrix-associated actin-dependent regulator of chromatin subfamily A member 5 OS=Homo sapiens OX=9606 GN=SMARCA5 PE=1 SV=1	SMCA5_HUMAN	122 kDa	4	0	0	0
Spliceosome RNA helicase DDX39B (Fragment) OS=Homo sapiens OX=9606 GN=DDX39B PE=1 SV=1	A0A0G2JJZ9_HUMAN (+2)	38 kDa	0	0	4	5
Four and a half LIM domains protein 2 OS=Homo sapiens OX=9606 GN=FHL2 PE=1 SV=3	sp|Q14192|FHL2_HUMAN	32 kDa	4	3	0	0
tRNA-splicing ligase RtcB homolog OS=Homo sapiens OX=9606 GN=RTCB PE=1 SV=1	RTCB_HUMAN	55 kDa	3	4	0	0
WD repeat and coiled-coil-containing protein OS=Homo sapiens OX=9606 GN=WDCP PE=1 SV=1	sp|Q9H6R7|WDCP_HUMAN	79 kDa	4	3	0	0
T-complex protein 1 subunit alpha OS=Homo sapiens OX=9606 GN=TCP1 PE=1 SV=1	TCPA_HUMAN	60 kDa	4	3	0	0
Proteasomal ATPase-associated factor 1 OS=Homo sapiens OX=9606 GN=PAAF1 PE=1 SV=2	sp|Q9BRP4|PAAF1_HUMAN	42 kDa	4	3	0	0
60S ribosomal protein L18 OS=Homo sapiens OX=9606 GN=RPL18 PE=1 SV=1	G3V203_HUMAN (+4)	19 kDa	4	3	0	0
Isoform 4 of Nucleolar protein 6 OS=Homo sapiens OX=9606 GN=NOL6	sp|Q9H6R4-4|NOL6_HUMAN (+1)	127 kDa	5	0	0	0
40S ribosomal protein S7 OS=Homo sapiens OX=9606 GN=RPS7 PE=1 SV=1	RS7_HUMAN	22 kDa	0	4	0	0
Nitric oxide synthase-interacting protein OS=Homo sapiens OX=9606 GN=NOSIP PE=1 SV=1	NOSIP_HUMAN	33 kDa	3	4	0	0
Nucleolar protein 58 OS=Homo sapiens OX=9606 GN=NOP58 PE=1 SV=1	NOP58_HUMAN	60 kDa	5	0	0	0
Serine/arginine-rich-splicing factor 2 (Fragment) OS=Homo sapiens OX=9606 GN=SRSF2 PE=1 SV=8	J3KP15_HUMAN (+3)	15 kDa	6	0	0	0
Actin-related protein 3 OS=Homo sapiens OX=9606 GN=ACTR3 PE=1 SV=3	ARP3_HUMAN	47 kDa	0	0	0	8
Ribosomal protein L15 (Fragment) OS=Homo sapiens OX=9606 GN=RPL15 PE=1 SV=1	A0A2R8Y738_HUMAN (+4)	16 kDa	0	3	0	0
Centromere protein V OS=Homo sapiens OX=9606 GN=CENPV PE=1 SV=1	sp|Q7Z7K6|CENPV_HUMAN	30 kDa	4	0	0	0
Bcl-2-associated transcription factor 1 OS=Homo sapiens OX=9606 GN=BCLAF1 PE=1 SV=1	A0A1W2PQ43_HUMAN (+7)	81 kDa	3	0	4	0
60S ribosomal protein L18a OS=Homo sapiens OX=9606 GN=RPL18A PE=1 SV=1	M0R0P7_HUMAN (+4)	16 kDa	2	0	0	0
Isoform Short of 14-3-3 protein beta/alpha OS=Homo sapiens OX=9606 GN=YWHAB	sp|P31946-2|1433B_HUMAN (+1)	28 kDa	4	0	0	0
(Bos taurus) similar to alpha-2-macroglobulin isoform 1	ENSEMBL:ENSBTAP00000024146	164 kDa	0	3	0	0
26S proteasome regulatory subunit 7 OS=Homo sapiens OX=9606 GN=PSMC2 PE=1 SV=3	sp|P35998|PRS7_HUMAN	49 kDa	1	4	0	0
Isoform SV of 14-3-3 protein epsilon OS=Homo sapiens OX=9606 GN=YWHAE	sp|P62258-2|1433E_HUMAN (+1)	27 kDa	3	5	0	0
CLIP-associating protein 2 OS=Homo sapiens OX=9606 GN=CLASP2 PE=1 SV=2	E3W994_HUMAN (+2)	139 kDa	3	3	0	0
Isoform 3 of Histone-binding protein RBBP4 OS=Homo sapiens OX=9606 GN=RBBP4	sp|Q09028-3|RBBP4_HUMAN (+1)	46 kDa	4	0	0	0
60S ribosomal protein L5 (Fragment) OS=Homo sapiens OX=9606 GN=RPL5 PE=1 SV=1	A0A2R8Y6J3_HUMAN (+1)	27 kDa	4	0	0	0
Isoform 2 of Ataxin-2-like protein OS=Homo sapiens OX=9606 GN=ATXN2L	sp|Q8WWM7-2|ATX2L_HUMAN (+7)	112 kDa	4	0	0	0
ATP-dependent RNA helicase DHX30 OS=Homo sapiens OX=9606 GN=DHX30 PE=1 SV=1	H7BXY3_HUMAN (+3)	131 kDa	4	0	0	0
Chromobox protein homolog 3 OS=Homo sapiens OX=9606 GN=CBX3 PE=1 SV=4	CBX3_HUMAN	21 kDa	5	0	0	0
C-1-tetrahydrofolate synthase, cytoplasmic OS=Homo sapiens OX=9606 GN=MTHFD1 PE=1 SV=1	A0A384N5Y3_HUMAN (+3)	102 kDa	0	6	0	0
Isoform 2 of Regulator of chromosome condensation OS=Homo sapiens OX=9606 GN=RCC1	sp|P18754-2|RCC1_HUMAN (+1)	48 kDa	5	0	0	0
14-3-3 protein theta OS=Homo sapiens OX=9606 GN=YWHAQ PE=1 SV=1	1433T_HUMAN (+1)	28 kDa	0	4	0	0
Ribosomal protein L19 OS=Homo sapiens OX=9606 GN=RPL19 PE=1 SV=1	J3KTE4_HUMAN (+2)	23 kDa	1	0	0	0
Isoform 2 of Keratin, type II cytoskeletal 80 OS=Homo sapiens OX=9606 GN=KRT80	sp|Q6KB66-2|K2C80_HUMAN (+1)	47 kDa	0	3	0	0
PHD finger protein 6 OS=Homo sapiens OX=9606 GN=PHF6 PE=1 SV=1	A0A0D9SGE8_HUMAN (+4)	41 kDa	2	2	0	0
Plastin-3 OS=Homo sapiens OX=9606 GN=PLS3 PE=1 SV=1	A0A0A0MSQ0_HUMAN (+3)	69 kDa	0	2	0	0
Isoform C of Prelamin-A/C OS=Homo sapiens OX=9606 GN=LMNA	sp|P02545-2|LMNA_HUMAN (+2)	65 kDa	0	0	7	0
Complement C3 OS=Homo sapiens OX=9606 GN=C3 PE=1 SV=2	CO3_HUMAN	187 kDa	0	0	11	0
Importin subunit beta-1 OS=Homo sapiens OX=9606 GN=KPNB1 PE=1 SV=2	sp|Q14974|IMB1_HUMAN	97 kDa	0	3	0	0
Structural maintenance of chromosomes protein 3 OS=Homo sapiens OX=9606 GN=SMC3 PE=1 SV=2	SMC3_HUMAN	142 kDa	1	0	0	3
Isoform 2 of Serine/threonine-protein kinase Nek1 OS=Homo sapiens OX=9606 GN=NEK1	sp|Q96PY6-2|NEK1_HUMAN (+4)	138 kDa	1	4	0	0
60S ribosomal protein L26-like 1 (Fragment) OS=Homo sapiens OX=9606 GN=RPL26L1 PE=1 SV=1	E5RIT6_HUMAN (+6)	15 kDa	2	3	0	0
Isoform 4 of Apoptotic chromatin condensation inducer in the nucleus OS=Homo sapiens OX=9606 GN=ACIN1	sp|Q9UKV3-5|ACINU_HUMAN	151 kDa	4	0	0	0
Elongation factor Tu, mitochondrial OS=Homo sapiens OX=9606 GN=TUFM PE=1 SV=2	EFTU_HUMAN	50 kDa	2	0	0	0
RNA-binding protein EWS OS=Homo sapiens OX=9606 GN=EWSR1 PE=1 SV=1	B0QYK0_HUMAN (+4)	65 kDa	0	3	0	0
(Bos taurus) similar to Complement C4-A precursor	ENSEMBL:ENSBTAP00000007350	193 kDa	3	0	0	0
DNA-3-methyladenine glycosylase (Fragment) OS=Homo sapiens OX=9606 GN=MPG PE=1 SV=1	A2IDA3_HUMAN (+4)	27 kDa	3	0	0	0
Isoform 3 of Apoptosis-inducing factor 1, mitochondrial OS=Homo sapiens OX=9606 GN=AIFM1	sp|O95831-3|AIFM1_HUMAN (+1)	66 kDa	4	0	0	0
Keratin, type I cytoskeletal 17 OS=Homo sapiens OX=9606 GN=KRT17 PE=1 SV=2	K1C17_HUMAN	48 kDa	0	17	0	0
Isoform Short of Proliferation marker protein Ki-67 OS=Homo sapiens OX=9606 GN=MKI67	sp|P46013-2|KI67_HUMAN (+1)	319 kDa	4	0	0	0
Isoform F of Constitutive coactivator of PPAR-gamma-like protein 1 OS=Homo sapiens OX=9606 GN=FAM120A	sp|Q9NZB2-6|F120A_HUMAN (+1)	125 kDa	4	0	0	0
60S acidic ribosomal protein P2 OS=Homo sapiens OX=9606 GN=RPLP2 PE=1 SV=1	RLA2_HUMAN	12 kDa	4	0	0	0
Isoform 2 of Transgelin-2 OS=Homo sapiens OX=9606 GN=TAGLN2	sp|P37802-2|TAGL2_HUMAN (+1)	24 kDa	0	4	0	0
Programmed cell death protein 2-like OS=Homo sapiens OX=9606 GN=PDCD2L PE=1 SV=1	PDD2L_HUMAN	39 kDa	3	0	0	0
U3 small nucleolar RNA-associated protein 14 homolog A OS=Homo sapiens OX=9606 GN=UTP14A PE=1 SV=1	sp|Q9BVJ6|UT14A_HUMAN	88 kDa	4	0	0	0
Replication protein A 70 kDa DNA-binding subunit OS=Homo sapiens OX=9606 GN=RPA1 PE=1 SV=2	RFA1_HUMAN	68 kDa	4	0	0	0
MICOS complex subunit OS=Homo sapiens OX=9606 GN=CHCHD3 PE=1 SV=2	C9JRZ6_HUMAN (+2)	27 kDa	4	0	0	0
Isoform 2 of Scaffold attachment factor B1 OS=Homo sapiens OX=9606 GN=SAFB	sp|Q15424-2|SAFB1_HUMAN (+3)	95 kDa	4	0	0	0
MKI67 FHA domain-interacting nucleolar phosphoprotein OS=Homo sapiens OX=9606 GN=NIFK PE=1 SV=1	MK67I_HUMAN	34 kDa	4	0	0	0
Isoform 3 of Homeobox-containing protein 1 OS=Homo sapiens OX=9606 GN=HMBOX1	sp|Q6NT76-3|HMBX1_HUMAN (+2)	47 kDa	0	0	11	0
Isoform 2 of Nucleolar GTP-binding protein 1 OS=Homo sapiens OX=9606 GN=GTPBP4	sp|Q9BZE4-2|NOG1_HUMAN (+1)	68 kDa	4	0	0	0
HIG1 domain family member 1A, mitochondrial OS=Homo sapiens OX=9606 GN=HIGD1A PE=4 SV=1	C9JNU6_HUMAN	10 kDa	0	2	0	0
Eukaryotic translation initiation factor 3 subunit I OS=Homo sapiens OX=9606 GN=EIF3I PE=1 SV=1	EIF3I_HUMAN	37 kDa	0	2	0	0
ATPase family AAA domain-containing protein 3A (Fragment) OS=Homo sapiens OX=9606 GN=ATAD3A PE=1 SV=1	H0Y2W2_HUMAN (+3)	64 kDa	1	0	0	0
60S ribosomal protein L3 OS=Homo sapiens OX=9606 GN=RPL3 PE=1 SV=2	RL3_HUMAN	46 kDa	1	2	0	0
Immunoglobulin lambda constant 3 OS=Homo sapiens OX=9606 GN=IGLC3 PE=1 SV=1	IGLC3_HUMAN	11 kDa	0	0	6	0
Peroxiredoxin-2 OS=Homo sapiens OX=9606 GN=PRDX2 PE=1 SV=5	sp|P32119|PRDX2_HUMAN	22 kDa	0	4	0	0
Isoform 2 of Nuclear pore complex protein Nup153 OS=Homo sapiens OX=9606 GN=NUP153	sp|P49790-2|NU153_HUMAN (+2)	149 kDa	0	0	4	2
Heat shock protein beta-1 OS=Homo sapiens OX=9606 GN=HSPB1 PE=1 SV=2	HSPB1_HUMAN	23 kDa	0	2	0	0
Nuclear fragile X mental retardation-interacting protein 2 OS=Homo sapiens OX=9606 GN=NUFIP2 PE=1 SV=1	sp|Q7Z417|NUFP2_HUMAN	76 kDa	1	3	0	0
Isoform 4 of Cellular nucleic acid-binding protein OS=Homo sapiens OX=9606 GN=CNBP	sp|P62633-4|CNBP_HUMAN (+1)	20 kDa	1	0	0	0
40S ribosomal protein S17 OS=Homo sapiens OX=9606 GN=RPS17 PE=1 SV=1	A0A075B716_HUMAN (+2)	22 kDa	0	3	0	0
Isoform 2 of T-complex protein 1 subunit delta OS=Homo sapiens OX=9606 GN=CCT4	sp|P50991-2|TCPD_HUMAN (+1)	55 kDa	2	0	0	0
Isoform 2 of Interferon regulatory factor 2-binding protein 2 OS=Homo sapiens OX=9606 GN=IRF2BP2	sp|Q7Z5L9-2|I2BP2_HUMAN (+1)	59 kDa	0	4	0	0
Heat shock 70 kDa protein 4 OS=Homo sapiens OX=9606 GN=HSPA4 PE=1 SV=4	sp|P34932|HSP74_HUMAN	94 kDa	0	3	0	0
Bromodomain-containing protein 2 OS=Homo sapiens OX=9606 GN=BRD2 PE=1 SV=1	A0A0G2JK44_HUMAN (+5)	92 kDa	2	0	0	0
Heterogeneous nuclear ribonucleoprotein F OS=Homo sapiens OX=9606 GN=HNRNPF PE=1 SV=3	HNRPF_HUMAN	46 kDa	6	0	0	0
Isoform 2 of Polyadenylate-binding protein 2 OS=Homo sapiens OX=9606 GN=PABPN1	sp|Q86U42-2|PABP2_HUMAN (+1)	31 kDa	3	0	0	0
Lamina-associated polypeptide 2, isoform alpha OS=Homo sapiens OX=9606 GN=TMPO PE=1 SV=2	LAP2A_HUMAN	75 kDa	2	0	0	0
FACT complex subunit SSRP1 OS=Homo sapiens OX=9606 GN=SSRP1 PE=1 SV=1	SSRP1_HUMAN	81 kDa	3	0	0	0
40S ribosomal protein S27 OS=Homo sapiens OX=9606 GN=RPS27 PE=1 SV=3	RS27_HUMAN	9 kDa	3	0	0	0
Cold shock domain-containing protein E1 OS=Homo sapiens OX=9606 GN=CSDE1 PE=1 SV=1	E9PLT0_HUMAN (+2)	75 kDa	0	4	0	0
CAD protein OS=Homo sapiens OX=9606 GN=CAD PE=1 SV=1	F8VPD4_HUMAN (+1)	236 kDa	0	4	0	0
High mobility group protein HMGI-C OS=Homo sapiens OX=9606 GN=HMGA2 PE=1 SV=1	sp|P52926|HMGA2_HUMAN	12 kDa	3	0	0	0
Isoform 2 of Nuclear mitotic apparatus protein 1 OS=Homo sapiens OX=9606 GN=NUMA1	sp|Q14980-2|NUMA1_HUMAN (+3)	237 kDa	0	0	0	4
PDZ domain-containing protein GIPC1 OS=Homo sapiens OX=9606 GN=GIPC1 PE=1 SV=2	sp|O14908|GIPC1_HUMAN	36 kDa	0	4	0	0
Keratin, type II cytoskeletal 1b OS=Homo sapiens OX=9606 GN=KRT77 PE=2 SV=3	K2C1B_HUMAN	62 kDa	0	0	0	9
Serine/arginine-rich splicing factor 9 OS=Homo sapiens OX=9606 GN=SRSF9 PE=1 SV=1	SRSF9_HUMAN	26 kDa	4	0	0	0
Actin-related protein 2 OS=Homo sapiens OX=9606 GN=ACTR2 PE=1 SV=1	sp|P61160|ARP2_HUMAN	45 kDa	0	0	0	5
Chromobox protein homolog 5 OS=Homo sapiens OX=9606 GN=CBX5 PE=1 SV=1	CBX5_HUMAN	22 kDa	4	0	0	0
Tight junction protein 1 (Zona occludens 1), isoform CRA_e OS=Homo sapiens OX=9606 GN=TJP1 PE=1 SV=1	G5E9E7_HUMAN	190 kDa	0	0	0	5
Isoform Beta-1 of DNA topoisomerase 2-beta OS=Homo sapiens OX=9606 GN=TOP2B	sp|Q02880-2|TOP2B_HUMAN (+1)	183 kDa	7	0	0	0
F-actin-capping protein subunit beta OS=Homo sapiens OX=9606 GN=CAPZB PE=1 SV=1	B1AK87_HUMAN (+3)	29 kDa	0	0	0	5
60S ribosomal protein L8 (Fragment) OS=Homo sapiens OX=9606 GN=RPL8 PE=1 SV=1	E9PKZ0_HUMAN (+1)	22 kDa	1	2	0	0
60S ribosomal protein L14 OS=Homo sapiens OX=9606 GN=RPL14 PE=1 SV=4	RL14_HUMAN	23 kDa	1	0	0	0
Protein transport protein SEC23 OS=Homo sapiens OX=9606 GN=SEC23B PE=1 SV=1	A0A2R8YFH5_HUMAN (+1)	84 kDa	1	0	0	0
Isoform 2 of Splicing factor U2AF 35 kDa subunit OS=Homo sapiens OX=9606 GN=U2AF1	sp|Q01081-2|U2AF1_HUMAN (+3)	28 kDa	1	0	0	0
Midkine OS=Homo sapiens OX=9606 GN=MDK PE=1 SV=1	E9PLM6_HUMAN (+2)	17 kDa	0	2	0	0
Cysteine and glycine-rich protein 2 OS=Homo sapiens OX=9606 GN=CSRP2 PE=1 SV=3	CSRP2_HUMAN (+1)	21 kDa	1	0	0	0
Isoform 2 of Serine-threonine kinase receptor-associated protein OS=Homo sapiens OX=9606 GN=STRAP	sp|Q9Y3F4-2|STRAP_HUMAN (+1)	40 kDa	1	0	0	0
Calcyclin-binding protein OS=Homo sapiens OX=9606 GN=CACYBP PE=1 SV=2	sp|Q9HB71|CYBP_HUMAN	26 kDa	0	2	0	0
Multifunctional protein ADE2 (Fragment) OS=Homo sapiens OX=9606 GN=PAICS PE=1 SV=1	E9PBS1_HUMAN (+2)	46 kDa	1	0	0	0
EEF1E1-BLOC1S5 readthrough (NMD candidate) OS=Homo sapiens OX=9606 GN=EEF1E1-BLOC1S5 PE=4 SV=2	C9J1V9_HUMAN (+3)	17 kDa	2	0	0	0
Kinesin-like protein KIFC1 OS=Homo sapiens OX=9606 GN=KIFC1 PE=1 SV=2	KIFC1_HUMAN	74 kDa	2	0	0	0
Peroxidasin homolog OS=Homo sapiens OX=9606 GN=PXDN PE=1 SV=2	sp|Q92626|PXDN_HUMAN	165 kDa	0	3	0	0
T-complex protein 1 subunit gamma OS=Homo sapiens OX=9606 GN=CCT3 PE=1 SV=1	B4DUR8_HUMAN (+2)	56 kDa	0	3	0	0
E3 SUMO-protein ligase RanBP2 OS=Homo sapiens OX=9606 GN=RANBP2 PE=1 SV=2	RBP2_HUMAN	358 kDa	0	0	0	3
Protein-L-isoaspartate O-methyltransferase OS=Homo sapiens OX=9606 GN=PCMT1 PE=1 SV=1	A0A0A0MRJ6_HUMAN (+5)	30 kDa	2	0	0	0
Homeobox and leucine zipper protein Homez OS=Homo sapiens OX=9606 GN=HOMEZ PE=1 SV=2	sp|Q8IX15|HOMEZ_HUMAN	61 kDa	2	0	0	0
Isoform 2 of Phosphoglycerate kinase 1 OS=Homo sapiens OX=9606 GN=PGK1	sp|P00558-2|PGK1_HUMAN (+1)	41 kDa	2	0	0	0
X-ray repair cross-complementing protein 6 OS=Homo sapiens OX=9606 GN=XRCC6 PE=1 SV=1	B1AHC9_HUMAN (+1)	64 kDa	2	0	0	0
RNA-binding protein Raly (Fragment) OS=Homo sapiens OX=9606 GN=RALY PE=1 SV=1	Q5QPL9_HUMAN (+2)	25 kDa	2	0	0	0
Eukaryotic translation initiation factor 3 subunit M OS=Homo sapiens OX=9606 GN=EIF3M PE=1 SV=1	sp|Q7L2H7|EIF3M_HUMAN	43 kDa	2	0	0	0
Zyxin (Fragment) OS=Homo sapiens OX=9606 GN=ZYX PE=1 SV=1	H0Y2Y8_HUMAN (+1)	58 kDa	0	3	0	0
Isoform 2 of Kinesin-like protein KIF2A OS=Homo sapiens OX=9606 GN=KIF2A	sp|O00139-2|KIF2A_HUMAN	75 kDa	0	3	0	0
EBNA1 binding protein 2, isoform CRA_d OS=Homo sapiens OX=9606 GN=EBNA1BP2 PE=1 SV=1	H7C2Q8_HUMAN	41 kDa	3	0	0	0
Protein mago nashi homolog 2 OS=Homo sapiens OX=9606 GN=MAGOHB PE=1 SV=1	MGN2_HUMAN	17 kDa	3	0	0	0
Protein DEK OS=Homo sapiens OX=9606 GN=DEK PE=1 SV=1	B4DFG0_HUMAN (+2)	40 kDa	3	0	0	0
Isoform 2 of PC4 and SFRS1-interacting protein OS=Homo sapiens OX=9606 GN=PSIP1	sp|O75475-2|PSIP1_HUMAN (+2)	38 kDa	3	0	0	0
EF-hand domain-containing protein D2 OS=Homo sapiens OX=9606 GN=EFHD2 PE=1 SV=1	EFHD2_HUMAN	27 kDa	0	0	0	6
Heat shock 70 kDa protein 4L OS=Homo sapiens OX=9606 GN=HSPA4L PE=1 SV=3	HS74L_HUMAN	95 kDa	0	4	0	0
Splicing factor 3A subunit 3 OS=Homo sapiens OX=9606 GN=SF3A3 PE=1 SV=1	SF3A3_HUMAN	59 kDa	3	0	0	0
Nuclear pore complex protein Nup205 OS=Homo sapiens OX=9606 GN=NUP205 PE=1 SV=3	NU205_HUMAN	228 kDa	0	0	0	4
Isoform 2 of 26S proteasome non-ATPase regulatory subunit 11 OS=Homo sapiens OX=9606 GN=PSMD11	sp|O00231-2|PSD11_HUMAN (+1)	48 kDa	0	2	0	0
Adenylosuccinate lyase OS=Homo sapiens OX=9606 GN=ADSL PE=1 SV=1	A0A096LNY4_HUMAN (+5)	18 kDa	0	2	0	0
39S ribosomal protein L14, mitochondrial OS=Homo sapiens OX=9606 GN=MRPL14 PE=1 SV=1	RM14_HUMAN	16 kDa	1	0	0	0
RNA-binding protein 25 OS=Homo sapiens OX=9606 GN=RBM25 PE=1 SV=3	RBM25_HUMAN	100 kDa	1	0	0	0
Suprabasin OS=Homo sapiens OX=9606 GN=SBSN PE=1 SV=2	sp|Q6UWP8|SBSN_HUMAN	61 kDa	0	0	4	0
Prolactin-inducible protein OS=Homo sapiens OX=9606 GN=PIP PE=1 SV=1	PIP_HUMAN	17 kDa	0	0	0	2
Ribose-phosphate pyrophosphokinase OS=Homo sapiens OX=9606 GN=PRPS1 PE=1 SV=1	A0A2R8Y7H4_HUMAN (+2)	35 kDa	1	0	0	0
Enoyl-CoA delta isomerase 2, mitochondrial OS=Homo sapiens OX=9606 GN=ECI2 PE=1 SV=1	A0A0C4DGA2_HUMAN (+2)	40 kDa	1	0	0	0
Splicing factor 3A subunit 1 OS=Homo sapiens OX=9606 GN=SF3A1 PE=1 SV=1	sp|Q15459|SF3A1_HUMAN	89 kDa	1	0	0	0
Piezo-type mechanosensitive ion channel component 1 OS=Homo sapiens OX=9606 GN=PIEZO1 PE=1 SV=4	PIEZ1_HUMAN	287 kDa	0	0	4	0
High mobility group protein B1 OS=Homo sapiens OX=9606 GN=HMGB1 PE=1 SV=3	HMGB1_HUMAN (+1)	25 kDa	0	2	0	0
Keratin, type II cytoskeletal 6B OS=Homo sapiens OX=9606 GN=KRT6B PE=1 SV=5	K2C6B_HUMAN	60 kDa	19	0	0	0
Deoxynucleotidyltransferase terminal-interacting protein 2 OS=Homo sapiens OX=9606 GN=DNTTIP2 PE=1 SV=2	TDIF2_HUMAN	84 kDa	2	0	0	0
Isoform 2 of Histone H1.0 OS=Homo sapiens OX=9606 GN=H1F0	sp|P07305-2|H10_HUMAN (+1)	19 kDa	2	0	0	0
Isoform 2 of Nexilin OS=Homo sapiens OX=9606 GN=NEXN	sp|Q0ZGT2-2|NEXN_HUMAN (+1)	79 kDa	0	0	0	3
Double-stranded RNA-binding protein Staufen homolog 1 OS=Homo sapiens OX=9606 GN=STAU1 PE=1 SV=1	Q5JW30_HUMAN (+2)	55 kDa	2	0	0	0
Cellular tumor antigen p53 OS=Homo sapiens OX=9606 GN=TP53 PE=1 SV=1	A0A087WZU8_HUMAN (+4)	43 kDa	2	0	0	0
Isoform 2 of KRR1 small subunit processome component homolog OS=Homo sapiens OX=9606 GN=KRR1	sp|Q13601-2|KRR1_HUMAN (+1)	37 kDa	2	0	0	0
Isoform 3 of Twinfilin-1 OS=Homo sapiens OX=9606 GN=TWF1	sp|Q12792-3|TWF1_HUMAN (+1)	41 kDa	0	0	0	3
PHD finger-like domain-containing protein 5A OS=Homo sapiens OX=9606 GN=PHF5A PE=1 SV=1	PHF5A_HUMAN	12 kDa	2	0	0	0
Isoform 2 of Serine/threonine-protein phosphatase PGAM5, mitochondrial OS=Homo sapiens OX=9606 GN=PGAM5	sp|Q96HS1-2|PGAM5_HUMAN (+1)	28 kDa	0	0	0	3
Ribosome biogenesis protein WDR12 OS=Homo sapiens OX=9606 GN=WDR12 PE=1 SV=2	WDR12_HUMAN	48 kDa	2	0	0	0
Mitochondrial 2-oxoglutarate/malate carrier protein (Fragment) OS=Homo sapiens OX=9606 GN=SLC25A11 PE=1 SV=1	I3L1P8_HUMAN (+2)	32 kDa	0	0	0	3
Heterogeneous nuclear ribonucleoprotein Q OS=Homo sapiens OX=9606 GN=SYNCRIP PE=1 SV=1	B7Z645_HUMAN (+4)	52 kDa	5	0	0	0
Nucleolar protein 16 OS=Homo sapiens OX=9606 GN=NOP16 PE=1 SV=2	sp|Q9Y3C1|NOP16_HUMAN	21 kDa	2	0	0	0
Insulin-like growth factor 2 mRNA-binding protein 2 OS=Homo sapiens OX=9606 GN=IGF2BP2 PE=1 SV=1	F8W930_HUMAN (+6)	67 kDa	3	0	0	0
Isoform 2 of Transcription intermediary factor 1-beta OS=Homo sapiens OX=9606 GN=TRIM28	sp|Q13263-2|TIF1B_HUMAN (+1)	79 kDa	0	3	0	0
Isoform 4 of Low-density lipoprotein receptor-related protein 8 OS=Homo sapiens OX=9606 GN=LRP8	sp|Q14114-4|LRP8_HUMAN (+1)	88 kDa	0	3	0	0
Transformer-2 protein homolog beta OS=Homo sapiens OX=9606 GN=TRA2B PE=1 SV=1	sp|P62995|TRA2B_HUMAN	34 kDa	1	0	0	0
Developmentally-regulated GTP-binding protein 1 OS=Homo sapiens OX=9606 GN=DRG1 PE=1 SV=1	DRG1_HUMAN	41 kDa	1	0	0	0
Serine/arginine-rich-splicing factor 7 OS=Homo sapiens OX=9606 GN=SRSF7 PE=1 SV=1	A0A0B4J1Z1_HUMAN (+5)	16 kDa	1	0	0	0
Insulin-like growth factor 2 mRNA-binding protein 3 OS=Homo sapiens OX=9606 GN=IGF2BP3 PE=1 SV=2	sp|O00425|IF2B3_HUMAN	64 kDa	2	0	0	0
U3 small nucleolar RNA-interacting protein 2 OS=Homo sapiens OX=9606 GN=RRP9 PE=1 SV=1	U3IP2_HUMAN	52 kDa	1	0	0	0
Serine/threonine-protein kinase VRK1 OS=Homo sapiens OX=9606 GN=VRK1 PE=1 SV=1	VRK1_HUMAN	45 kDa	1	0	0	0
Isoform 4 of MMS19 nucleotide excision repair protein homolog OS=Homo sapiens OX=9606 GN=MMS19	sp|Q96T76-5|MMS19_HUMAN (+3)	103 kDa	0	2	0	0
HCG2039996 OS=Homo sapiens OX=9606 GN=PPAN-P2RY11 PE=3 SV=1	A0A0B4J1V8_HUMAN	88 kDa	1	0	0	0
Splicing factor 3B subunit 3 OS=Homo sapiens OX=9606 GN=SF3B3 PE=1 SV=4	sp|Q15393|SF3B3_HUMAN	136 kDa	1	0	0	0
DAZ-associated protein 1 OS=Homo sapiens OX=9606 GN=DAZAP1 PE=1 SV=2	K7EK33_HUMAN (+3)	43 kDa	1	0	0	0
Histone H2AX OS=Homo sapiens OX=9606 GN=H2AFX PE=1 SV=2	H2AX_HUMAN	15 kDa	9	0	0	0
Isoform 2 of YTH domain-containing family protein 2 OS=Homo sapiens OX=9606 GN=YTHDF2	sp|Q9Y5A9-2|YTHD2_HUMAN (+1)	57 kDa	1	0	0	0
Triosephosphate isomerase OS=Homo sapiens OX=9606 GN=TPI1 PE=1 SV=3	sp|P60174|TPIS_HUMAN	31 kDa	1	0	0	0
Y-box-binding protein 3 OS=Homo sapiens OX=9606 GN=YBX3 PE=1 SV=4	sp|P16989|YBOX3_HUMAN	40 kDa	3	0	0	0
Replication factor C subunit 2 OS=Homo sapiens OX=9606 GN=RFC2 PE=1 SV=3	sp|P35250|RFC2_HUMAN	39 kDa	1	0	0	0
Isoform 2 of Neuroguidin OS=Homo sapiens OX=9606 GN=NGDN	sp|Q8NEJ9-2|NGDN_HUMAN (+1)	35 kDa	1	0	0	0
Leukocyte immunoglobulin-like receptor subfamily B member 1 OS=Homo sapiens OX=9606 GN=LILRB1 PE=1 SV=1	A0A087WSV6_HUMAN (+21)	71 kDa	1	0	0	0

## Sheet: Supplementary DATASET 3
Supplementary data 3. SPIN1 IP MS in SPINDOC KO vs WT cell lines
Accession number	Identified Proteins (1224)	Common Name	KO-Nuclei	WT-Nuclei	KO-Cytoplasm	WT-Cytoplasm
Q9Y657	Spindlin-1 OS=Homo sapiens OX=9606 GN=SPIN1 PE=1 SV=3	SPIN1	387	407	553	518
P52272	Heterogeneous nuclear ribonucleoprotein M OS=Homo sapiens OX=9606 GN=HNRNPM PE=1 SV=3	HNRNPM	17	11	75	72
Q8NC51	Plasminogen activator inhibitor 1 RNA-binding protein OS=Homo sapiens OX=9606 GN=SERBP1 PE=1 SV=2	SERBP1	2	8	48	73
P61247	40S ribosomal protein S3a OS=Homo sapiens OX=9606 GN=RPS3A PE=1 SV=2	RPS3A	1	5	30	64
Q9BUA3	Spindlin interactor and repressor of chromatin-binding protein OS=Homo sapiens OX=9606 GN=SPINDOC PE=1 SV=3	SPINDOC	0	46	0	62
P68032	Actin, alpha cardiac muscle 1 OS=Homo sapiens OX=9606 GN=ACTC1 PE=1 SV=1	ACTC1	59	0	43	0
P0DMV8	Heat shock 70 kDa protein 1A OS=Homo sapiens OX=9606 GN=HSPA1A PE=1 SV=1	HSPA1A	0	11	59	47
Q08211	ATP-dependent RNA helicase A OS=Homo sapiens OX=9606 GN=DHX9 PE=1 SV=4	DHX9	3	7	29	59
P07437	Tubulin beta chain OS=Homo sapiens OX=9606 GN=TUBB PE=1 SV=2	TUBB	4	0	57	32
Q00839	Heterogeneous nuclear ribonucleoprotein U OS=Homo sapiens OX=9606 GN=HNRNPU PE=1 SV=6	HNRNPU	12	12	53	54
P68371	Tubulin beta-4B chain OS=Homo sapiens OX=9606 GN=TUBB4B PE=1 SV=1	TUBB4B	0	6	53	30
P11142	Heat shock cognate 71 kDa protein OS=Homo sapiens OX=9606 GN=HSPA8 PE=1 SV=1	HSPA8	6	12	50	39
Q92841	Probable ATP-dependent RNA helicase DDX17 OS=Homo sapiens OX=9606 GN=DDX17 PE=1 SV=2	DDX17	4	6	27	45
Q13085	Acetyl-CoA carboxylase 1 OS=Homo sapiens OX=9606 GN=ACACA PE=1 SV=2	ACACA	4	1	44	33
P17844	Probable ATP-dependent RNA helicase DDX5 OS=Homo sapiens OX=9606 GN=DDX5 PE=1 SV=1	DDX5	2	7	22	44
P11498	Pyruvate carboxylase, mitochondrial OS=Homo sapiens OX=9606 GN=PC PE=1 SV=2	PC	2	1	43	23
P23396	40S ribosomal protein S3 OS=Homo sapiens OX=9606 GN=RPS3 PE=1 SV=2	RPS3	2	6	25	43
P11182	Lipoamide acyltransferase component of branched-chain alpha-keto acid dehydrogenase complex, mitochondrial OS=Homo sapiens OX=9606 GN=DBT PE=1 SV=3	DBT	11	13	42	37
P36578	60S ribosomal protein L4 OS=Homo sapiens OX=9606 GN=RPL4 PE=1 SV=5	RPL4	1	1	12	41
P18124	60S ribosomal protein L7 OS=Homo sapiens OX=9606 GN=RPL7 PE=1 SV=1	RPL7	3	3	23	40
Q13885	Tubulin beta-2A chain OS=Homo sapiens OX=9606 GN=TUBB2A PE=1 SV=1	TUBB2A	0	0	39	25
Q9NR30	Nucleolar RNA helicase 2 OS=Homo sapiens OX=9606 GN=DDX21 PE=1 SV=5	DDX21	0	3	13	39
P62701	40S ribosomal protein S4, X isoform OS=Homo sapiens OX=9606 GN=RPS4X PE=1 SV=2	RPS4X	0	7	32	39
P04350	Tubulin beta-4A chain OS=Homo sapiens OX=9606 GN=TUBB4A PE=1 SV=2	TUBB4A	0	0	37	0
P61254	60S ribosomal protein L26 OS=Homo sapiens OX=9606 GN=RPL26 PE=1 SV=1	RPL26	0	0	13	35
O00571	ATP-dependent RNA helicase DDX3X OS=Homo sapiens OX=9606 GN=DDX3X PE=1 SV=3	DDX3X	0	6	18	33
Q9UNX3	60S ribosomal protein L26-like 1 OS=Homo sapiens OX=9606 GN=RPL26L1 PE=1 SV=1	RPL26L1	0	0	0	33
P06748	Nucleophosmin OS=Homo sapiens OX=9606 GN=NPM1 PE=1 SV=2	NPM1	14	16	32	31
P11021	Endoplasmic reticulum chaperone BiP OS=Homo sapiens OX=9606 GN=HSPA5 PE=1 SV=2	HSPA5	0	0	32	27
P12956	X-ray repair cross-complementing protein 6 OS=Homo sapiens OX=9606 GN=XRCC6 PE=1 SV=2	XRCC6	4	10	27	32
P19338	Nucleolin OS=Homo sapiens OX=9606 GN=NCL PE=1 SV=3	NCL	1	2	11	32
P62753	40S ribosomal protein S6 OS=Homo sapiens OX=9606 GN=RPS6 PE=1 SV=1	RPS6	0	1	11	32
P62241	40S ribosomal protein S8 OS=Homo sapiens OX=9606 GN=RPS8 PE=1 SV=2	RPS8	0	0	24	32
P68104	Elongation factor 1-alpha 1 OS=Homo sapiens OX=9606 GN=EEF1A1 PE=1 SV=1	EEF1A1	8	0	26	31
Q93009	Ubiquitin carboxyl-terminal hydrolase 7 OS=Homo sapiens OX=9606 GN=USP7 PE=1 SV=2	USP7	0	0	24	30
P26373	60S ribosomal protein L13 OS=Homo sapiens OX=9606 GN=RPL13 PE=1 SV=4	RPL13	0	5	15	30
Q07666	KH domain-containing, RNA-binding, signal transduction-associated protein 1 OS=Homo sapiens OX=9606 GN=KHDRBS1 PE=1 SV=1	KHDRBS1	4	8	18	30
P46777	60S ribosomal protein L5 OS=Homo sapiens OX=9606 GN=RPL5 PE=1 SV=3	RPL5	0	0	20	29
Q12906	Interleukin enhancer-binding factor 3 OS=Homo sapiens OX=9606 GN=ILF3 PE=1 SV=3	ILF3	1	1	18	28
O14654	Insulin receptor substrate 4 OS=Homo sapiens OX=9606 GN=IRS4 PE=1 SV=1	IRS4	0	1	9	28
P62269	40S ribosomal protein S18 OS=Homo sapiens OX=9606 GN=RPS18 PE=1 SV=3	RPS18	0	1	15	27
P62424	60S ribosomal protein L7a OS=Homo sapiens OX=9606 GN=RPL7A PE=1 SV=2	RPL7A	0	1	13	27
Q02878	60S ribosomal protein L6 OS=Homo sapiens OX=9606 GN=RPL6 PE=1 SV=3	RPL6	0	1	11	26
Q00341	Vigilin OS=Homo sapiens OX=9606 GN=HDLBP PE=1 SV=2	HDLBP	0	2	13	25
P13010	X-ray repair cross-complementing protein 5 OS=Homo sapiens OX=9606 GN=XRCC5 PE=1 SV=3	XRCC5	0	3	18	25
P61978	Heterogeneous nuclear ribonucleoprotein K OS=Homo sapiens OX=9606 GN=HNRNPK PE=1 SV=1	HNRNPK	7	12	17	25
P15880	40S ribosomal protein S2 OS=Homo sapiens OX=9606 GN=RPS2 PE=1 SV=2	RPS2	0	1	11	25
P25705	ATP synthase subunit alpha, mitochondrial OS=Homo sapiens OX=9606 GN=ATP5F1A PE=1 SV=1	ATP5F1A	7	8	24	15
O60506	Heterogeneous nuclear ribonucleoprotein Q OS=Homo sapiens OX=9606 GN=SYNCRIP PE=1 SV=2	SYNCRIP	0	4	13	24
Q16531	DNA damage-binding protein 1 OS=Homo sapiens OX=9606 GN=DDB1 PE=1 SV=1	DDB1	0	0	23	21
P39023	60S ribosomal protein L3 OS=Homo sapiens OX=9606 GN=RPL3 PE=1 SV=2	RPL3	0	3	14	23
Q9NZI8	Insulin-like growth factor 2 mRNA-binding protein 1 OS=Homo sapiens OX=9606 GN=IGF2BP1 PE=1 SV=2	IGF2BP1	0	0	18	22
O43390	Heterogeneous nuclear ribonucleoprotein R OS=Homo sapiens OX=9606 GN=HNRNPR PE=1 SV=1	HNRNPR	3	6	10	22
P46778	60S ribosomal protein L21 OS=Homo sapiens OX=9606 GN=RPL21 PE=1 SV=2	RPL21	0	0	6	22
P40429	60S ribosomal protein L13a OS=Homo sapiens OX=9606 GN=RPL13A PE=1 SV=2	RPL13A	0	0	10	22
P62249	40S ribosomal protein S16 OS=Homo sapiens OX=9606 GN=RPS16 PE=1 SV=2	RPS16	0	1	16	22
P38159	RNA-binding motif protein, X chromosome OS=Homo sapiens OX=9606 GN=RBMX PE=1 SV=3	RBMX	8	6	16	21
P05165	Propionyl-CoA carboxylase alpha chain, mitochondrial OS=Homo sapiens OX=9606 GN=PCCA PE=1 SV=4	PCCA	0	0	20	9
O15355	Protein phosphatase 1G OS=Homo sapiens OX=9606 GN=PPM1G PE=1 SV=1	PPM1G	0	0	20	11
Q7L2E3	ATP-dependent RNA helicase DHX30 OS=Homo sapiens OX=9606 GN=DHX30 PE=1 SV=1	DHX30	0	2	9	20
O75534	Cold shock domain-containing protein E1 OS=Homo sapiens OX=9606 GN=CSDE1 PE=1 SV=2	CSDE1	0	1	13	20
P31943	Heterogeneous nuclear ribonucleoprotein H OS=Homo sapiens OX=9606 GN=HNRNPH1 PE=1 SV=4	HNRNPH1	3	6	11	20
P18621	60S ribosomal protein L17 OS=Homo sapiens OX=9606 GN=RPL17 PE=1 SV=3	RPL17	0	0	16	20
P27635	60S ribosomal protein L10 OS=Homo sapiens OX=9606 GN=RPL10 PE=1 SV=4	RPL10	0	0	10	20
P05141	ADP/ATP translocase 2 OS=Homo sapiens OX=9606 GN=SLC25A5 PE=1 SV=7	SLC25A5	0	12	15	20
P46781	40S ribosomal protein S9 OS=Homo sapiens OX=9606 GN=RPS9 PE=1 SV=3	RPS9	0	0	7	20
P10412	Histone H1.4 OS=Homo sapiens OX=9606 GN=H1-4 PE=1 SV=2	H1-4	19	10	17	0
Q9HCC0	Methylcrotonoyl-CoA carboxylase beta chain, mitochondrial OS=Homo sapiens OX=9606 GN=MCCC2 PE=1 SV=1	MCCC2	6	3	19	15
Q16576	Histone-binding protein RBBP7 OS=Homo sapiens OX=9606 GN=RBBP7 PE=1 SV=1	RBBP7	3	12	19	12
P62913	60S ribosomal protein L11 OS=Homo sapiens OX=9606 GN=RPL11 PE=1 SV=2	RPL11	1	1	15	19
P16403	Histone H1.2 OS=Homo sapiens OX=9606 GN=H1-2 PE=1 SV=2	H1-2	18	0	17	15
P10809	60 kDa heat shock protein, mitochondrial OS=Homo sapiens OX=9606 GN=HSPD1 PE=1 SV=2	HSPD1	1	3	18	15
P38646	Stress-70 protein, mitochondrial OS=Homo sapiens OX=9606 GN=HSPA9 PE=1 SV=2	HSPA9	2	3	18	17
P62979	Ubiquitin-40S ribosomal protein S27a OS=Homo sapiens OX=9606 GN=RPS27A PE=1 SV=2	RPS27A	2	1	18	12
P51991	Heterogeneous nuclear ribonucleoprotein A3 OS=Homo sapiens OX=9606 GN=HNRNPA3 PE=1 SV=2	HNRNPA3	8	9	12	18
P62280	40S ribosomal protein S11 OS=Homo sapiens OX=9606 GN=RPS11 PE=1 SV=3	RPS11	1	3	15	18
P12236	ADP/ATP translocase 3 OS=Homo sapiens OX=9606 GN=SLC25A6 PE=1 SV=4	SLC25A6	0	10	12	18
Q9P258	Protein RCC2 OS=Homo sapiens OX=9606 GN=RCC2 PE=1 SV=2	RCC2	1	1	10	18
Q06830	Peroxiredoxin-1 OS=Homo sapiens OX=9606 GN=PRDX1 PE=1 SV=1	PRDX1	3	2	17	10
Q07020	60S ribosomal protein L18 OS=Homo sapiens OX=9606 GN=RPL18 PE=1 SV=2	RPL18	1	2	5	17
P62750	60S ribosomal protein L23a OS=Homo sapiens OX=9606 GN=RPL23A PE=1 SV=1	RPL23A	0	0	8	17
P51114	Fragile X mental retardation syndrome-related protein 1 OS=Homo sapiens OX=9606 GN=FXR1 PE=1 SV=3	FXR1	0	0	13	17
P11940	Polyadenylate-binding protein 1 OS=Homo sapiens OX=9606 GN=PABPC1 PE=1 SV=2	PABPC1	0	2	9	17
P26640	Valine--tRNA ligase OS=Homo sapiens OX=9606 GN=VARS PE=1 SV=4	VARS	0	0	16	8
O14744	Protein arginine N-methyltransferase 5 OS=Homo sapiens OX=9606 GN=PRMT5 PE=1 SV=4	PRMT5	0	0	16	11
Q99733	Nucleosome assembly protein 1-like 4 OS=Homo sapiens OX=9606 GN=NAP1L4 PE=1 SV=1	NAP1L4	0	4	16	13
Q6PKG0	La-related protein 1 OS=Homo sapiens OX=9606 GN=LARP1 PE=1 SV=2	LARP1	0	0	4	16
P62277	40S ribosomal protein S13 OS=Homo sapiens OX=9606 GN=RPS13 PE=1 SV=2	RPS13	0	1	15	16
Q9BQG0	Myb-binding protein 1A OS=Homo sapiens OX=9606 GN=MYBBP1A PE=1 SV=2	MYBBP1A	0	0	2	16
P62263	40S ribosomal protein S14 OS=Homo sapiens OX=9606 GN=RPS14 PE=1 SV=3	RPS14	0	2	15	16
P83731	60S ribosomal protein L24 OS=Homo sapiens OX=9606 GN=RPL24 PE=1 SV=1	RPL24	0	0	9	16
P46779	60S ribosomal protein L28 OS=Homo sapiens OX=9606 GN=RPL28 PE=1 SV=3	RPL28	0	0	2	16
Q07955	Serine/arginine-rich splicing factor 1 OS=Homo sapiens OX=9606 GN=SRSF1 PE=1 SV=2	SRSF1	0	3	11	16
P35579	Myosin-9 OS=Homo sapiens OX=9606 GN=MYH9 PE=1 SV=4	MYH9	0	0	15	0
P13639	Elongation factor 2 OS=Homo sapiens OX=9606 GN=EEF2 PE=1 SV=4	EEF2	0	0	8	15
P62906	60S ribosomal protein L10a OS=Homo sapiens OX=9606 GN=RPL10A PE=1 SV=2	RPL10A	0	1	11	15
P16402	Histone H1.3 OS=Homo sapiens OX=9606 GN=H1-3 PE=1 SV=2	H1-3	0	0	0	15
P25205	DNA replication licensing factor MCM3 OS=Homo sapiens OX=9606 GN=MCM3 PE=1 SV=3	MCM3	0	0	12	15
P84098	60S ribosomal protein L19 OS=Homo sapiens OX=9606 GN=RPL19 PE=1 SV=1	RPL19	0	0	4	15
Q9NS56	E3 ubiquitin-protein ligase Topors OS=Homo sapiens OX=9606 GN=TOPORS PE=1 SV=1	TOPORS	0	0	8	15
P61313	60S ribosomal protein L15 OS=Homo sapiens OX=9606 GN=RPL15 PE=1 SV=2	RPL15	1	2	5	15
P52597	Heterogeneous nuclear ribonucleoprotein F OS=Homo sapiens OX=9606 GN=HNRNPF PE=1 SV=3	HNRNPF	0	2	8	15
Q9NYF8	Bcl-2-associated transcription factor 1 OS=Homo sapiens OX=9606 GN=BCLAF1 PE=1 SV=2	BCLAF1	0	0	0	15
Q9NP81	Serine--tRNA ligase, mitochondrial OS=Homo sapiens OX=9606 GN=SARS2 PE=1 SV=1	SARS2	0	0	14	10
P54105	Methylosome subunit pICln OS=Homo sapiens OX=9606 GN=CLNS1A PE=1 SV=1	CLNS1A	1	1	14	8
P09651	Heterogeneous nuclear ribonucleoprotein A1 OS=Homo sapiens OX=9606 GN=HNRNPA1 PE=1 SV=5	HNRNPA1	1	2	6	14
Q07065	Cytoskeleton-associated protein 4 OS=Homo sapiens OX=9606 GN=CKAP4 PE=1 SV=2	CKAP4	0	0	11	14
O43143	Pre-mRNA-splicing factor ATP-dependent RNA helicase DHX15 OS=Homo sapiens OX=9606 GN=DHX15 PE=1 SV=2	DHX15	2	7	12	14
P39019	40S ribosomal protein S19 OS=Homo sapiens OX=9606 GN=RPS19 PE=1 SV=2	RPS19	0	0	3	14
Q07021	Complement component 1 Q subcomponent-binding protein, mitochondrial OS=Homo sapiens OX=9606 GN=C1QBP PE=1 SV=1	C1QBP	5	2	7	14
Q9BZH6	WD repeat-containing protein 11 OS=Homo sapiens OX=9606 GN=WDR11 PE=1 SV=1	WDR11	0	0	2	14
P62081	40S ribosomal protein S7 OS=Homo sapiens OX=9606 GN=RPS7 PE=1 SV=1	RPS7	0	1	4	14
P62899	60S ribosomal protein L31 OS=Homo sapiens OX=9606 GN=RPL31 PE=1 SV=1	RPL31	1	2	6	14
Q5SSJ5	Heterochromatin protein 1-binding protein 3 OS=Homo sapiens OX=9606 GN=HP1BP3 PE=1 SV=1	HP1BP3	0	0	0	14
Q14444	Caprin-1 OS=Homo sapiens OX=9606 GN=CAPRIN1 PE=1 SV=2	CAPRIN1	0	1	5	14
Q6BDS2	UHRF1-binding protein 1 OS=Homo sapiens OX=9606 GN=UHRF1BP1 PE=1 SV=1	UHRF1BP1	0	0	8	14
Q7Z2W4	Zinc finger CCCH-type antiviral protein 1 OS=Homo sapiens OX=9606 GN=ZC3HAV1 PE=1 SV=3	ZC3HAV1	0	0	8	14
Q12905	Interleukin enhancer-binding factor 2 OS=Homo sapiens OX=9606 GN=ILF2 PE=1 SV=2	ILF2	3	1	13	10
P62917	60S ribosomal protein L8 OS=Homo sapiens OX=9606 GN=RPL8 PE=1 SV=2	RPL8	0	1	13	13
P50991	T-complex protein 1 subunit delta OS=Homo sapiens OX=9606 GN=CCT4 PE=1 SV=4	CCT4	0	0	13	10
Q14566	DNA replication licensing factor MCM6 OS=Homo sapiens OX=9606 GN=MCM6 PE=1 SV=1	MCM6	0	0	13	12
P67809	Y-box-binding protein 1 OS=Homo sapiens OX=9606 GN=YBX1 PE=1 SV=3	YBX1	0	0	6	13
Q9UMS4	Pre-mRNA-processing factor 19 OS=Homo sapiens OX=9606 GN=PRPF19 PE=1 SV=1	PRPF19	0	1	5	13
P46782	40S ribosomal protein S5 OS=Homo sapiens OX=9606 GN=RPS5 PE=1 SV=4	RPS5	0	0	7	13
P62244	40S ribosomal protein S15a OS=Homo sapiens OX=9606 GN=RPS15A PE=1 SV=2	RPS15A	0	0	6	13
Q96SB4	SRSF protein kinase 1 OS=Homo sapiens OX=9606 GN=SRPK1 PE=1 SV=2	SRPK1	0	0	4	13
P17987	T-complex protein 1 subunit alpha OS=Homo sapiens OX=9606 GN=TCP1 PE=1 SV=1	TCP1	0	0	11	13
P61353	60S ribosomal protein L27 OS=Homo sapiens OX=9606 GN=RPL27 PE=1 SV=2	RPL27	0	2	12	13
P55209	Nucleosome assembly protein 1-like 1 OS=Homo sapiens OX=9606 GN=NAP1L1 PE=1 SV=1	NAP1L1	1	0	12	10
P27816	Microtubule-associated protein 4 OS=Homo sapiens OX=9606 GN=MAP4 PE=1 SV=3	MAP4	0	0	12	8
P53621	Coatomer subunit alpha OS=Homo sapiens OX=9606 GN=COPA PE=1 SV=2	COPA	0	0	12	12
P78371	T-complex protein 1 subunit beta OS=Homo sapiens OX=9606 GN=CCT2 PE=1 SV=4	CCT2	0	0	12	11
P08670	Vimentin OS=Homo sapiens OX=9606 GN=VIM PE=1 SV=4	VIM	7	12	9	8
P62805	Histone H4 OS=Homo sapiens OX=9606 GN=H4C1 PE=1 SV=2	H4C1	5	12	5	9
P38919	Eukaryotic initiation factor 4A-III OS=Homo sapiens OX=9606 GN=EIF4A3 PE=1 SV=4	EIF4A3	2	1	4	12
P05388	60S acidic ribosomal protein P0 OS=Homo sapiens OX=9606 GN=RPLP0 PE=1 SV=1	RPLP0	1	2	7	12
O43847	Nardilysin OS=Homo sapiens OX=9606 GN=NRDC PE=1 SV=3	NRDC	0	0	5	12
Q9Y3I0	RNA-splicing ligase RtcB homolog OS=Homo sapiens OX=9606 GN=RTCB PE=1 SV=1	RTCB	0	1	7	12
Q9BUF5	Tubulin beta-6 chain OS=Homo sapiens OX=9606 GN=TUBB6 PE=1 SV=1	TUBB6	0	0	0	12
P16989	Y-box-binding protein 3 OS=Homo sapiens OX=9606 GN=YBX3 PE=1 SV=4	YBX3	0	0	0	12
Q13310	Polyadenylate-binding protein 4 OS=Homo sapiens OX=9606 GN=PABPC4 PE=1 SV=1	PABPC4	0	0	3	12
P46087	Probable 28S rRNA (cytosine(4447)-C(5))-methyltransferase OS=Homo sapiens OX=9606 GN=NOP2 PE=1 SV=2	NOP2	1	2	5	12
O00425	Insulin-like growth factor 2 mRNA-binding protein 3 OS=Homo sapiens OX=9606 GN=IGF2BP3 PE=1 SV=2	IGF2BP3	0	0	11	12
Q9C0C9	(E3-independent) E2 ubiquitin-conjugating enzyme OS=Homo sapiens OX=9606 GN=UBE2O PE=1 SV=3	UBE2O	0	0	11	12
P33992	DNA replication licensing factor MCM5 OS=Homo sapiens OX=9606 GN=MCM5 PE=1 SV=5	MCM5	0	0	9	12
Q9BWF3	RNA-binding protein 4 OS=Homo sapiens OX=9606 GN=RBM4 PE=1 SV=1	RBM4	0	1	6	12
O43707	Alpha-actinin-4 OS=Homo sapiens OX=9606 GN=ACTN4 PE=1 SV=2	ACTN4	11	0	0	0
P08238	Heat shock protein HSP 90-beta OS=Homo sapiens OX=9606 GN=HSP90AB1 PE=1 SV=4	HSP90AB1	0	1	11	6
P33991	DNA replication licensing factor MCM4 OS=Homo sapiens OX=9606 GN=MCM4 PE=1 SV=5	MCM4	0	0	11	11
P26599	Polypyrimidine tract-binding protein 1 OS=Homo sapiens OX=9606 GN=PTBP1 PE=1 SV=1	PTBP1	2	0	11	10
Q09028	Histone-binding protein RBBP4 OS=Homo sapiens OX=9606 GN=RBBP4 PE=1 SV=3	RBBP4	0	11	11	0
Q15233	Non-POU domain-containing octamer-binding protein OS=Homo sapiens OX=9606 GN=NONO PE=1 SV=4	NONO	5	9	7	11
Q92974	Rho guanine nucleotide exchange factor 2 OS=Homo sapiens OX=9606 GN=ARHGEF2 PE=1 SV=4	ARHGEF2	0	0	0	11
P51116	Fragile X mental retardation syndrome-related protein 2 OS=Homo sapiens OX=9606 GN=FXR2 PE=1 SV=2	FXR2	2	2	8	11
Q13247	Serine/arginine-rich splicing factor 6 OS=Homo sapiens OX=9606 GN=SRSF6 PE=1 SV=2	SRSF6	0	0	3	11
Q9NTJ3	Structural maintenance of chromosomes protein 4 OS=Homo sapiens OX=9606 GN=SMC4 PE=1 SV=2	SMC4	0	0	2	11
O95793	Double-stranded RNA-binding protein Staufen homolog 1 OS=Homo sapiens OX=9606 GN=STAU1 PE=1 SV=2	STAU1	0	0	4	11
Q08J23	RNA cytosine C(5)-methyltransferase NSUN2 OS=Homo sapiens OX=9606 GN=NSUN2 PE=1 SV=2	NSUN2	0	0	1	11
P62888	60S ribosomal protein L30 OS=Homo sapiens OX=9606 GN=RPL30 PE=1 SV=2	RPL30	0	0	3	11
Q06787	Synaptic functional regulator FMR1 OS=Homo sapiens OX=9606 GN=FMR1 PE=1 SV=1	FMR1	0	0	9	11
P05166	Propionyl-CoA carboxylase beta chain, mitochondrial OS=Homo sapiens OX=9606 GN=PCCB PE=1 SV=3	PCCB	2	0	10	10
P32119	Peroxiredoxin-2 OS=Homo sapiens OX=9606 GN=PRDX2 PE=1 SV=5	PRDX2	0	0	10	6
P05387	60S acidic ribosomal protein P2 OS=Homo sapiens OX=9606 GN=RPLP2 PE=1 SV=1	RPLP2	0	0	2	10
P22626	Heterogeneous nuclear ribonucleoproteins A2/B1 OS=Homo sapiens OX=9606 GN=HNRNPA2B1 PE=1 SV=2	HNRNPA2B1	4	4	2	10
P09874	Poly [ADP-ribose] polymerase 1 OS=Homo sapiens OX=9606 GN=PARP1 PE=1 SV=4	PARP1	2	5	2	10
P60842	Eukaryotic initiation factor 4A-I OS=Homo sapiens OX=9606 GN=EIF4A1 PE=1 SV=1	EIF4A1	0	0	5	10
P31689	DnaJ homolog subfamily A member 1 OS=Homo sapiens OX=9606 GN=DNAJA1 PE=1 SV=2	DNAJA1	0	0	3	10
Q9C0B1	Alpha-ketoglutarate-dependent dioxygenase FTO OS=Homo sapiens OX=9606 GN=FTO PE=1 SV=3	FTO	0	0	5	10
P49368	T-complex protein 1 subunit gamma OS=Homo sapiens OX=9606 GN=CCT3 PE=1 SV=4	CCT3	0	0	9	10
Q14739	Delta(14)-sterol reductase LBR OS=Homo sapiens OX=9606 GN=LBR PE=1 SV=2	LBR	0	0	3	10
Q13435	Splicing factor 3B subunit 2 OS=Homo sapiens OX=9606 GN=SF3B2 PE=1 SV=2	SF3B2	0	1	8	10
O60814	Histone H2B type 1-K OS=Homo sapiens OX=9606 GN=H2BC12 PE=1 SV=3	H2BC12	6	6	7	10
P35249	Replication factor C subunit 4 OS=Homo sapiens OX=9606 GN=RFC4 PE=1 SV=2	RFC4	0	0	4	10
Q02543	60S ribosomal protein L18a OS=Homo sapiens OX=9606 GN=RPL18A PE=1 SV=2	RPL18A	0	1	3	10
O00567	Nucleolar protein 56 OS=Homo sapiens OX=9606 GN=NOP56 PE=1 SV=4	NOP56	0	0	4	10
Q14684	Ribosomal RNA processing protein 1 homolog B OS=Homo sapiens OX=9606 GN=RRP1B PE=1 SV=3	RRP1B	0	0	4	10
P55795	Heterogeneous nuclear ribonucleoprotein H2 OS=Homo sapiens OX=9606 GN=HNRNPH2 PE=1 SV=1	HNRNPH2	0	0	0	10
P49411	Elongation factor Tu, mitochondrial OS=Homo sapiens OX=9606 GN=TUFM PE=1 SV=2	TUFM	0	1	9	7
P33993	DNA replication licensing factor MCM7 OS=Homo sapiens OX=9606 GN=MCM7 PE=1 SV=4	MCM7	1	0	9	6
P60866	40S ribosomal protein S20 OS=Homo sapiens OX=9606 GN=RPS20 PE=1 SV=1	RPS20	0	0	9	9
P82650	28S ribosomal protein S22, mitochondrial OS=Homo sapiens OX=9606 GN=MRPS22 PE=1 SV=1	MRPS22	0	0	9	8
P50990	T-complex protein 1 subunit theta OS=Homo sapiens OX=9606 GN=CCT8 PE=1 SV=4	CCT8	0	0	9	6
P82933	28S ribosomal protein S9, mitochondrial OS=Homo sapiens OX=9606 GN=MRPS9 PE=1 SV=2	MRPS9	0	0	9	9
Q9BQA1	Methylosome protein 50 OS=Homo sapiens OX=9606 GN=WDR77 PE=1 SV=1	WDR77	0	0	9	3
Q05639	Elongation factor 1-alpha 2 OS=Homo sapiens OX=9606 GN=EEF1A2 PE=1 SV=1	EEF1A2	0	9	0	0
Q92522	Histone H1x OS=Homo sapiens OX=9606 GN=H1FX PE=1 SV=1	H1FX	0	0	3	9
Q96KR1	Zinc finger RNA-binding protein OS=Homo sapiens OX=9606 GN=ZFR PE=1 SV=2	ZFR	0	1	3	9
Q13151	Heterogeneous nuclear ribonucleoprotein A0 OS=Homo sapiens OX=9606 GN=HNRNPA0 PE=1 SV=1	HNRNPA0	2	2	3	9
Q8IY37	Probable ATP-dependent RNA helicase DHX37 OS=Homo sapiens OX=9606 GN=DHX37 PE=1 SV=1	DHX37	0	0	0	9
Q13283	Ras GTPase-activating protein-binding protein 1 OS=Homo sapiens OX=9606 GN=G3BP1 PE=1 SV=1	G3BP1	0	0	1	9
Q9BYJ9	YTH domain-containing family protein 1 OS=Homo sapiens OX=9606 GN=YTHDF1 PE=1 SV=1	YTHDF1	0	0	0	9
Q7L576	Cytoplasmic FMR1-interacting protein 1 OS=Homo sapiens OX=9606 GN=CYFIP1 PE=1 SV=1	CYFIP1	0	0	4	9
Q8N1G4	Leucine-rich repeat-containing protein 47 OS=Homo sapiens OX=9606 GN=LRRC47 PE=1 SV=1	LRRC47	0	0	4	9
Q86V81	THO complex subunit 4 OS=Homo sapiens OX=9606 GN=ALYREF PE=1 SV=3	ALYREF	0	1	4	9
Q08170	Serine/arginine-rich splicing factor 4 OS=Homo sapiens OX=9606 GN=SRSF4 PE=1 SV=2	SRSF4	0	0	0	9
Q13573	SNW domain-containing protein 1 OS=Homo sapiens OX=9606 GN=SNW1 PE=1 SV=1	SNW1	0	0	4	9
P51398	28S ribosomal protein S29, mitochondrial OS=Homo sapiens OX=9606 GN=DAP3 PE=1 SV=1	DAP3	0	0	6	9
P43243	Matrin-3 OS=Homo sapiens OX=9606 GN=MATR3 PE=1 SV=2	MATR3	2	2	5	9
P84103	Serine/arginine-rich splicing factor 3 OS=Homo sapiens OX=9606 GN=SRSF3 PE=1 SV=1	SRSF3	0	1	6	9
P62841	40S ribosomal protein S15 OS=Homo sapiens OX=9606 GN=RPS15 PE=1 SV=2	RPS15	0	0	7	9
Q9H0A0	RNA cytidine acetyltransferase OS=Homo sapiens OX=9606 GN=NAT10 PE=1 SV=2	NAT10	0	0	1	9
Q9NVP1	ATP-dependent RNA helicase DDX18 OS=Homo sapiens OX=9606 GN=DDX18 PE=1 SV=2	DDX18	0	0	1	9
O76021	Ribosomal L1 domain-containing protein 1 OS=Homo sapiens OX=9606 GN=RSL1D1 PE=1 SV=3	RSL1D1	0	0	0	9
P46776	60S ribosomal protein L27a OS=Homo sapiens OX=9606 GN=RPL27A PE=1 SV=2	RPL27A	0	1	6	9
P62851	40S ribosomal protein S25 OS=Homo sapiens OX=9606 GN=RPS25 PE=1 SV=1	RPS25	0	0	7	9
P12694	2-oxoisovalerate dehydrogenase subunit alpha, mitochondrial OS=Homo sapiens OX=9606 GN=BCKDHA PE=1 SV=2	BCKDHA	0	0	8	7
P06899	Histone H2B type 1-J OS=Homo sapiens OX=9606 GN=H2BC11 PE=1 SV=3	H2BC11	0	5	8	8
O95831	Apoptosis-inducing factor 1, mitochondrial OS=Homo sapiens OX=9606 GN=AIFM1 PE=1 SV=1	AIFM1	0	0	8	6
Q14103	Heterogeneous nuclear ribonucleoprotein D0 OS=Homo sapiens OX=9606 GN=HNRNPD PE=1 SV=1	HNRNPD	0	1	2	8
Q9NZB2	Constitutive coactivator of PPAR-gamma-like protein 1 OS=Homo sapiens OX=9606 GN=FAM120A PE=1 SV=2	FAM120A	0	0	4	8
O00178	GTP-binding protein 1 OS=Homo sapiens OX=9606 GN=GTPBP1 PE=1 SV=3	GTPBP1	0	0	3	8
Q9Y5A9	YTH domain-containing family protein 2 OS=Homo sapiens OX=9606 GN=YTHDF2 PE=1 SV=2	YTHDF2	0	0	4	8
P07814	Bifunctional glutamate/proline--tRNA ligase OS=Homo sapiens OX=9606 GN=EPRS PE=1 SV=5	EPRS	0	0	2	8
Q5T8P6	RNA-binding protein 26 OS=Homo sapiens OX=9606 GN=RBM26 PE=1 SV=3	RBM26	0	0	3	8
Q6P158	Putative ATP-dependent RNA helicase DHX57 OS=Homo sapiens OX=9606 GN=DHX57 PE=1 SV=2	DHX57	0	0	2	8
P07305	Histone H1.0 OS=Homo sapiens OX=9606 GN=H1-0 PE=1 SV=3	H1-0	3	0	1	8
Q5SW79	Centrosomal protein of 170 kDa OS=Homo sapiens OX=9606 GN=CEP170 PE=1 SV=1	CEP170	0	0	2	8
Q9BVP2	Guanine nucleotide-binding protein-like 3 OS=Homo sapiens OX=9606 GN=GNL3 PE=1 SV=2	GNL3	0	0	1	8
Q9BQ39	ATP-dependent RNA helicase DDX50 OS=Homo sapiens OX=9606 GN=DDX50 PE=1 SV=1	DDX50	1	0	4	8
P62847	40S ribosomal protein S24 OS=Homo sapiens OX=9606 GN=RPS24 PE=1 SV=1	RPS24	0	0	2	8
Q96EY7	Pentatricopeptide repeat domain-containing protein 3, mitochondrial OS=Homo sapiens OX=9606 GN=PTCD3 PE=1 SV=3	PTCD3	0	0	5	8
O95347	Structural maintenance of chromosomes protein 2 OS=Homo sapiens OX=9606 GN=SMC2 PE=1 SV=2	SMC2	0	0	3	8
Q9H0D6	5'-3' exoribonuclease 2 OS=Homo sapiens OX=9606 GN=XRN2 PE=1 SV=1	XRN2	1	1	2	8
P50914	60S ribosomal protein L14 OS=Homo sapiens OX=9606 GN=RPL14 PE=1 SV=4	RPL14	2	0	3	8
Q5T9A4	ATPase family AAA domain-containing protein 3B OS=Homo sapiens OX=9606 GN=ATAD3B PE=1 SV=1	ATAD3B	0	0	1	8
P35268	60S ribosomal protein L22 OS=Homo sapiens OX=9606 GN=RPL22 PE=1 SV=2	RPL22	0	0	1	8
P62266	40S ribosomal protein S23 OS=Homo sapiens OX=9606 GN=RPS23 PE=1 SV=3	RPS23	0	0	3	8
P22695	Cytochrome b-c1 complex subunit 2, mitochondrial OS=Homo sapiens OX=9606 GN=UQCRC2 PE=1 SV=3	UQCRC2	7	4	0	0
O43865	S-adenosylhomocysteine hydrolase-like protein 1 OS=Homo sapiens OX=9606 GN=AHCYL1 PE=1 SV=2	AHCYL1	0	0	7	4
P42285	Exosome RNA helicase MTR4 OS=Homo sapiens OX=9606 GN=MTREX PE=1 SV=3	MTREX	0	1	7	4
Q9Y6M1	Insulin-like growth factor 2 mRNA-binding protein 2 OS=Homo sapiens OX=9606 GN=IGF2BP2 PE=1 SV=2	IGF2BP2	0	0	5	7
Q99459	Cell division cycle 5-like protein OS=Homo sapiens OX=9606 GN=CDC5L PE=1 SV=2	CDC5L	0	0	3	7
P48634	Protein PRRC2A OS=Homo sapiens OX=9606 GN=PRRC2A PE=1 SV=3	PRRC2A	0	0	0	7
Q9H0S4	Probable ATP-dependent RNA helicase DDX47 OS=Homo sapiens OX=9606 GN=DDX47 PE=1 SV=1	DDX47	0	1	3	7
P52294	Importin subunit alpha-5 OS=Homo sapiens OX=9606 GN=KPNA1 PE=1 SV=3	KPNA1	0	0	6	7
Q14258	E3 ubiquitin/ISG15 ligase TRIM25 OS=Homo sapiens OX=9606 GN=TRIM25 PE=1 SV=2	TRIM25	0	0	2	7
P08708	40S ribosomal protein S17 OS=Homo sapiens OX=9606 GN=RPS17 PE=1 SV=2	RPS17	0	0	4	7
P22087	rRNA 2'-O-methyltransferase fibrillarin OS=Homo sapiens OX=9606 GN=FBL PE=1 SV=2	FBL	1	2	5	7
Q9NUL3	Double-stranded RNA-binding protein Staufen homolog 2 OS=Homo sapiens OX=9606 GN=STAU2 PE=1 SV=2	STAU2	0	0	0	7
P36542	ATP synthase subunit gamma, mitochondrial OS=Homo sapiens OX=9606 GN=ATP5F1C PE=1 SV=1	ATP5F1C	0	0	5	7
Q658Y4	Protein FAM91A1 OS=Homo sapiens OX=9606 GN=FAM91A1 PE=1 SV=3	FAM91A1	0	0	2	7
Q96PK6	RNA-binding protein 14 OS=Homo sapiens OX=9606 GN=RBM14 PE=1 SV=2	RBM14	1	5	4	7
O75122	CLIP-associating protein 2 OS=Homo sapiens OX=9606 GN=CLASP2 PE=1 SV=3	CLASP2	0	0	0	7
Q14683	Structural maintenance of chromosomes protein 1A OS=Homo sapiens OX=9606 GN=SMC1A PE=1 SV=2	SMC1A	0	1	2	7
Q8WXX5	DnaJ homolog subfamily C member 9 OS=Homo sapiens OX=9606 GN=DNAJC9 PE=1 SV=1	DNAJC9	0	0	1	7
Q15393	Splicing factor 3B subunit 3 OS=Homo sapiens OX=9606 GN=SF3B3 PE=1 SV=4	SF3B3	0	2	4	7
Q9Y3U8	60S ribosomal protein L36 OS=Homo sapiens OX=9606 GN=RPL36 PE=1 SV=3	RPL36	0	0	1	7
Q6P1N0	Coiled-coil and C2 domain-containing protein 1A OS=Homo sapiens OX=9606 GN=CC2D1A PE=1 SV=1	CC2D1A	0	0	2	7
P52292	Importin subunit alpha-1 OS=Homo sapiens OX=9606 GN=KPNA2 PE=1 SV=1	KPNA2	1	1	6	7
P28482	Mitogen-activated protein kinase 1 OS=Homo sapiens OX=9606 GN=MAPK1 PE=1 SV=3	MAPK1	0	0	5	7
P48444	Coatomer subunit delta OS=Homo sapiens OX=9606 GN=ARCN1 PE=1 SV=1	ARCN1	0	0	6	7
Q99623	Prohibitin-2 OS=Homo sapiens OX=9606 GN=PHB2 PE=1 SV=2	PHB2	0	1	3	7
P78362	SRSF protein kinase 2 OS=Homo sapiens OX=9606 GN=SRPK2 PE=1 SV=3	SRPK2	0	0	0	7
Q13242	Serine/arginine-rich splicing factor 9 OS=Homo sapiens OX=9606 GN=SRSF9 PE=1 SV=1	SRSF9	1	2	4	7
P49207	60S ribosomal protein L34 OS=Homo sapiens OX=9606 GN=RPL34 PE=1 SV=3	RPL34	0	0	4	7
Q00325	Phosphate carrier protein, mitochondrial OS=Homo sapiens OX=9606 GN=SLC25A3 PE=1 SV=2	SLC25A3	1	1	5	7
P28340	DNA polymerase delta catalytic subunit OS=Homo sapiens OX=9606 GN=POLD1 PE=1 SV=2	POLD1	0	0	0	7
Q9BUJ2	Heterogeneous nuclear ribonucleoprotein U-like protein 1 OS=Homo sapiens OX=9606 GN=HNRNPUL1 PE=1 SV=2	HNRNPUL1	0	1	6	7
Q92499	ATP-dependent RNA helicase DDX1 OS=Homo sapiens OX=9606 GN=DDX1 PE=1 SV=2	DDX1	0	0	0	7
P13489	Ribonuclease inhibitor OS=Homo sapiens OX=9606 GN=RNH1 PE=1 SV=2	RNH1	0	1	6	7
P23246	Splicing factor, proline- and glutamine-rich OS=Homo sapiens OX=9606 GN=SFPQ PE=1 SV=2	SFPQ	6	5	1	5
P14618	Pyruvate kinase PKM OS=Homo sapiens OX=9606 GN=PKM PE=1 SV=4	PKM	1	1	6	5
Q14974	Importin subunit beta-1 OS=Homo sapiens OX=9606 GN=KPNB1 PE=1 SV=2	KPNB1	1	2	6	5
Q13263	Transcription intermediary factor 1-beta OS=Homo sapiens OX=9606 GN=TRIM28 PE=1 SV=5	TRIM28	0	0	6	5
P40227	T-complex protein 1 subunit zeta OS=Homo sapiens OX=9606 GN=CCT6A PE=1 SV=3	CCT6A	0	0	6	3
O00267	Transcription elongation factor SPT5 OS=Homo sapiens OX=9606 GN=SUPT5H PE=1 SV=1	SUPT5H	0	0	6	2
P41250	Glycine--tRNA ligase OS=Homo sapiens OX=9606 GN=GARS1 PE=1 SV=3	GARS1	0	0	6	6
Q15459	Splicing factor 3A subunit 1 OS=Homo sapiens OX=9606 GN=SF3A1 PE=1 SV=1	SF3A1	0	2	6	6
Q9NXF7	DDB1- and CUL4-associated factor 16 OS=Homo sapiens OX=9606 GN=DCAF16 PE=1 SV=1	DCAF16	0	0	6	1
P41091	Eukaryotic translation initiation factor 2 subunit 3 OS=Homo sapiens OX=9606 GN=EIF2S3 PE=1 SV=3	EIF2S3	0	1	6	6
P62854	40S ribosomal protein S26 OS=Homo sapiens OX=9606 GN=RPS26 PE=1 SV=3	RPS26	0	0	6	4
Q15366	Poly(rC)-binding protein 2 OS=Homo sapiens OX=9606 GN=PCBP2 PE=1 SV=1	PCBP2	1	0	6	3
Q9H089	Large subunit GTPase 1 homolog OS=Homo sapiens OX=9606 GN=LSG1 PE=1 SV=2	LSG1	0	0	6	6
Q96RQ3	Methylcrotonoyl-CoA carboxylase subunit alpha, mitochondrial OS=Homo sapiens OX=9606 GN=MCCC1 PE=1 SV=3	MCCC1	0	1	6	4
Q13509	Tubulin beta-3 chain OS=Homo sapiens OX=9606 GN=TUBB3 PE=1 SV=2	TUBB3	0	6	0	0
Q13838	Spliceosome RNA helicase DDX39B OS=Homo sapiens OX=9606 GN=DDX39B PE=1 SV=1	DDX39B	0	6	0	0
Q9H2U1	ATP-dependent DNA/RNA helicase DHX36 OS=Homo sapiens OX=9606 GN=DHX36 PE=1 SV=2	DHX36	0	0	1	6
Q00577	Transcriptional activator protein Pur-alpha OS=Homo sapiens OX=9606 GN=PURA PE=1 SV=2	PURA	0	0	2	6
Q9NW13	RNA-binding protein 28 OS=Homo sapiens OX=9606 GN=RBM28 PE=1 SV=3	RBM28	0	0	1	6
Q92665	28S ribosomal protein S31, mitochondrial OS=Homo sapiens OX=9606 GN=MRPS31 PE=1 SV=3	MRPS31	0	0	5	6
Q6PK04	Coiled-coil domain-containing protein 137 OS=Homo sapiens OX=9606 GN=CCDC137 PE=1 SV=1	CCDC137	0	0	0	6
Q01780	Exosome component 10 OS=Homo sapiens OX=9606 GN=EXOSC10 PE=1 SV=2	EXOSC10	0	0	1	6
P30153	Serine/threonine-protein phosphatase 2A 65 kDa regulatory subunit A alpha isoform OS=Homo sapiens OX=9606 GN=PPP2R1A PE=1 SV=4	PPP2R1A	0	0	3	6
Q9UN86	Ras GTPase-activating protein-binding protein 2 OS=Homo sapiens OX=9606 GN=G3BP2 PE=1 SV=2	G3BP2	0	1	1	6
Q9BXP5	Serrate RNA effector molecule homolog OS=Homo sapiens OX=9606 GN=SRRT PE=1 SV=1	SRRT	0	0	3	6
Q13123	Protein Red OS=Homo sapiens OX=9606 GN=IK PE=1 SV=3	IK	0	0	1	6
Q9UJV9	Probable ATP-dependent RNA helicase DDX41 OS=Homo sapiens OX=9606 GN=DDX41 PE=1 SV=2	DDX41	0	0	2	6
P23588	Eukaryotic translation initiation factor 4B OS=Homo sapiens OX=9606 GN=EIF4B PE=1 SV=2	EIF4B	0	0	2	6
P42766	60S ribosomal protein L35 OS=Homo sapiens OX=9606 GN=RPL35 PE=1 SV=2	RPL35	0	0	1	6
Q9BQ67	Glutamate-rich WD repeat-containing protein 1 OS=Homo sapiens OX=9606 GN=GRWD1 PE=1 SV=1	GRWD1	1	1	3	6
O60832	H/ACA ribonucleoprotein complex subunit DKC1 OS=Homo sapiens OX=9606 GN=DKC1 PE=1 SV=3	DKC1	0	0	2	6
P62829	60S ribosomal protein L23 OS=Homo sapiens OX=9606 GN=RPL23 PE=1 SV=1	RPL23	0	0	4	6
P09543	2',3'-cyclic-nucleotide 3'-phosphodiesterase OS=Homo sapiens OX=9606 GN=CNP PE=1 SV=2	CNP	0	0	2	6
P53007	Tricarboxylate transport protein, mitochondrial OS=Homo sapiens OX=9606 GN=SLC25A1 PE=1 SV=2	SLC25A1	0	2	3	6
Q96F07	Cytoplasmic FMR1-interacting protein 2 OS=Homo sapiens OX=9606 GN=CYFIP2 PE=1 SV=2	CYFIP2	0	0	4	6
Q96ME7	Zinc finger protein 512 OS=Homo sapiens OX=9606 GN=ZNF512 PE=1 SV=2	ZNF512	0	0	0	6
Q9NVI7	ATPase family AAA domain-containing protein 3A OS=Homo sapiens OX=9606 GN=ATAD3A PE=1 SV=2	ATAD3A	0	0	1	6
Q9HC36	rRNA methyltransferase 3, mitochondrial OS=Homo sapiens OX=9606 GN=MRM3 PE=1 SV=2	MRM3	0	0	0	6
Q9UDY2	Tight junction protein ZO-2 OS=Homo sapiens OX=9606 GN=TJP2 PE=1 SV=2	TJP2	0	0	1	6
Q4G0J3	La-related protein 7 OS=Homo sapiens OX=9606 GN=LARP7 PE=1 SV=1	LARP7	0	0	2	6
Q14157	Ubiquitin-associated protein 2-like OS=Homo sapiens OX=9606 GN=UBAP2L PE=1 SV=2	UBAP2L	0	0	3	6
P20042	Eukaryotic translation initiation factor 2 subunit 2 OS=Homo sapiens OX=9606 GN=EIF2S2 PE=1 SV=2	EIF2S2	0	0	1	6
Q9H6S0	3'-5' RNA helicase YTHDC2 OS=Homo sapiens OX=9606 GN=YTHDC2 PE=1 SV=2	YTHDC2	0	0	1	6
Q9Y295	Developmentally-regulated GTP-binding protein 1 OS=Homo sapiens OX=9606 GN=DRG1 PE=1 SV=1	DRG1	0	0	0	6
Q9UG63	ATP-binding cassette sub-family F member 2 OS=Homo sapiens OX=9606 GN=ABCF2 PE=1 SV=2	ABCF2	0	0	2	6
Q9UNF1	Melanoma-associated antigen D2 OS=Homo sapiens OX=9606 GN=MAGED2 PE=1 SV=2	MAGED2	0	0	2	6
P82675	28S ribosomal protein S5, mitochondrial OS=Homo sapiens OX=9606 GN=MRPS5 PE=1 SV=2	MRPS5	0	0	4	6
P63104	14-3-3 protein zeta/delta OS=Homo sapiens OX=9606 GN=YWHAZ PE=1 SV=1	YWHAZ	0	0	2	6
Q9Y383	Putative RNA-binding protein Luc7-like 2 OS=Homo sapiens OX=9606 GN=LUC7L2 PE=1 SV=2	LUC7L2	0	0	0	6
P14866	Heterogeneous nuclear ribonucleoprotein L OS=Homo sapiens OX=9606 GN=HNRNPL PE=1 SV=2	HNRNPL	5	5	2	4
Q02413	Desmoglein-1 OS=Homo sapiens OX=9606 GN=DSG1 PE=1 SV=2	DSG1	3	1	5	2
Q9Y3F4	Serine-threonine kinase receptor-associated protein OS=Homo sapiens OX=9606 GN=STRAP PE=1 SV=1	STRAP	0	0	5	4
P19174	1-phosphatidylinositol 4,5-bisphosphate phosphodiesterase gamma-1 OS=Homo sapiens OX=9606 GN=PLCG1 PE=1 SV=1	PLCG1	0	0	5	4
Q9BPW8	Protein NipSnap homolog 1 OS=Homo sapiens OX=9606 GN=NIPSNAP1 PE=1 SV=1	NIPSNAP1	0	0	5	4
Q01105	Protein SET OS=Homo sapiens OX=9606 GN=SET PE=1 SV=3	SET	0	0	5	0
Q8WWM7	Ataxin-2-like protein OS=Homo sapiens OX=9606 GN=ATXN2L PE=1 SV=2	ATXN2L	0	0	5	4
Q92945	Far upstream element-binding protein 2 OS=Homo sapiens OX=9606 GN=KHSRP PE=1 SV=4	KHSRP	2	1	5	4
P11586	C-1-tetrahydrofolate synthase, cytoplasmic OS=Homo sapiens OX=9606 GN=MTHFD1 PE=1 SV=3	MTHFD1	0	0	5	3
P62258	14-3-3 protein epsilon OS=Homo sapiens OX=9606 GN=YWHAE PE=1 SV=1	YWHAE	0	0	5	2
P63244	Receptor of activated protein C kinase 1 OS=Homo sapiens OX=9606 GN=RACK1 PE=1 SV=3	RACK1	0	0	5	3
P26641	Elongation factor 1-gamma OS=Homo sapiens OX=9606 GN=EEF1G PE=1 SV=3	EEF1G	1	1	5	3
P69905	Hemoglobin subunit alpha OS=Homo sapiens OX=9606 GN=HBA1 PE=1 SV=2	HBA1	4	0	5	2
Q15365	Poly(rC)-binding protein 1 OS=Homo sapiens OX=9606 GN=PCBP1 PE=1 SV=2	PCBP1	1	1	5	4
Q13895	Bystin OS=Homo sapiens OX=9606 GN=BYSL PE=1 SV=3	BYSL	0	0	3	5
O60231	Pre-mRNA-splicing factor ATP-dependent RNA helicase DHX16 OS=Homo sapiens OX=9606 GN=DHX16 PE=1 SV=2	DHX16	0	0	1	5
O95819	Mitogen-activated protein kinase kinase kinase kinase 4 OS=Homo sapiens OX=9606 GN=MAP4K4 PE=1 SV=2	MAP4K4	0	0	0	5
Q15637	Splicing factor 1 OS=Homo sapiens OX=9606 GN=SF1 PE=1 SV=4	SF1	0	1	1	5
Q8WWK9	Cytoskeleton-associated protein 2 OS=Homo sapiens OX=9606 GN=CKAP2 PE=1 SV=1	CKAP2	0	0	2	5
P07355	Annexin A2 OS=Homo sapiens OX=9606 GN=ANXA2 PE=1 SV=2	ANXA2	1	0	4	5
Q9Y2Q9	28S ribosomal protein S28, mitochondrial OS=Homo sapiens OX=9606 GN=MRPS28 PE=1 SV=1	MRPS28	0	0	1	5
P27348	14-3-3 protein theta OS=Homo sapiens OX=9606 GN=YWHAQ PE=1 SV=1	YWHAQ	0	0	3	5
Q9BZE4	Nucleolar GTP-binding protein 1 OS=Homo sapiens OX=9606 GN=GTPBP4 PE=1 SV=3	GTPBP4	0	0	0	5
Q9UQE7	Structural maintenance of chromosomes protein 3 OS=Homo sapiens OX=9606 GN=SMC3 PE=1 SV=2	SMC3	0	1	0	5
Q2NL82	Pre-rRNA-processing protein TSR1 homolog OS=Homo sapiens OX=9606 GN=TSR1 PE=1 SV=1	TSR1	0	0	1	5
Q7Z478	ATP-dependent RNA helicase DHX29 OS=Homo sapiens OX=9606 GN=DHX29 PE=1 SV=2	DHX29	0	0	0	5
P62910	60S ribosomal protein L32 OS=Homo sapiens OX=9606 GN=RPL32 PE=1 SV=2	RPL32	0	0	0	5
Q8TDD1	ATP-dependent RNA helicase DDX54 OS=Homo sapiens OX=9606 GN=DDX54 PE=1 SV=2	DDX54	0	1	0	5
O75643	U5 small nuclear ribonucleoprotein 200 kDa helicase OS=Homo sapiens OX=9606 GN=SNRNP200 PE=1 SV=2	SNRNP200	0	1	2	5
Q92552	28S ribosomal protein S27, mitochondrial OS=Homo sapiens OX=9606 GN=MRPS27 PE=1 SV=3	MRPS27	0	0	4	5
O60684	Importin subunit alpha-7 OS=Homo sapiens OX=9606 GN=KPNA6 PE=1 SV=1	KPNA6	0	0	3	5
Q14694	Ubiquitin carboxyl-terminal hydrolase 10 OS=Homo sapiens OX=9606 GN=USP10 PE=1 SV=2	USP10	0	0	3	5
Q9BTE3	Mini-chromosome maintenance complex-binding protein OS=Homo sapiens OX=9606 GN=MCMBP PE=1 SV=2	MCMBP	0	0	3	5
Q15029	116 kDa U5 small nuclear ribonucleoprotein component OS=Homo sapiens OX=9606 GN=EFTUD2 PE=1 SV=1	EFTUD2	0	0	0	5
P32969	60S ribosomal protein L9 OS=Homo sapiens OX=9606 GN=RPL9 PE=1 SV=1	RPL9	0	0	3	5
P82914	28S ribosomal protein S15, mitochondrial OS=Homo sapiens OX=9606 GN=MRPS15 PE=1 SV=1	MRPS15	0	0	3	5
Q9HCE1	Helicase MOV-10 OS=Homo sapiens OX=9606 GN=MOV10 PE=1 SV=2	MOV10	0	0	0	5
Q9BYN8	28S ribosomal protein S26, mitochondrial OS=Homo sapiens OX=9606 GN=MRPS26 PE=1 SV=1	MRPS26	0	0	2	5
Q9P2E9	Ribosome-binding protein 1 OS=Homo sapiens OX=9606 GN=RRBP1 PE=1 SV=5	RRBP1	0	0	0	5
Q99575	Ribonucleases P/MRP protein subunit POP1 OS=Homo sapiens OX=9606 GN=POP1 PE=1 SV=2	POP1	0	0	2	5
P0DME0	Protein SETSIP OS=Homo sapiens OX=9606 GN=SETSIP PE=1 SV=1	SETSIP	1	1	0	5
P48735	Isocitrate dehydrogenase [NADP], mitochondrial OS=Homo sapiens OX=9606 GN=IDH2 PE=1 SV=2	IDH2	0	0	4	5
P82673	28S ribosomal protein S35, mitochondrial OS=Homo sapiens OX=9606 GN=MRPS35 PE=1 SV=1	MRPS35	0	0	2	5
Q9GZR7	ATP-dependent RNA helicase DDX24 OS=Homo sapiens OX=9606 GN=DDX24 PE=1 SV=1	DDX24	0	0	2	5
P40937	Replication factor C subunit 5 OS=Homo sapiens OX=9606 GN=RFC5 PE=1 SV=1	RFC5	0	0	3	5
Q96CW1	AP-2 complex subunit mu OS=Homo sapiens OX=9606 GN=AP2M1 PE=1 SV=2	AP2M1	0	0	0	5
Q9Y2R9	28S ribosomal protein S7, mitochondrial OS=Homo sapiens OX=9606 GN=MRPS7 PE=1 SV=2	MRPS7	0	0	3	5
Q96QR8	Transcriptional activator protein Pur-beta OS=Homo sapiens OX=9606 GN=PURB PE=1 SV=3	PURB	0	0	3	5
Q96AG4	Leucine-rich repeat-containing protein 59 OS=Homo sapiens OX=9606 GN=LRRC59 PE=1 SV=1	LRRC59	0	0	3	5
Q9Y2A7	Nck-associated protein 1 OS=Homo sapiens OX=9606 GN=NCKAP1 PE=1 SV=1	NCKAP1	0	0	1	5
P56270	Myc-associated zinc finger protein OS=Homo sapiens OX=9606 GN=MAZ PE=1 SV=1	MAZ	0	2	1	5
P15924	Desmoplakin OS=Homo sapiens OX=9606 GN=DSP PE=1 SV=3	DSP	2	0	0	5
Q99729	Heterogeneous nuclear ribonucleoprotein A/B OS=Homo sapiens OX=9606 GN=HNRNPAB PE=1 SV=2	HNRNPAB	1	2	3	5
O15042	U2 snRNP-associated SURP motif-containing protein OS=Homo sapiens OX=9606 GN=U2SURP PE=1 SV=2	U2SURP	0	0	0	5
Q14498	RNA-binding protein 39 OS=Homo sapiens OX=9606 GN=RBM39 PE=1 SV=2	RBM39	0	0	2	5
O60884	DnaJ homolog subfamily A member 2 OS=Homo sapiens OX=9606 GN=DNAJA2 PE=1 SV=1	DNAJA2	0	0	3	5
Q14690	Protein RRP5 homolog OS=Homo sapiens OX=9606 GN=PDCD11 PE=1 SV=3	PDCD11	0	0	1	5
Q16629	Serine/arginine-rich splicing factor 7 OS=Homo sapiens OX=9606 GN=SRSF7 PE=1 SV=1	SRSF7	0	0	3	5
Q92688	Acidic leucine-rich nuclear phosphoprotein 32 family member B OS=Homo sapiens OX=9606 GN=ANP32B PE=1 SV=1	ANP32B	0	1	3	5
P68431	Histone H3.1 OS=Homo sapiens OX=9606 GN=H3C1 PE=1 SV=2	H3C1	1	1	3	5
P39687	Acidic leucine-rich nuclear phosphoprotein 32 family member A OS=Homo sapiens OX=9606 GN=ANP32A PE=1 SV=1	ANP32A	0	0	4	5
Q6FI13	Histone H2A type 2-A OS=Homo sapiens OX=9606 GN=HIST2H2AA3 PE=1 SV=3	HIST2H2AA3	0	3	3	5
P08865	40S ribosomal protein SA OS=Homo sapiens OX=9606 GN=RPSA PE=1 SV=4	RPSA	0	0	3	5
P14174	Macrophage migration inhibitory factor OS=Homo sapiens OX=9606 GN=MIF PE=1 SV=4	MIF	4	2	4	3
Q01469	Fatty acid-binding protein 5 OS=Homo sapiens OX=9606 GN=FABP5 PE=1 SV=3	FABP5	4	2	2	2
P50454	Serpin H1 OS=Homo sapiens OX=9606 GN=SERPINH1 PE=1 SV=2	SERPINH1	0	0	4	3
P60891	Ribose-phosphate pyrophosphokinase 1 OS=Homo sapiens OX=9606 GN=PRPS1 PE=1 SV=2	PRPS1	0	0	4	3
P48643	T-complex protein 1 subunit epsilon OS=Homo sapiens OX=9606 GN=CCT5 PE=1 SV=1	CCT5	1	1	4	4
Q13148	TAR DNA-binding protein 43 OS=Homo sapiens OX=9606 GN=TARDBP PE=1 SV=1	TARDBP	0	1	4	3
Q99426	Tubulin-folding cofactor B OS=Homo sapiens OX=9606 GN=TBCB PE=1 SV=2	TBCB	0	0	4	2
Q9Y3D9	28S ribosomal protein S23, mitochondrial OS=Homo sapiens OX=9606 GN=MRPS23 PE=1 SV=2	MRPS23	0	0	4	4
P35749	Myosin-11 OS=Homo sapiens OX=9606 GN=MYH11 PE=1 SV=3	MYH11	0	0	4	0
P47914	60S ribosomal protein L29 OS=Homo sapiens OX=9606 GN=RPL29 PE=1 SV=2	RPL29	0	0	4	4
P31947	14-3-3 protein sigma OS=Homo sapiens OX=9606 GN=SFN PE=1 SV=1	SFN	0	0	4	0
Q9Y676	28S ribosomal protein S18b, mitochondrial OS=Homo sapiens OX=9606 GN=MRPS18B PE=1 SV=1	MRPS18B	0	0	4	4
Q9NTK5	Obg-like ATPase 1 OS=Homo sapiens OX=9606 GN=OLA1 PE=1 SV=2	OLA1	0	0	4	4
Q99714	3-hydroxyacyl-CoA dehydrogenase type-2 OS=Homo sapiens OX=9606 GN=HSD17B10 PE=1 SV=3	HSD17B10	0	0	4	3
P26196	Probable ATP-dependent RNA helicase DDX6 OS=Homo sapiens OX=9606 GN=DDX6 PE=1 SV=2	DDX6	0	0	4	4
Q12874	Splicing factor 3A subunit 3 OS=Homo sapiens OX=9606 GN=SF3A3 PE=1 SV=1	SF3A3	0	0	4	1
Q99832	T-complex protein 1 subunit eta OS=Homo sapiens OX=9606 GN=CCT7 PE=1 SV=2	CCT7	0	0	4	4
Q16539	Mitogen-activated protein kinase 14 OS=Homo sapiens OX=9606 GN=MAPK14 PE=1 SV=3	MAPK14	0	0	4	2
P09622	Dihydrolipoyl dehydrogenase, mitochondrial OS=Homo sapiens OX=9606 GN=DLD PE=1 SV=2	DLD	0	0	4	1
O15226	NF-kappa-B-repressing factor OS=Homo sapiens OX=9606 GN=NKRF PE=1 SV=2	NKRF	0	1	4	3
Q8IWS0	PHD finger protein 6 OS=Homo sapiens OX=9606 GN=PHF6 PE=1 SV=1	PHF6	0	0	4	4
P20700	Lamin-B1 OS=Homo sapiens OX=9606 GN=LMNB1 PE=1 SV=2	LMNB1	3	4	0	0
P68871	Hemoglobin subunit beta OS=Homo sapiens OX=9606 GN=HBB PE=1 SV=2	HBB	1	4	3	3
P35637	RNA-binding protein FUS OS=Homo sapiens OX=9606 GN=FUS PE=1 SV=1	FUS	0	0	0	4
P68400	Casein kinase II subunit alpha OS=Homo sapiens OX=9606 GN=CSNK2A1 PE=1 SV=1	CSNK2A1	0	0	3	4
O75190	DnaJ homolog subfamily B member 6 OS=Homo sapiens OX=9606 GN=DNAJB6 PE=1 SV=2	DNAJB6	0	0	2	4
Q9Y5J1	U3 small nucleolar RNA-associated protein 18 homolog OS=Homo sapiens OX=9606 GN=UTP18 PE=1 SV=3	UTP18	0	0	0	4
Q6UWP8	Suprabasin OS=Homo sapiens OX=9606 GN=SBSN PE=1 SV=2	SBSN	0	0	3	4
P37108	Signal recognition particle 14 kDa protein OS=Homo sapiens OX=9606 GN=SRP14 PE=1 SV=2	SRP14	0	0	1	4
Q8WU90	Zinc finger CCCH domain-containing protein 15 OS=Homo sapiens OX=9606 GN=ZC3H15 PE=1 SV=1	ZC3H15	0	0	2	4
Q13243	Serine/arginine-rich splicing factor 5 OS=Homo sapiens OX=9606 GN=SRSF5 PE=1 SV=1	SRSF5	0	0	2	4
P84090	Enhancer of rudimentary homolog OS=Homo sapiens OX=9606 GN=ERH PE=1 SV=1	ERH	0	0	2	4
P40939	Trifunctional enzyme subunit alpha, mitochondrial OS=Homo sapiens OX=9606 GN=HADHA PE=1 SV=2	HADHA	0	0	0	4
Q86UE4	Protein LYRIC OS=Homo sapiens OX=9606 GN=MTDH PE=1 SV=2	MTDH	0	0	2	4
Q8TE76	MORC family CW-type zinc finger protein 4 OS=Homo sapiens OX=9606 GN=MORC4 PE=1 SV=2	MORC4	0	0	0	4
Q9NQ39	Putative 40S ribosomal protein S10-like OS=Homo sapiens OX=9606 GN=RPS10P5 PE=5 SV=1	RPS10P5	0	0	0	4
Q01844	RNA-binding protein EWS OS=Homo sapiens OX=9606 GN=EWSR1 PE=1 SV=1	EWSR1	0	0	3	4
O43172	U4/U6 small nuclear ribonucleoprotein Prp4 OS=Homo sapiens OX=9606 GN=PRPF4 PE=1 SV=2	PRPF4	0	0	0	4
P08579	U2 small nuclear ribonucleoprotein B'' OS=Homo sapiens OX=9606 GN=SNRPB2 PE=1 SV=1	SNRPB2	0	0	3	4
Q9Y3B9	RRP15-like protein OS=Homo sapiens OX=9606 GN=RRP15 PE=1 SV=2	RRP15	0	0	0	4
O60841	Eukaryotic translation initiation factor 5B OS=Homo sapiens OX=9606 GN=EIF5B PE=1 SV=4	EIF5B	0	0	0	4
Q9NX58	Cell growth-regulating nucleolar protein OS=Homo sapiens OX=9606 GN=LYAR PE=1 SV=2	LYAR	0	0	2	4
Q9P2K5	Myelin expression factor 2 OS=Homo sapiens OX=9606 GN=MYEF2 PE=1 SV=3	MYEF2	0	0	3	4
Q12849	G-rich sequence factor 1 OS=Homo sapiens OX=9606 GN=GRSF1 PE=1 SV=3	GRSF1	0	0	1	4
P26368	Splicing factor U2AF 65 kDa subunit OS=Homo sapiens OX=9606 GN=U2AF2 PE=1 SV=4	U2AF2	0	0	0	4
P40938	Replication factor C subunit 3 OS=Homo sapiens OX=9606 GN=RFC3 PE=1 SV=2	RFC3	0	0	3	4
P06733	Alpha-enolase OS=Homo sapiens OX=9606 GN=ENO1 PE=1 SV=2	ENO1	1	1	3	4
Q99755	Phosphatidylinositol 4-phosphate 5-kinase type-1 alpha OS=Homo sapiens OX=9606 GN=PIP5K1A PE=1 SV=1	PIP5K1A	0	0	1	4
Q14008	Cytoskeleton-associated protein 5 OS=Homo sapiens OX=9606 GN=CKAP5 PE=1 SV=3	CKAP5	0	0	0	4
Q9NVN8	Guanine nucleotide-binding protein-like 3-like protein OS=Homo sapiens OX=9606 GN=GNL3L PE=1 SV=1	GNL3L	0	0	0	4
Q6P2Q9	Pre-mRNA-processing-splicing factor 8 OS=Homo sapiens OX=9606 GN=PRPF8 PE=1 SV=2	PRPF8	0	0	0	4
Q8N6R0	eEF1A lysine and N-terminal methyltransferase OS=Homo sapiens OX=9606 GN=EEF1AKNMT PE=1 SV=1	EEF1AKNMT	0	0	3	4
Q96CX2	BTB/POZ domain-containing protein KCTD12 OS=Homo sapiens OX=9606 GN=KCTD12 PE=1 SV=1	KCTD12	0	0	3	4
Q9H967	WD repeat-containing protein 76 OS=Homo sapiens OX=9606 GN=WDR76 PE=1 SV=2	WDR76	0	0	2	4
Q8WUA4	General transcription factor 3C polypeptide 2 OS=Homo sapiens OX=9606 GN=GTF3C2 PE=1 SV=2	GTF3C2	0	0	0	4
O75533	Splicing factor 3B subunit 1 OS=Homo sapiens OX=9606 GN=SF3B1 PE=1 SV=3	SF3B1	0	0	1	4
Q9BXS6	Nucleolar and spindle-associated protein 1 OS=Homo sapiens OX=9606 GN=NUSAP1 PE=1 SV=1	NUSAP1	0	0	2	4
Q9P2N5	RNA-binding protein 27 OS=Homo sapiens OX=9606 GN=RBM27 PE=1 SV=2	RBM27	0	0	1	4
P42704	Leucine-rich PPR motif-containing protein, mitochondrial OS=Homo sapiens OX=9606 GN=LRPPRC PE=1 SV=3	LRPPRC	0	1	2	4
Q6Y7W6	GRB10-interacting GYF protein 2 OS=Homo sapiens OX=9606 GN=GIGYF2 PE=1 SV=1	GIGYF2	0	0	1	4
Q86UK7	E3 ubiquitin-protein ligase ZNF598 OS=Homo sapiens OX=9606 GN=ZNF598 PE=1 SV=1	ZNF598	0	0	0	4
Q13601	KRR1 small subunit processome component homolog OS=Homo sapiens OX=9606 GN=KRR1 PE=1 SV=4	KRR1	0	0	2	4
Q9Y224	RNA transcription, translation and transport factor protein OS=Homo sapiens OX=9606 GN=RTRAF PE=1 SV=1	RTRAF	0	0	1	4
Q92598	Heat shock protein 105 kDa OS=Homo sapiens OX=9606 GN=HSPH1 PE=1 SV=1	HSPH1	0	0	3	4
Q9BZI7	Regulator of nonsense transcripts 3B OS=Homo sapiens OX=9606 GN=UPF3B PE=1 SV=1	UPF3B	0	0	0	4
Q8ND56	Protein LSM14 homolog A OS=Homo sapiens OX=9606 GN=LSM14A PE=1 SV=3	LSM14A	0	0	1	4
P07910	Heterogeneous nuclear ribonucleoproteins C1/C2 OS=Homo sapiens OX=9606 GN=HNRNPC PE=1 SV=4	HNRNPC	3	2	2	4
Q08379	Golgin subfamily A member 2 OS=Homo sapiens OX=9606 GN=GOLGA2 PE=1 SV=3	GOLGA2	0	0	1	4
Q7Z6Z7	E3 ubiquitin-protein ligase HUWE1 OS=Homo sapiens OX=9606 GN=HUWE1 PE=1 SV=3	HUWE1	0	0	0	4
P18077	60S ribosomal protein L35a OS=Homo sapiens OX=9606 GN=RPL35A PE=1 SV=2	RPL35A	0	0	1	4
P42677	40S ribosomal protein S27 OS=Homo sapiens OX=9606 GN=RPS27 PE=1 SV=3	RPS27	0	0	0	4
Q9Y5Q8	General transcription factor 3C polypeptide 5 OS=Homo sapiens OX=9606 GN=GTF3C5 PE=1 SV=2	GTF3C5	0	0	0	4
Q8N3C0	Activating signal cointegrator 1 complex subunit 3 OS=Homo sapiens OX=9606 GN=ASCC3 PE=1 SV=3	ASCC3	0	0	0	4
Q96QC0	Serine/threonine-protein phosphatase 1 regulatory subunit 10 OS=Homo sapiens OX=9606 GN=PPP1R10 PE=1 SV=1	PPP1R10	0	0	0	4
P07900	Heat shock protein HSP 90-alpha OS=Homo sapiens OX=9606 GN=HSP90AA1 PE=1 SV=5	HSP90AA1	0	0	0	4
Q12789	General transcription factor 3C polypeptide 1 OS=Homo sapiens OX=9606 GN=GTF3C1 PE=1 SV=4	GTF3C1	0	0	0	4
Q8IZH2	5'-3' exoribonuclease 1 OS=Homo sapiens OX=9606 GN=XRN1 PE=1 SV=1	XRN1	0	0	2	4
O00139	Kinesin-like protein KIF2A OS=Homo sapiens OX=9606 GN=KIF2A PE=1 SV=3	KIF2A	0	0	3	4
Q9UKN8	General transcription factor 3C polypeptide 4 OS=Homo sapiens OX=9606 GN=GTF3C4 PE=1 SV=2	GTF3C4	0	0	1	4
Q9NRR4	Ribonuclease 3 OS=Homo sapiens OX=9606 GN=DROSHA PE=1 SV=2	DROSHA	0	0	0	4
P53618	Coatomer subunit beta OS=Homo sapiens OX=9606 GN=COPB1 PE=1 SV=3	COPB1	0	0	3	4
P51153	Ras-related protein Rab-13 OS=Homo sapiens OX=9606 GN=RAB13 PE=1 SV=1	RAB13	0	0	0	4
Q6P1J9	Parafibromin OS=Homo sapiens OX=9606 GN=CDC73 PE=1 SV=1	CDC73	0	0	0	4
Q6P5R6	60S ribosomal protein L22-like 1 OS=Homo sapiens OX=9606 GN=RPL22L1 PE=1 SV=2	RPL22L1	0	0	1	4
Q9NY93	Probable ATP-dependent RNA helicase DDX56 OS=Homo sapiens OX=9606 GN=DDX56 PE=1 SV=1	DDX56	0	1	1	4
Q4J6C6	Prolyl endopeptidase-like OS=Homo sapiens OX=9606 GN=PREPL PE=1 SV=1	PREPL	0	0	0	4
P35251	Replication factor C subunit 1 OS=Homo sapiens OX=9606 GN=RFC1 PE=1 SV=4	RFC1	0	0	0	4
Q96SI9	Spermatid perinuclear RNA-binding protein OS=Homo sapiens OX=9606 GN=STRBP PE=1 SV=1	STRBP	0	0	1	4
Q9BY77	Polymerase delta-interacting protein 3 OS=Homo sapiens OX=9606 GN=POLDIP3 PE=1 SV=2	POLDIP3	0	0	2	4
Q8N9T8	Protein KRI1 homolog OS=Homo sapiens OX=9606 GN=KRI1 PE=1 SV=3	KRI1	0	0	1	4
Q99873	Protein arginine N-methyltransferase 1 OS=Homo sapiens OX=9606 GN=PRMT1 PE=1 SV=3	PRMT1	0	0	2	4
Q9P035	Very-long-chain (3R)-3-hydroxyacyl-CoA dehydratase 3 OS=Homo sapiens OX=9606 GN=HACD3 PE=1 SV=2	HACD3	0	0	0	4
Q01130	Serine/arginine-rich splicing factor 2 OS=Homo sapiens OX=9606 GN=SRSF2 PE=1 SV=4	SRSF2	0	0	0	4
O00505	Importin subunit alpha-4 OS=Homo sapiens OX=9606 GN=KPNA3 PE=1 SV=2	KPNA3	0	0	3	4
P83881	60S ribosomal protein L36a OS=Homo sapiens OX=9606 GN=RPL36A PE=1 SV=2	RPL36A	0	0	1	4
P23528	Cofilin-1 OS=Homo sapiens OX=9606 GN=CFL1 PE=1 SV=3	CFL1	0	0	3	4
Q8IWZ3	Ankyrin repeat and KH domain-containing protein 1 OS=Homo sapiens OX=9606 GN=ANKHD1 PE=1 SV=1	ANKHD1	2	2	2	4
Q9BUZ4	TNF receptor-associated factor 4 OS=Homo sapiens OX=9606 GN=TRAF4 PE=1 SV=1	TRAF4	0	0	0	4
Q9H9B4	Sideroflexin-1 OS=Homo sapiens OX=9606 GN=SFXN1 PE=1 SV=4	SFXN1	3	2	0	0
Q16643	Drebrin OS=Homo sapiens OX=9606 GN=DBN1 PE=1 SV=4	DBN1	3	0	0	0
P0C7P4	Putative cytochrome b-c1 complex subunit Rieske-like protein 1 OS=Homo sapiens OX=9606 GN=UQCRFS1P1 PE=5 SV=1	UQCRFS1P1	3	1	0	0
Q8TEX9	Importin-4 OS=Homo sapiens OX=9606 GN=IPO4 PE=1 SV=2	IPO4	0	0	3	2
P30050	60S ribosomal protein L12 OS=Homo sapiens OX=9606 GN=RPL12 PE=1 SV=1	RPL12	0	1	3	3
Q9NRN7	L-aminoadipate-semialdehyde dehydrogenase-phosphopantetheinyl transferase OS=Homo sapiens OX=9606 GN=AASDHPPT PE=1 SV=2	AASDHPPT	0	0	3	3
P12268	Inosine-5'-monophosphate dehydrogenase 2 OS=Homo sapiens OX=9606 GN=IMPDH2 PE=1 SV=2	IMPDH2	0	0	3	1
P46783	40S ribosomal protein S10 OS=Homo sapiens OX=9606 GN=RPS10 PE=1 SV=1	RPS10	0	0	3	0
P62136	Serine/threonine-protein phosphatase PP1-alpha catalytic subunit OS=Homo sapiens OX=9606 GN=PPP1CA PE=1 SV=1	PPP1CA	0	0	3	2
Q13347	Eukaryotic translation initiation factor 3 subunit I OS=Homo sapiens OX=9606 GN=EIF3I PE=1 SV=1	EIF3I	0	0	3	0
Q8IUF8	Ribosomal oxygenase 2 OS=Homo sapiens OX=9606 GN=RIOX2 PE=1 SV=1	RIOX2	0	0	3	2
Q9Y2L1	Exosome complex exonuclease RRP44 OS=Homo sapiens OX=9606 GN=DIS3 PE=1 SV=2	DIS3	0	0	3	3
P35232	Prohibitin OS=Homo sapiens OX=9606 GN=PHB PE=1 SV=1	PHB	0	1	3	2
P11310	Medium-chain specific acyl-CoA dehydrogenase, mitochondrial OS=Homo sapiens OX=9606 GN=ACADM PE=1 SV=1	ACADM	0	0	3	0
Q9H9A6	Leucine-rich repeat-containing protein 40 OS=Homo sapiens OX=9606 GN=LRRC40 PE=1 SV=1	LRRC40	0	0	3	1
Q9BW92	Threonine--tRNA ligase, mitochondrial OS=Homo sapiens OX=9606 GN=TARS2 PE=1 SV=1	TARS2	0	0	3	3
P05455	Lupus La protein OS=Homo sapiens OX=9606 GN=SSB PE=1 SV=2	SSB	0	0	3	3
P82912	28S ribosomal protein S11, mitochondrial OS=Homo sapiens OX=9606 GN=MRPS11 PE=1 SV=2	MRPS11	0	0	3	2
P42694	Probable helicase with zinc finger domain OS=Homo sapiens OX=9606 GN=HELZ PE=1 SV=2	HELZ	0	0	3	3
Q15334	Lethal(2) giant larvae protein homolog 1 OS=Homo sapiens OX=9606 GN=LLGL1 PE=1 SV=3	LLGL1	0	0	3	1
Q9Y678	Coatomer subunit gamma-1 OS=Homo sapiens OX=9606 GN=COPG1 PE=1 SV=1	COPG1	0	0	3	2
Q9Y265	RuvB-like 1 OS=Homo sapiens OX=9606 GN=RUVBL1 PE=1 SV=1	RUVBL1	0	0	3	1
Q0VAA5	PI-PLC X domain-containing protein 2 OS=Homo sapiens OX=9606 GN=PLCXD2 PE=2 SV=1	PLCXD2	0	0	3	0
P02545	Prelamin-A/C OS=Homo sapiens OX=9606 GN=LMNA PE=1 SV=1	LMNA	0	0	3	1
Q92769	Histone deacetylase 2 OS=Homo sapiens OX=9606 GN=HDAC2 PE=1 SV=2	HDAC2	2	3	1	3
P10515	Dihydrolipoyllysine-residue acetyltransferase component of pyruvate dehydrogenase complex, mitochondrial OS=Homo sapiens OX=9606 GN=DLAT PE=1 SV=3	DLAT	1	3	1	0
Q8NHQ9	ATP-dependent RNA helicase DDX55 OS=Homo sapiens OX=9606 GN=DDX55 PE=1 SV=3	DDX55	0	0	0	3
P48729	Casein kinase I isoform alpha OS=Homo sapiens OX=9606 GN=CSNK1A1 PE=1 SV=2	CSNK1A1	0	0	0	3
Q8IWX8	Calcium homeostasis endoplasmic reticulum protein OS=Homo sapiens OX=9606 GN=CHERP PE=1 SV=3	CHERP	0	0	0	3
O00541	Pescadillo homolog OS=Homo sapiens OX=9606 GN=PES1 PE=1 SV=1	PES1	0	0	0	3
Q5BKZ1	DBIRD complex subunit ZNF326 OS=Homo sapiens OX=9606 GN=ZNF326 PE=1 SV=2	ZNF326	1	1	2	3
P38935	DNA-binding protein SMUBP-2 OS=Homo sapiens OX=9606 GN=IGHMBP2 PE=1 SV=3	IGHMBP2	0	0	0	3
Q8IZP0	Abl interactor 1 OS=Homo sapiens OX=9606 GN=ABI1 PE=1 SV=4	ABI1	0	0	1	3
Q9NW64	Pre-mRNA-splicing factor RBM22 OS=Homo sapiens OX=9606 GN=RBM22 PE=1 SV=1	RBM22	0	0	0	3
Q9H7S9	Zinc finger protein 703 OS=Homo sapiens OX=9606 GN=ZNF703 PE=1 SV=1	ZNF703	0	0	0	3
Q9NRX1	RNA-binding protein PNO1 OS=Homo sapiens OX=9606 GN=PNO1 PE=1 SV=1	PNO1	0	0	0	3
O75165	DnaJ homolog subfamily C member 13 OS=Homo sapiens OX=9606 GN=DNAJC13 PE=1 SV=5	DNAJC13	0	0	0	3
P63151	Serine/threonine-protein phosphatase 2A 55 kDa regulatory subunit B alpha isoform OS=Homo sapiens OX=9606 GN=PPP2R2A PE=1 SV=1	PPP2R2A	0	0	0	3
Q9Y462	Zinc finger protein 711 OS=Homo sapiens OX=9606 GN=ZNF711 PE=1 SV=2	ZNF711	0	0	0	3
P17028	Zinc finger protein 24 OS=Homo sapiens OX=9606 GN=ZNF24 PE=1 SV=4	ZNF24	0	0	0	3
Q9BRX2	Protein pelota homolog OS=Homo sapiens OX=9606 GN=PELO PE=1 SV=2	PELO	0	0	0	3
Q13868	Exosome complex component RRP4 OS=Homo sapiens OX=9606 GN=EXOSC2 PE=1 SV=2	EXOSC2	0	0	2	3
O60573	Eukaryotic translation initiation factor 4E type 2 OS=Homo sapiens OX=9606 GN=EIF4E2 PE=1 SV=1	EIF4E2	0	0	2	3
P05198	Eukaryotic translation initiation factor 2 subunit 1 OS=Homo sapiens OX=9606 GN=EIF2S1 PE=1 SV=3	EIF2S1	0	0	1	3
P62273	40S ribosomal protein S29 OS=Homo sapiens OX=9606 GN=RPS29 PE=1 SV=2	RPS29	0	2	1	3
Q9UGR2	Zinc finger CCCH domain-containing protein 7B OS=Homo sapiens OX=9606 GN=ZC3H7B PE=1 SV=2	ZC3H7B	0	0	0	3
O94973	AP-2 complex subunit alpha-2 OS=Homo sapiens OX=9606 GN=AP2A2 PE=1 SV=2	AP2A2	0	0	0	3
Q13685	Angio-associated migratory cell protein OS=Homo sapiens OX=9606 GN=AAMP PE=1 SV=2	AAMP	0	0	2	3
Q71RC2	La-related protein 4 OS=Homo sapiens OX=9606 GN=LARP4 PE=1 SV=3	LARP4	0	0	0	3
Q8N5C6	S1 RNA-binding domain-containing protein 1 OS=Homo sapiens OX=9606 GN=SRBD1 PE=1 SV=2	SRBD1	0	0	0	3
Q71UM5	40S ribosomal protein S27-like OS=Homo sapiens OX=9606 GN=RPS27L PE=1 SV=3	RPS27L	0	0	0	3
Q6NZY4	Zinc finger CCHC domain-containing protein 8 OS=Homo sapiens OX=9606 GN=ZCCHC8 PE=1 SV=2	ZCCHC8	0	0	0	3
Q9NUQ6	SPATS2-like protein OS=Homo sapiens OX=9606 GN=SPATS2L PE=1 SV=2	SPATS2L	0	0	0	3
Q9UPP1	Histone lysine demethylase PHF8 OS=Homo sapiens OX=9606 GN=PHF8 PE=1 SV=3	PHF8	0	0	0	3
Q9NRZ9	Lymphoid-specific helicase OS=Homo sapiens OX=9606 GN=HELLS PE=1 SV=1	HELLS	0	1	0	3
Q9UPT8	Zinc finger CCCH domain-containing protein 4 OS=Homo sapiens OX=9606 GN=ZC3H4 PE=1 SV=3	ZC3H4	0	0	0	3
P23193	Transcription elongation factor A protein 1 OS=Homo sapiens OX=9606 GN=TCEA1 PE=1 SV=2	TCEA1	0	0	1	3
O95782	AP-2 complex subunit alpha-1 OS=Homo sapiens OX=9606 GN=AP2A1 PE=1 SV=3	AP2A1	0	0	1	3
Q96GA3	Protein LTV1 homolog OS=Homo sapiens OX=9606 GN=LTV1 PE=1 SV=1	LTV1	0	0	0	3
Q14527	Helicase-like transcription factor OS=Homo sapiens OX=9606 GN=HLTF PE=1 SV=2	HLTF	0	0	0	3
Q9Y520	Protein PRRC2C OS=Homo sapiens OX=9606 GN=PRRC2C PE=1 SV=4	PRRC2C	0	0	1	3
O95470	Sphingosine-1-phosphate lyase 1 OS=Homo sapiens OX=9606 GN=SGPL1 PE=1 SV=3	SGPL1	0	0	0	3
Q8WVV9	Heterogeneous nuclear ribonucleoprotein L-like OS=Homo sapiens OX=9606 GN=HNRNPLL PE=1 SV=1	HNRNPLL	0	0	0	3
Q9Y2R4	Probable ATP-dependent RNA helicase DDX52 OS=Homo sapiens OX=9606 GN=DDX52 PE=1 SV=3	DDX52	0	0	2	3
Q6P6C2	RNA demethylase ALKBH5 OS=Homo sapiens OX=9606 GN=ALKBH5 PE=1 SV=2	ALKBH5	0	0	0	3
O00303	Eukaryotic translation initiation factor 3 subunit F OS=Homo sapiens OX=9606 GN=EIF3F PE=1 SV=1	EIF3F	0	0	0	3
Q96P11	Probable 28S rRNA (cytosine-C(5))-methyltransferase OS=Homo sapiens OX=9606 GN=NSUN5 PE=1 SV=2	NSUN5	0	0	0	3
Q96GQ7	Probable ATP-dependent RNA helicase DDX27 OS=Homo sapiens OX=9606 GN=DDX27 PE=1 SV=2	DDX27	0	1	0	3
P49674	Casein kinase I isoform epsilon OS=Homo sapiens OX=9606 GN=CSNK1E PE=1 SV=1	CSNK1E	0	0	0	3
P17010	Zinc finger X-chromosomal protein OS=Homo sapiens OX=9606 GN=ZFX PE=2 SV=2	ZFX	0	0	0	3
O43684	Mitotic checkpoint protein BUB3 OS=Homo sapiens OX=9606 GN=BUB3 PE=1 SV=1	BUB3	0	0	2	3
P26358	DNA (cytosine-5)-methyltransferase 1 OS=Homo sapiens OX=9606 GN=DNMT1 PE=1 SV=2	DNMT1	0	0	0	3
Q9Y2W1	Thyroid hormone receptor-associated protein 3 OS=Homo sapiens OX=9606 GN=THRAP3 PE=1 SV=2	THRAP3	0	0	0	3
Q96D09	G-protein coupled receptor-associated sorting protein 2 OS=Homo sapiens OX=9606 GN=GPRASP2 PE=1 SV=1	GPRASP2	0	0	0	3
Q9Y4P3	Transducin beta-like protein 2 OS=Homo sapiens OX=9606 GN=TBL2 PE=1 SV=1	TBL2	0	0	0	3
P82930	28S ribosomal protein S34, mitochondrial OS=Homo sapiens OX=9606 GN=MRPS34 PE=1 SV=2	MRPS34	0	0	2	3
Q5C9Z4	Nucleolar MIF4G domain-containing protein 1 OS=Homo sapiens OX=9606 GN=NOM1 PE=1 SV=1	NOM1	0	0	0	3
P62857	40S ribosomal protein S28 OS=Homo sapiens OX=9606 GN=RPS28 PE=1 SV=1	RPS28	0	0	0	3
Q9NXG2	THUMP domain-containing protein 1 OS=Homo sapiens OX=9606 GN=THUMPD1 PE=1 SV=2	THUMPD1	0	0	2	3
Q9H501	ESF1 homolog OS=Homo sapiens OX=9606 GN=ESF1 PE=1 SV=1	ESF1	0	0	1	3
Q3KQU3	MAP7 domain-containing protein 1 OS=Homo sapiens OX=9606 GN=MAP7D1 PE=1 SV=1	MAP7D1	0	0	2	3
P42696	RNA-binding protein 34 OS=Homo sapiens OX=9606 GN=RBM34 PE=1 SV=2	RBM34	0	0	0	3
Q969Q0	60S ribosomal protein L36a-like OS=Homo sapiens OX=9606 GN=RPL36AL PE=1 SV=3	RPL36AL	0	0	0	3
Q9GZS1	DNA-directed RNA polymerase I subunit RPA49 OS=Homo sapiens OX=9606 GN=POLR1E PE=1 SV=3	POLR1E	0	0	0	3
P41252	Isoleucine--tRNA ligase, cytoplasmic OS=Homo sapiens OX=9606 GN=IARS PE=1 SV=2	IARS	0	0	0	3
Q9ULX3	RNA-binding protein NOB1 OS=Homo sapiens OX=9606 GN=NOB1 PE=1 SV=1	NOB1	0	0	0	3
P62318	Small nuclear ribonucleoprotein Sm D3 OS=Homo sapiens OX=9606 GN=SNRPD3 PE=1 SV=1	SNRPD3	1	1	2	3
Q14241	Elongin-A OS=Homo sapiens OX=9606 GN=ELOA PE=1 SV=2	ELOA	0	0	0	3
Q8IX01	SURP and G-patch domain-containing protein 2 OS=Homo sapiens OX=9606 GN=SUGP2 PE=1 SV=2	SUGP2	0	0	1	3
P49458	Signal recognition particle 9 kDa protein OS=Homo sapiens OX=9606 GN=SRP9 PE=1 SV=2	SRP9	0	0	0	3
Q6UXN9	WD repeat-containing protein 82 OS=Homo sapiens OX=9606 GN=WDR82 PE=1 SV=1	WDR82	0	0	0	3
Q13206	Probable ATP-dependent RNA helicase DDX10 OS=Homo sapiens OX=9606 GN=DDX10 PE=1 SV=2	DDX10	0	0	0	3
O14929	Histone acetyltransferase type B catalytic subunit OS=Homo sapiens OX=9606 GN=HAT1 PE=1 SV=1	HAT1	0	0	2	3
P49915	GMP synthase [glutamine-hydrolyzing] OS=Homo sapiens OX=9606 GN=GMPS PE=1 SV=1	GMPS	0	0	1	3
P61981	14-3-3 protein gamma OS=Homo sapiens OX=9606 GN=YWHAG PE=1 SV=2	YWHAG	0	0	0	3
P04637	Cellular tumor antigen p53 OS=Homo sapiens OX=9606 GN=TP53 PE=1 SV=4	TP53	0	0	0	3
P78344	Eukaryotic translation initiation factor 4 gamma 2 OS=Homo sapiens OX=9606 GN=EIF4G2 PE=1 SV=1	EIF4G2	0	0	0	3
Q16513	Serine/threonine-protein kinase N2 OS=Homo sapiens OX=9606 GN=PKN2 PE=1 SV=1	PKN2	0	0	0	3
Q14152	Eukaryotic translation initiation factor 3 subunit A OS=Homo sapiens OX=9606 GN=EIF3A PE=1 SV=1	EIF3A	0	0	1	3
Q9UJA5	tRNA (adenine(58)-N(1))-methyltransferase non-catalytic subunit TRM6 OS=Homo sapiens OX=9606 GN=TRMT6 PE=1 SV=1	TRMT6	0	0	0	3
Q96BK5	PIN2/TERF1-interacting telomerase inhibitor 1 OS=Homo sapiens OX=9606 GN=PINX1 PE=1 SV=2	PINX1	0	0	0	3
Q9H7E9	UPF0488 protein C8orf33 OS=Homo sapiens OX=9606 GN=C8orf33 PE=1 SV=1	C8orf33	0	0	0	3
Q8IZ69	tRNA (uracil-5-)-methyltransferase homolog A OS=Homo sapiens OX=9606 GN=TRMT2A PE=1 SV=2	TRMT2A	0	0	0	3
Q8N983	39S ribosomal protein L43, mitochondrial OS=Homo sapiens OX=9606 GN=MRPL43 PE=1 SV=1	MRPL43	0	0	0	3
P63241	Eukaryotic translation initiation factor 5A-1 OS=Homo sapiens OX=9606 GN=EIF5A PE=1 SV=2	EIF5A	0	0	0	3
O75607	Nucleoplasmin-3 OS=Homo sapiens OX=9606 GN=NPM3 PE=1 SV=3	NPM3	2	2	2	1
P35030	Trypsin-3 OS=Homo sapiens OX=9606 GN=PRSS3 PE=1 SV=2	PRSS3	2	2	2	1
Q9H0C2	ADP/ATP translocase 4 OS=Homo sapiens OX=9606 GN=SLC25A31 PE=2 SV=1	SLC25A31	2	0	0	0
P31930	Cytochrome b-c1 complex subunit 1, mitochondrial OS=Homo sapiens OX=9606 GN=UQCRC1 PE=1 SV=3	UQCRC1	2	1	0	0
Q6NUK1	Calcium-binding mitochondrial carrier protein SCaMC-1 OS=Homo sapiens OX=9606 GN=SLC25A24 PE=1 SV=2	SLC25A24	2	2	0	0
P11177	Pyruvate dehydrogenase E1 component subunit beta, mitochondrial OS=Homo sapiens OX=9606 GN=PDHB PE=1 SV=3	PDHB	0	0	2	1
P49006	MARCKS-related protein OS=Homo sapiens OX=9606 GN=MARCKSL1 PE=1 SV=2	MARCKSL1	0	1	2	2
Q96HC4	PDZ and LIM domain protein 5 OS=Homo sapiens OX=9606 GN=PDLIM5 PE=1 SV=5	PDLIM5	0	0	2	0
P42167	Lamina-associated polypeptide 2, isoforms beta/gamma OS=Homo sapiens OX=9606 GN=TMPO PE=1 SV=2	TMPO	0	0	2	2
P78406	mRNA export factor OS=Homo sapiens OX=9606 GN=RAE1 PE=1 SV=1	RAE1	0	1	2	2
Q9UL40	Zinc finger protein 346 OS=Homo sapiens OX=9606 GN=ZNF346 PE=1 SV=1	ZNF346	0	0	2	2
Q9NPD3	Exosome complex component RRP41 OS=Homo sapiens OX=9606 GN=EXOSC4 PE=1 SV=3	EXOSC4	0	0	2	0
Q9BW19	Kinesin-like protein KIFC1 OS=Homo sapiens OX=9606 GN=KIFC1 PE=1 SV=2	KIFC1	0	0	2	0
P22314	Ubiquitin-like modifier-activating enzyme 1 OS=Homo sapiens OX=9606 GN=UBA1 PE=1 SV=3	UBA1	0	0	2	0
P36873	Serine/threonine-protein phosphatase PP1-gamma catalytic subunit OS=Homo sapiens OX=9606 GN=PPP1CC PE=1 SV=1	PPP1CC	0	0	2	0
O14579	Coatomer subunit epsilon OS=Homo sapiens OX=9606 GN=COPE PE=1 SV=3	COPE	0	0	2	1
O43660	Pleiotropic regulator 1 OS=Homo sapiens OX=9606 GN=PLRG1 PE=1 SV=1	PLRG1	0	0	2	2
P35250	Replication factor C subunit 2 OS=Homo sapiens OX=9606 GN=RFC2 PE=1 SV=3	RFC2	0	0	2	2
Q96KB5	Lymphokine-activated killer T-cell-originated protein kinase OS=Homo sapiens OX=9606 GN=PBK PE=1 SV=3	PBK	0	0	2	0
P62826	GTP-binding nuclear protein Ran OS=Homo sapiens OX=9606 GN=RAN PE=1 SV=3	RAN	1	2	2	2
O60678	Protein arginine N-methyltransferase 3 OS=Homo sapiens OX=9606 GN=PRMT3 PE=1 SV=4	PRMT3	0	0	2	2
O00193	Small acidic protein OS=Homo sapiens OX=9606 GN=SMAP PE=1 SV=1	SMAP	0	0	2	1
Q9H3K6	BolA-like protein 2 OS=Homo sapiens OX=9606 GN=BOLA2 PE=1 SV=1	BOLA2	0	0	2	1
Q6L8Q7	2',5'-phosphodiesterase 12 OS=Homo sapiens OX=9606 GN=PDE12 PE=1 SV=2	PDE12	0	0	2	0
Q9NQT5	Exosome complex component RRP40 OS=Homo sapiens OX=9606 GN=EXOSC3 PE=1 SV=3	EXOSC3	0	0	2	1
Q06265	Exosome complex component RRP45 OS=Homo sapiens OX=9606 GN=EXOSC9 PE=1 SV=3	EXOSC9	0	0	2	2
Q9Y399	28S ribosomal protein S2, mitochondrial OS=Homo sapiens OX=9606 GN=MRPS2 PE=1 SV=1	MRPS2	0	0	2	2
P25398	40S ribosomal protein S12 OS=Homo sapiens OX=9606 GN=RPS12 PE=1 SV=3	RPS12	0	0	2	2
Q96EB6	NAD-dependent protein deacetylase sirtuin-1 OS=Homo sapiens OX=9606 GN=SIRT1 PE=1 SV=2	SIRT1	0	0	2	1
P22234	Multifunctional protein ADE2 OS=Homo sapiens OX=9606 GN=PAICS PE=1 SV=3	PAICS	0	0	2	1
Q96PU8	Protein quaking OS=Homo sapiens OX=9606 GN=QKI PE=1 SV=1	QKI	0	0	2	1
P55786	Puromycin-sensitive aminopeptidase OS=Homo sapiens OX=9606 GN=NPEPPS PE=1 SV=2	NPEPPS	0	0	2	0
Q96DV4	39S ribosomal protein L38, mitochondrial OS=Homo sapiens OX=9606 GN=MRPL38 PE=1 SV=2	MRPL38	0	2	2	2
O60762	Dolichol-phosphate mannosyltransferase subunit 1 OS=Homo sapiens OX=9606 GN=DPM1 PE=1 SV=1	DPM1	0	0	2	2
Q9BRJ6	Uncharacterized protein C7orf50 OS=Homo sapiens OX=9606 GN=C7orf50 PE=1 SV=1	C7orf50	0	0	2	2
Q9NQ55	Suppressor of SWI4 1 homolog OS=Homo sapiens OX=9606 GN=PPAN PE=2 SV=1	PPAN	0	0	2	2
Q9BRL6	Serine/arginine-rich splicing factor 8 OS=Homo sapiens OX=9606 GN=SRSF8 PE=1 SV=1	SRSF8	1	1	2	0
O94888	UBX domain-containing protein 7 OS=Homo sapiens OX=9606 GN=UBXN7 PE=1 SV=2	UBXN7	0	0	2	2
P12004	Proliferating cell nuclear antigen OS=Homo sapiens OX=9606 GN=PCNA PE=1 SV=1	PCNA	0	0	2	1
Q8N684	Cleavage and polyadenylation specificity factor subunit 7 OS=Homo sapiens OX=9606 GN=CPSF7 PE=1 SV=1	CPSF7	0	0	2	0
Q9Y3Z3	Deoxynucleoside triphosphate triphosphohydrolase SAMHD1 OS=Homo sapiens OX=9606 GN=SAMHD1 PE=1 SV=2	SAMHD1	0	0	2	1
O60716	Catenin delta-1 OS=Homo sapiens OX=9606 GN=CTNND1 PE=1 SV=1	CTNND1	0	0	2	2
Q92820	Gamma-glutamyl hydrolase OS=Homo sapiens OX=9606 GN=GGH PE=1 SV=2	GGH	0	0	2	0
P63173	60S ribosomal protein L38 OS=Homo sapiens OX=9606 GN=RPL38 PE=1 SV=2	RPL38	0	0	2	0
P52948	Nuclear pore complex protein Nup98-Nup96 OS=Homo sapiens OX=9606 GN=NUP98 PE=1 SV=4	NUP98	1	0	2	1
P10599	Thioredoxin OS=Homo sapiens OX=9606 GN=TXN PE=1 SV=3	TXN	0	0	2	1
Q15020	Squamous cell carcinoma antigen recognized by T-cells 3 OS=Homo sapiens OX=9606 GN=SART3 PE=1 SV=1	SART3	0	0	2	1
Q9BQS8	FYVE and coiled-coil domain-containing protein 1 OS=Homo sapiens OX=9606 GN=FYCO1 PE=1 SV=3	FYCO1	0	1	2	0
Q07157	Tight junction protein ZO-1 OS=Homo sapiens OX=9606 GN=TJP1 PE=1 SV=3	TJP1	0	0	2	0
Q8TD43	Transient receptor potential cation channel subfamily M member 4 OS=Homo sapiens OX=9606 GN=TRPM4 PE=1 SV=1	TRPM4	0	0	2	1
Q99797	Mitochondrial intermediate peptidase OS=Homo sapiens OX=9606 GN=MIPEP PE=1 SV=2	MIPEP	0	0	2	0
A0A1B0GTS1	Heat shock transcription factor, X-linked member 4 OS=Homo sapiens OX=9606 GN=HSFX4 PE=3 SV=1	HSFX4	0	0	2	0
P16220	Cyclic AMP-responsive element-binding protein 1 OS=Homo sapiens OX=9606 GN=CREB1 PE=1 SV=2	CREB1	1	2	0	0
O00330	Pyruvate dehydrogenase protein X component, mitochondrial OS=Homo sapiens OX=9606 GN=PDHX PE=1 SV=3	PDHX	0	2	0	0
O94776	Metastasis-associated protein MTA2 OS=Homo sapiens OX=9606 GN=MTA2 PE=1 SV=1	MTA2	0	2	0	0
A6NMY6	Putative annexin A2-like protein OS=Homo sapiens OX=9606 GN=ANXA2P2 PE=5 SV=2	ANXA2P2	0	2	0	0
O60264	SWI/SNF-related matrix-associated actin-dependent regulator of chromatin subfamily A member 5 OS=Homo sapiens OX=9606 GN=SMARCA5 PE=1 SV=1	SMARCA5	0	2	0	0
Q8N1F7	Nuclear pore complex protein Nup93 OS=Homo sapiens OX=9606 GN=NUP93 PE=1 SV=2	NUP93	0	2	0	0
Q99848	Probable rRNA-processing protein EBP2 OS=Homo sapiens OX=9606 GN=EBNA1BP2 PE=1 SV=2	EBNA1BP2	0	2	0	1
Q96B54	Zinc finger protein 428 OS=Homo sapiens OX=9606 GN=ZNF428 PE=1 SV=2	ZNF428	1	2	0	1
Q0VF49	Uncharacterized protein KIAA2012 OS=Homo sapiens OX=9606 GN=KIAA2012 PE=2 SV=2	KIAA2012	0	2	1	1
Q6ZRR7	Leucine-rich repeat-containing protein 9 OS=Homo sapiens OX=9606 GN=LRRC9 PE=2 SV=2	LRRC9	1	2	1	0
Q15014	Mortality factor 4-like protein 2 OS=Homo sapiens OX=9606 GN=MORF4L2 PE=1 SV=1	MORF4L2	0	0	0	2
Q8IWC1	MAP7 domain-containing protein 3 OS=Homo sapiens OX=9606 GN=MAP7D3 PE=1 SV=2	MAP7D3	0	0	0	2
Q69YN2	CWF19-like protein 1 OS=Homo sapiens OX=9606 GN=CWF19L1 PE=1 SV=2	CWF19L1	0	0	1	2
Q9Y3Y2	Chromatin target of PRMT1 protein OS=Homo sapiens OX=9606 GN=CHTOP PE=1 SV=2	CHTOP	1	1	0	2
Q9UN81	LINE-1 retrotransposable element ORF1 protein OS=Homo sapiens OX=9606 GN=L1RE1 PE=1 SV=1	L1RE1	0	0	1	2
Q1KMD3	Heterogeneous nuclear ribonucleoprotein U-like protein 2 OS=Homo sapiens OX=9606 GN=HNRNPUL2 PE=1 SV=1	HNRNPUL2	1	0	1	2
P82932	28S ribosomal protein S6, mitochondrial OS=Homo sapiens OX=9606 GN=MRPS6 PE=1 SV=3	MRPS6	0	0	0	2
O14617	AP-3 complex subunit delta-1 OS=Homo sapiens OX=9606 GN=AP3D1 PE=1 SV=1	AP3D1	0	0	0	2
P56182	Ribosomal RNA processing protein 1 homolog A OS=Homo sapiens OX=9606 GN=RRP1 PE=1 SV=1	RRP1	0	0	0	2
Q14244	Ensconsin OS=Homo sapiens OX=9606 GN=MAP7 PE=1 SV=1	MAP7	0	0	0	2
O15371	Eukaryotic translation initiation factor 3 subunit D OS=Homo sapiens OX=9606 GN=EIF3D PE=1 SV=1	EIF3D	0	0	1	2
Q96MX3	Zinc finger protein 48 OS=Homo sapiens OX=9606 GN=ZNF48 PE=1 SV=2	ZNF48	0	0	1	2
P48651	Phosphatidylserine synthase 1 OS=Homo sapiens OX=9606 GN=PTDSS1 PE=1 SV=1	PTDSS1	0	0	0	2
Q9UII4	E3 ISG15--protein ligase HERC5 OS=Homo sapiens OX=9606 GN=HERC5 PE=1 SV=2	HERC5	0	0	0	2
P41743	Protein kinase C iota type OS=Homo sapiens OX=9606 GN=PRKCI PE=1 SV=2	PRKCI	0	0	0	2
Q9H5H4	Zinc finger protein 768 OS=Homo sapiens OX=9606 GN=ZNF768 PE=1 SV=2	ZNF768	0	0	0	2
Q8N5A5	Zinc finger CCCH-type with G patch domain-containing protein OS=Homo sapiens OX=9606 GN=ZGPAT PE=1 SV=3	ZGPAT	0	0	0	2
P50750	Cyclin-dependent kinase 9 OS=Homo sapiens OX=9606 GN=CDK9 PE=1 SV=3	CDK9	0	0	0	2
Q52LJ0	Protein FAM98B OS=Homo sapiens OX=9606 GN=FAM98B PE=1 SV=2	FAM98B	0	0	1	2
Q8WWH5	Probable tRNA pseudouridine synthase 1 OS=Homo sapiens OX=9606 GN=TRUB1 PE=1 SV=1	TRUB1	0	0	0	2
P15311	Ezrin OS=Homo sapiens OX=9606 GN=EZR PE=1 SV=4	EZR	0	0	1	2
P33176	Kinesin-1 heavy chain OS=Homo sapiens OX=9606 GN=KIF5B PE=1 SV=1	KIF5B	0	0	0	2
Q13136	Liprin-alpha-1 OS=Homo sapiens OX=9606 GN=PPFIA1 PE=1 SV=1	PPFIA1	0	0	1	2
P50402	Emerin OS=Homo sapiens OX=9606 GN=EMD PE=1 SV=1	EMD	0	0	1	2
Q9NXV6	CDKN2A-interacting protein OS=Homo sapiens OX=9606 GN=CDKN2AIP PE=1 SV=3	CDKN2AIP	0	0	0	2
Q8NI27	THO complex subunit 2 OS=Homo sapiens OX=9606 GN=THOC2 PE=1 SV=2	THOC2	0	0	0	2
Q9UH62	Armadillo repeat-containing X-linked protein 3 OS=Homo sapiens OX=9606 GN=ARMCX3 PE=1 SV=1	ARMCX3	0	0	1	2
Q9H6F5	Coiled-coil domain-containing protein 86 OS=Homo sapiens OX=9606 GN=CCDC86 PE=1 SV=1	CCDC86	0	0	0	2
Q9UK59	Lariat debranching enzyme OS=Homo sapiens OX=9606 GN=DBR1 PE=1 SV=2	DBR1	0	0	1	2
O43776	Asparagine--tRNA ligase, cytoplasmic OS=Homo sapiens OX=9606 GN=NARS1 PE=1 SV=1	NARS1	0	0	0	2
Q9Y314	Nitric oxide synthase-interacting protein OS=Homo sapiens OX=9606 GN=NOSIP PE=1 SV=1	NOSIP	0	0	0	2
E9PRG8	Uncharacterized protein C11orf98 OS=Homo sapiens OX=9606 GN=C11orf98 PE=4 SV=2	C11orf98	0	0	0	2
Q15185	Prostaglandin E synthase 3 OS=Homo sapiens OX=9606 GN=PTGES3 PE=1 SV=1	PTGES3	0	0	0	2
O43395	U4/U6 small nuclear ribonucleoprotein Prp3 OS=Homo sapiens OX=9606 GN=PRPF3 PE=1 SV=2	PRPF3	0	0	0	2
Q9BVS4	Serine/threonine-protein kinase RIO2 OS=Homo sapiens OX=9606 GN=RIOK2 PE=1 SV=2	RIOK2	0	0	0	2
Q9BU76	Multiple myeloma tumor-associated protein 2 OS=Homo sapiens OX=9606 GN=MMTAG2 PE=1 SV=1	MMTAG2	0	0	0	2
Q16698	2,4-dienoyl-CoA reductase, mitochondrial OS=Homo sapiens OX=9606 GN=DECR1 PE=1 SV=1	DECR1	0	0	0	2
O14776	Transcription elongation regulator 1 OS=Homo sapiens OX=9606 GN=TCERG1 PE=1 SV=2	TCERG1	0	0	0	2
O75940	Survival of motor neuron-related-splicing factor 30 OS=Homo sapiens OX=9606 GN=SMNDC1 PE=1 SV=1	SMNDC1	0	0	1	2
O75179	Ankyrin repeat domain-containing protein 17 OS=Homo sapiens OX=9606 GN=ANKRD17 PE=1 SV=3	ANKRD17	0	0	0	2
Q09161	Nuclear cap-binding protein subunit 1 OS=Homo sapiens OX=9606 GN=NCBP1 PE=1 SV=1	NCBP1	0	0	1	2
Q99661	Kinesin-like protein KIF2C OS=Homo sapiens OX=9606 GN=KIF2C PE=1 SV=2	KIF2C	0	0	1	2
P29692	Elongation factor 1-delta OS=Homo sapiens OX=9606 GN=EEF1D PE=1 SV=5	EEF1D	0	0	1	2
O60524	Nuclear export mediator factor NEMF OS=Homo sapiens OX=9606 GN=NEMF PE=1 SV=4	NEMF	0	0	0	2
Q96J01	THO complex subunit 3 OS=Homo sapiens OX=9606 GN=THOC3 PE=1 SV=1	THOC3	0	0	0	2
O75934	Pre-mRNA-splicing factor SPF27 OS=Homo sapiens OX=9606 GN=BCAS2 PE=1 SV=1	BCAS2	0	0	0	2
Q9Y3B7	39S ribosomal protein L11, mitochondrial OS=Homo sapiens OX=9606 GN=MRPL11 PE=1 SV=1	MRPL11	0	0	0	2
P82663	28S ribosomal protein S25, mitochondrial OS=Homo sapiens OX=9606 GN=MRPS25 PE=1 SV=1	MRPS25	0	0	1	2
Q9BTD8	RNA-binding protein 42 OS=Homo sapiens OX=9606 GN=RBM42 PE=1 SV=1	RBM42	0	0	0	2
P56192	Methionine--tRNA ligase, cytoplasmic OS=Homo sapiens OX=9606 GN=MARS PE=1 SV=2	MARS	0	0	0	2
P55196	Afadin OS=Homo sapiens OX=9606 GN=AFDN PE=1 SV=3	AFDN	0	0	1	2
P62714	Serine/threonine-protein phosphatase 2A catalytic subunit beta isoform OS=Homo sapiens OX=9606 GN=PPP2CB PE=1 SV=1	PPP2CB	0	0	1	2
Q9H0U9	Testis-specific Y-encoded-like protein 1 OS=Homo sapiens OX=9606 GN=TSPYL1 PE=1 SV=3	TSPYL1	0	0	0	2
Q96HS1	Serine/threonine-protein phosphatase PGAM5, mitochondrial OS=Homo sapiens OX=9606 GN=PGAM5 PE=1 SV=2	PGAM5	0	1	1	2
P55265	Double-stranded RNA-specific adenosine deaminase OS=Homo sapiens OX=9606 GN=ADAR PE=1 SV=4	ADAR	1	0	1	2
O00442	RNA 3'-terminal phosphate cyclase OS=Homo sapiens OX=9606 GN=RTCA PE=1 SV=1	RTCA	0	0	1	2
Q9GZR2	RNA exonuclease 4 OS=Homo sapiens OX=9606 GN=REXO4 PE=1 SV=2	REXO4	0	0	0	2
Q9Y5Q9	General transcription factor 3C polypeptide 3 OS=Homo sapiens OX=9606 GN=GTF3C3 PE=1 SV=1	GTF3C3	0	0	0	2
Q8N163	Cell cycle and apoptosis regulator protein 2 OS=Homo sapiens OX=9606 GN=CCAR2 PE=1 SV=2	CCAR2	0	0	1	2
Q92878	DNA repair protein RAD50 OS=Homo sapiens OX=9606 GN=RAD50 PE=1 SV=1	RAD50	0	0	0	2
Q9NVX2	Notchless protein homolog 1 OS=Homo sapiens OX=9606 GN=NLE1 PE=1 SV=4	NLE1	0	0	0	2
Q96GY0	Zinc finger C2HC domain-containing protein 1A OS=Homo sapiens OX=9606 GN=ZC2HC1A PE=1 SV=2	ZC2HC1A	0	0	0	2
P78346	Ribonuclease P protein subunit p30 OS=Homo sapiens OX=9606 GN=RPP30 PE=1 SV=1	RPP30	0	0	0	2
Q12788	Transducin beta-like protein 3 OS=Homo sapiens OX=9606 GN=TBL3 PE=1 SV=2	TBL3	0	0	0	2
Q9NVU0	DNA-directed RNA polymerase III subunit RPC5 OS=Homo sapiens OX=9606 GN=POLR3E PE=1 SV=1	POLR3E	0	0	1	2
P47756	F-actin-capping protein subunit beta OS=Homo sapiens OX=9606 GN=CAPZB PE=1 SV=4	CAPZB	0	0	0	2
Q9Y285	Phenylalanine--tRNA ligase alpha subunit OS=Homo sapiens OX=9606 GN=FARSA PE=1 SV=3	FARSA	0	0	1	2
Q9Y4W6	AFG3-like protein 2 OS=Homo sapiens OX=9606 GN=AFG3L2 PE=1 SV=2	AFG3L2	0	0	1	2
P46013	Proliferation marker protein Ki-67 OS=Homo sapiens OX=9606 GN=MKI67 PE=1 SV=2	MKI67	0	0	0	2
Q8N5P1	Zinc finger CCCH domain-containing protein 8 OS=Homo sapiens OX=9606 GN=ZC3H8 PE=1 SV=2	ZC3H8	0	0	0	2
Q9NX20	39S ribosomal protein L16, mitochondrial OS=Homo sapiens OX=9606 GN=MRPL16 PE=1 SV=1	MRPL16	0	0	0	2
Q7KZF4	Staphylococcal nuclease domain-containing protein 1 OS=Homo sapiens OX=9606 GN=SND1 PE=1 SV=1	SND1	0	0	1	2
P04792	Heat shock protein beta-1 OS=Homo sapiens OX=9606 GN=HSPB1 PE=1 SV=2	HSPB1	0	0	1	2
Q9Y5B9	FACT complex subunit SPT16 OS=Homo sapiens OX=9606 GN=SUPT16H PE=1 SV=1	SUPT16H	0	0	0	2
O95985	DNA topoisomerase 3-beta-1 OS=Homo sapiens OX=9606 GN=TOP3B PE=1 SV=1	TOP3B	0	0	0	2
Q9UHX1	Poly(U)-binding-splicing factor PUF60 OS=Homo sapiens OX=9606 GN=PUF60 PE=1 SV=1	PUF60	0	0	0	2
Q9H6E5	Speckle targeted PIP5K1A-regulated poly(A) polymerase OS=Homo sapiens OX=9606 GN=TUT1 PE=1 SV=2	TUT1	0	0	0	2
O14979	Heterogeneous nuclear ribonucleoprotein D-like OS=Homo sapiens OX=9606 GN=HNRNPDL PE=1 SV=3	HNRNPDL	0	0	0	2
Q92900	Regulator of nonsense transcripts 1 OS=Homo sapiens OX=9606 GN=UPF1 PE=1 SV=2	UPF1	0	0	0	2
P78527	DNA-dependent protein kinase catalytic subunit OS=Homo sapiens OX=9606 GN=PRKDC PE=1 SV=3	PRKDC	0	0	0	2
Q15436	Protein transport protein Sec23A OS=Homo sapiens OX=9606 GN=SEC23A PE=1 SV=2	SEC23A	0	0	0	2
Q3ZCQ8	Mitochondrial import inner membrane translocase subunit TIM50 OS=Homo sapiens OX=9606 GN=TIMM50 PE=1 SV=2	TIMM50	0	0	0	2
Q9BQ75	Protein CMSS1 OS=Homo sapiens OX=9606 GN=CMSS1 PE=1 SV=2	CMSS1	0	0	0	2
P40222	Alpha-taxilin OS=Homo sapiens OX=9606 GN=TXLNA PE=1 SV=3	TXLNA	0	0	0	2
Q7KZI7	Serine/threonine-protein kinase MARK2 OS=Homo sapiens OX=9606 GN=MARK2 PE=1 SV=2	MARK2	0	0	1	2
P19525	Interferon-induced, double-stranded RNA-activated protein kinase OS=Homo sapiens OX=9606 GN=EIF2AK2 PE=1 SV=2	EIF2AK2	0	0	1	2
Q9H2G2	STE20-like serine/threonine-protein kinase OS=Homo sapiens OX=9606 GN=SLK PE=1 SV=1	SLK	0	0	0	2
P35658	Nuclear pore complex protein Nup214 OS=Homo sapiens OX=9606 GN=NUP214 PE=1 SV=2	NUP214	0	0	0	2
Q9ULW3	Activator of basal transcription 1 OS=Homo sapiens OX=9606 GN=ABT1 PE=1 SV=1	ABT1	0	0	0	2
O75400	Pre-mRNA-processing factor 40 homolog A OS=Homo sapiens OX=9606 GN=PRPF40A PE=1 SV=2	PRPF40A	0	0	0	2
Q9C0H5	Rho GTPase-activating protein 39 OS=Homo sapiens OX=9606 GN=ARHGAP39 PE=1 SV=2	ARHGAP39	0	0	0	2
P61221	ATP-binding cassette sub-family E member 1 OS=Homo sapiens OX=9606 GN=ABCE1 PE=1 SV=1	ABCE1	0	0	0	2
P46063	ATP-dependent DNA helicase Q1 OS=Homo sapiens OX=9606 GN=RECQL PE=1 SV=3	RECQL	0	0	0	2
Q9NYB9	Abl interactor 2 OS=Homo sapiens OX=9606 GN=ABI2 PE=1 SV=1	ABI2	0	0	0	2
Q86XZ4	Spermatogenesis-associated serine-rich protein 2 OS=Homo sapiens OX=9606 GN=SPATS2 PE=1 SV=1	SPATS2	0	0	0	2
P61964	WD repeat-containing protein 5 OS=Homo sapiens OX=9606 GN=WDR5 PE=1 SV=1	WDR5	0	0	0	2
Q53GS9	U4/U6.U5 tri-snRNP-associated protein 2 OS=Homo sapiens OX=9606 GN=USP39 PE=1 SV=2	USP39	0	0	1	2
Q12899	Tripartite motif-containing protein 26 OS=Homo sapiens OX=9606 GN=TRIM26 PE=1 SV=1	TRIM26	0	0	1	2
P11802	Cyclin-dependent kinase 4 OS=Homo sapiens OX=9606 GN=CDK4 PE=1 SV=2	CDK4	0	0	0	2
Q8WWY3	U4/U6 small nuclear ribonucleoprotein Prp31 OS=Homo sapiens OX=9606 GN=PRPF31 PE=1 SV=2	PRPF31	0	0	0	2
Q04637	Eukaryotic translation initiation factor 4 gamma 1 OS=Homo sapiens OX=9606 GN=EIF4G1 PE=1 SV=4	EIF4G1	0	0	0	2
P0DN76	Splicing factor U2AF 35 kDa subunit-like protein OS=Homo sapiens OX=9606 GN=U2AF1L5 PE=1 SV=1	U2AF1L5	0	0	1	2
Q9Y230	RuvB-like 2 OS=Homo sapiens OX=9606 GN=RUVBL2 PE=1 SV=3	RUVBL2	1	0	1	2
P19388	DNA-directed RNA polymerases I, II, and III subunit RPABC1 OS=Homo sapiens OX=9606 GN=POLR2E PE=1 SV=4	POLR2E	0	0	0	2
Q00059	Transcription factor A, mitochondrial OS=Homo sapiens OX=9606 GN=TFAM PE=1 SV=1	TFAM	0	0	0	2
P47897	Glutamine--tRNA ligase OS=Homo sapiens OX=9606 GN=QARS PE=1 SV=1	QARS	0	0	1	2
Q9NQT4	Exosome complex component RRP46 OS=Homo sapiens OX=9606 GN=EXOSC5 PE=1 SV=1	EXOSC5	0	0	1	2
Q13557	Calcium/calmodulin-dependent protein kinase type II subunit delta OS=Homo sapiens OX=9606 GN=CAMK2D PE=1 SV=3	CAMK2D	0	0	0	2
P34932	Heat shock 70 kDa protein 4 OS=Homo sapiens OX=9606 GN=HSPA4 PE=1 SV=4	HSPA4	0	0	0	2
Q9H8V3	Protein ECT2 OS=Homo sapiens OX=9606 GN=ECT2 PE=1 SV=4	ECT2	0	0	0	2
Q9H078	Caseinolytic peptidase B protein homolog OS=Homo sapiens OX=9606 GN=CLPB PE=1 SV=1	CLPB	0	0	1	2
P29508	Serpin B3 OS=Homo sapiens OX=9606 GN=SERPINB3 PE=1 SV=2	SERPINB3	0	0	1	2
P30876	DNA-directed RNA polymerase II subunit RPB2 OS=Homo sapiens OX=9606 GN=POLR2B PE=1 SV=1	POLR2B	0	0	0	2
Q5JTW2	Centrosomal protein of 78 kDa OS=Homo sapiens OX=9606 GN=CEP78 PE=1 SV=1	CEP78	0	0	0	2
P30837	Aldehyde dehydrogenase X, mitochondrial OS=Homo sapiens OX=9606 GN=ALDH1B1 PE=1 SV=3	ALDH1B1	0	0	0	2
Q9Y3D3	28S ribosomal protein S16, mitochondrial OS=Homo sapiens OX=9606 GN=MRPS16 PE=1 SV=1	MRPS16	0	0	1	2
Q14493	Histone RNA hairpin-binding protein OS=Homo sapiens OX=9606 GN=SLBP PE=1 SV=1	SLBP	0	0	1	2
Q9P015	39S ribosomal protein L15, mitochondrial OS=Homo sapiens OX=9606 GN=MRPL15 PE=1 SV=1	MRPL15	0	0	0	2
Q7Z628	Neuroepithelial cell-transforming gene 1 protein OS=Homo sapiens OX=9606 GN=NET1 PE=1 SV=1	NET1	0	0	0	2
P34896	Serine hydroxymethyltransferase, cytosolic OS=Homo sapiens OX=9606 GN=SHMT1 PE=1 SV=1	SHMT1	0	0	1	2
Q96C36	Pyrroline-5-carboxylate reductase 2 OS=Homo sapiens OX=9606 GN=PYCR2 PE=1 SV=1	PYCR2	0	0	0	2
P01860	Immunoglobulin heavy constant gamma 3 OS=Homo sapiens OX=9606 GN=IGHG3 PE=1 SV=2	IGHG3	1	0	1	2
Q92917	G-patch domain and KOW motifs-containing protein OS=Homo sapiens OX=9606 GN=GPKOW PE=1 SV=2	GPKOW	0	0	0	2
Q9UNS2	COP9 signalosome complex subunit 3 OS=Homo sapiens OX=9606 GN=COPS3 PE=1 SV=3	COPS3	0	0	0	2
P78345	Ribonuclease P protein subunit p38 OS=Homo sapiens OX=9606 GN=RPP38 PE=1 SV=2	RPP38	0	0	0	2
O43837	Isocitrate dehydrogenase [NAD] subunit beta, mitochondrial OS=Homo sapiens OX=9606 GN=IDH3B PE=1 SV=2	IDH3B	0	0	1	2
Q02978	Mitochondrial 2-oxoglutarate/malate carrier protein OS=Homo sapiens OX=9606 GN=SLC25A11 PE=1 SV=3	SLC25A11	1	1	1	1
P16104	Histone H2AX OS=Homo sapiens OX=9606 GN=H2AFX PE=1 SV=2	H2AFX	1	0	0	0
Q14315	Filamin-C OS=Homo sapiens OX=9606 GN=FLNC PE=1 SV=3	FLNC	1	0	0	0
P12273	Prolactin-inducible protein OS=Homo sapiens OX=9606 GN=PIP PE=1 SV=1	PIP	1	0	0	0
Q8NEM2	SHC SH2 domain-binding protein 1 OS=Homo sapiens OX=9606 GN=SHCBP1 PE=1 SV=3	SHCBP1	1	0	1	1
O00159	Unconventional myosin-Ic OS=Homo sapiens OX=9606 GN=MYO1C PE=1 SV=4	MYO1C	1	0	0	0
P00966	Argininosuccinate synthase OS=Homo sapiens OX=9606 GN=ASS1 PE=1 SV=2	ASS1	1	1	0	0
Q08554	Desmocollin-1 OS=Homo sapiens OX=9606 GN=DSC1 PE=1 SV=2	DSC1	1	0	0	0
Q96C19	EF-hand domain-containing protein D2 OS=Homo sapiens OX=9606 GN=EFHD2 PE=1 SV=1	EFHD2	1	0	1	0
O43818	U3 small nucleolar RNA-interacting protein 2 OS=Homo sapiens OX=9606 GN=RRP9 PE=1 SV=1	RRP9	1	1	1	1
Q7RTN6	STE20-related kinase adapter protein alpha OS=Homo sapiens OX=9606 GN=STRADA PE=1 SV=1	STRADA	1	0	0	0
Q8NFU7	Methylcytosine dioxygenase TET1 OS=Homo sapiens OX=9606 GN=TET1 PE=1 SV=2	TET1	1	0	0	0
O14950	Myosin regulatory light chain 12B OS=Homo sapiens OX=9606 GN=MYL12B PE=1 SV=2	MYL12B	1	1	1	0
Q8NEG4	Protein FAM83F OS=Homo sapiens OX=9606 GN=FAM83F PE=1 SV=1	FAM83F	1	0	0	0
O75342	Arachidonate 12-lipoxygenase, 12R-type OS=Homo sapiens OX=9606 GN=ALOX12B PE=1 SV=1	ALOX12B	1	0	0	0
P24752	Acetyl-CoA acetyltransferase, mitochondrial OS=Homo sapiens OX=9606 GN=ACAT1 PE=1 SV=1	ACAT1	1	0	0	0
O94832	Unconventional myosin-Id OS=Homo sapiens OX=9606 GN=MYO1D PE=1 SV=2	MYO1D	1	0	0	0
O95376	E3 ubiquitin-protein ligase ARIH2 OS=Homo sapiens OX=9606 GN=ARIH2 PE=1 SV=1	ARIH2	0	0	1	0
P09211	Glutathione S-transferase P OS=Homo sapiens OX=9606 GN=GSTP1 PE=1 SV=2	GSTP1	0	0	1	0
P57088	Transmembrane protein 33 OS=Homo sapiens OX=9606 GN=TMEM33 PE=1 SV=2	TMEM33	0	0	1	1
Q9Y2J2	Band 4.1-like protein 3 OS=Homo sapiens OX=9606 GN=EPB41L3 PE=1 SV=2	EPB41L3	0	0	1	0
Q8WVM0	Dimethyladenosine transferase 1, mitochondrial OS=Homo sapiens OX=9606 GN=TFB1M PE=1 SV=1	TFB1M	0	0	1	1
P60660	Myosin light polypeptide 6 OS=Homo sapiens OX=9606 GN=MYL6 PE=1 SV=2	MYL6	0	0	1	0
Q6ZVX7	F-box only protein 50 OS=Homo sapiens OX=9606 GN=NCCRP1 PE=1 SV=1	NCCRP1	0	0	1	0
P46060	Ran GTPase-activating protein 1 OS=Homo sapiens OX=9606 GN=RANGAP1 PE=1 SV=1	RANGAP1	0	1	1	1
P49736	DNA replication licensing factor MCM2 OS=Homo sapiens OX=9606 GN=MCM2 PE=1 SV=4	MCM2	0	0	1	1
Q99615	DnaJ homolog subfamily C member 7 OS=Homo sapiens OX=9606 GN=DNAJC7 PE=1 SV=2	DNAJC7	0	0	1	0
P30419	Glycylpeptide N-tetradecanoyltransferase 1 OS=Homo sapiens OX=9606 GN=NMT1 PE=1 SV=2	NMT1	0	0	1	1
Q8NCA5	Protein FAM98A OS=Homo sapiens OX=9606 GN=FAM98A PE=1 SV=2	FAM98A	0	0	1	0
Q7L2J0	7SK snRNA methylphosphate capping enzyme OS=Homo sapiens OX=9606 GN=MEPCE PE=1 SV=1	MEPCE	0	0	1	1
Q9Y4X5	E3 ubiquitin-protein ligase ARIH1 OS=Homo sapiens OX=9606 GN=ARIH1 PE=1 SV=2	ARIH1	0	0	1	1
Q9BRP1	Programmed cell death protein 2-like OS=Homo sapiens OX=9606 GN=PDCD2L PE=1 SV=1	PDCD2L	0	0	1	0
Q9H0H5	Rac GTPase-activating protein 1 OS=Homo sapiens OX=9606 GN=RACGAP1 PE=1 SV=1	RACGAP1	0	0	1	0
Q8N806	Putative E3 ubiquitin-protein ligase UBR7 OS=Homo sapiens OX=9606 GN=UBR7 PE=1 SV=2	UBR7	0	0	1	0
Q9NQT8	Kinesin-like protein KIF13B OS=Homo sapiens OX=9606 GN=KIF13B PE=1 SV=2	KIF13B	0	0	1	0
O00410	Importin-5 OS=Homo sapiens OX=9606 GN=IPO5 PE=1 SV=4	IPO5	0	0	1	1
P62314	Small nuclear ribonucleoprotein Sm D1 OS=Homo sapiens OX=9606 GN=SNRPD1 PE=1 SV=1	SNRPD1	0	0	1	1
Q9UJS0	Calcium-binding mitochondrial carrier protein Aralar2 OS=Homo sapiens OX=9606 GN=SLC25A13 PE=1 SV=2	SLC25A13	0	1	1	0
P55072	Transitional endoplasmic reticulum ATPase OS=Homo sapiens OX=9606 GN=VCP PE=1 SV=4	VCP	0	0	1	1
Q15428	Splicing factor 3A subunit 2 OS=Homo sapiens OX=9606 GN=SF3A2 PE=1 SV=2	SF3A2	0	1	1	1
Q9Y2X3	Nucleolar protein 58 OS=Homo sapiens OX=9606 GN=NOP58 PE=1 SV=1	NOP58	0	0	1	1
O60610	Protein diaphanous homolog 1 OS=Homo sapiens OX=9606 GN=DIAPH1 PE=1 SV=2	DIAPH1	0	0	1	1
P62937	Peptidyl-prolyl cis-trans isomerase A OS=Homo sapiens OX=9606 GN=PPIA PE=1 SV=2	PPIA	0	0	1	1
Q8WTS6	Histone-lysine N-methyltransferase SETD7 OS=Homo sapiens OX=9606 GN=SETD7 PE=1 SV=1	SETD7	0	0	1	1
Q15120	[Pyruvate dehydrogenase (acetyl-transferring)] kinase isozyme 3, mitochondrial OS=Homo sapiens OX=9606 GN=PDK3 PE=1 SV=1	PDK3	0	0	1	1
Q9BZJ0	Crooked neck-like protein 1 OS=Homo sapiens OX=9606 GN=CRNKL1 PE=1 SV=4	CRNKL1	0	0	1	1
Q709F0	Acyl-CoA dehydrogenase family member 11 OS=Homo sapiens OX=9606 GN=ACAD11 PE=1 SV=3	ACAD11	0	0	1	1
A8MY62	Putative beta-lactamase-like 1 OS=Homo sapiens OX=9606 GN=LACTBL1 PE=2 SV=2	LACTBL1	0	0	1	0
Q96JP5	E3 ubiquitin-protein ligase ZFP91 OS=Homo sapiens OX=9606 GN=ZFP91 PE=1 SV=1	ZFP91	0	0	1	0
Q8TBZ6	tRNA methyltransferase 10 homolog A OS=Homo sapiens OX=9606 GN=TRMT10A PE=1 SV=1	TRMT10A	0	0	1	1
Q96I24	Far upstream element-binding protein 3 OS=Homo sapiens OX=9606 GN=FUBP3 PE=1 SV=2	FUBP3	0	1	1	1
Q9Y4E8	Ubiquitin carboxyl-terminal hydrolase 15 OS=Homo sapiens OX=9606 GN=USP15 PE=1 SV=3	USP15	0	0	1	1
P62995	Transformer-2 protein homolog beta OS=Homo sapiens OX=9606 GN=TRA2B PE=1 SV=1	TRA2B	0	1	1	0
Q9H3H3	UPF0696 protein C11orf68 OS=Homo sapiens OX=9606 GN=C11orf68 PE=1 SV=3	C11orf68	0	0	1	0
Q9NSD9	Phenylalanine--tRNA ligase beta subunit OS=Homo sapiens OX=9606 GN=FARSB PE=1 SV=3	FARSB	0	0	1	0
P14923	Junction plakoglobin OS=Homo sapiens OX=9606 GN=JUP PE=1 SV=3	JUP	0	0	1	0
O00165	HCLS1-associated protein X-1 OS=Homo sapiens OX=9606 GN=HAX1 PE=1 SV=2	HAX1	0	0	1	0
P49406	39S ribosomal protein L19, mitochondrial OS=Homo sapiens OX=9606 GN=MRPL19 PE=1 SV=2	MRPL19	0	0	1	1
P43246	DNA mismatch repair protein Msh2 OS=Homo sapiens OX=9606 GN=MSH2 PE=1 SV=1	MSH2	0	1	1	0
Q15717	ELAV-like protein 1 OS=Homo sapiens OX=9606 GN=ELAVL1 PE=1 SV=2	ELAVL1	0	0	1	0
Q12769	Nuclear pore complex protein Nup160 OS=Homo sapiens OX=9606 GN=NUP160 PE=1 SV=3	NUP160	0	1	1	1
Q9NW82	WD repeat-containing protein 70 OS=Homo sapiens OX=9606 GN=WDR70 PE=1 SV=1	WDR70	0	0	1	0
Q9BX40	Protein LSM14 homolog B OS=Homo sapiens OX=9606 GN=LSM14B PE=1 SV=1	LSM14B	0	0	1	1
P19784	Casein kinase II subunit alpha' OS=Homo sapiens OX=9606 GN=CSNK2A2 PE=1 SV=1	CSNK2A2	0	0	1	0
Q9Y3D8	Adenylate kinase isoenzyme 6 OS=Homo sapiens OX=9606 GN=AK6 PE=1 SV=1	AK6	0	0	1	0
P02794	Ferritin heavy chain OS=Homo sapiens OX=9606 GN=FTH1 PE=1 SV=2	FTH1	0	0	1	1
Q9H0U6	39S ribosomal protein L18, mitochondrial OS=Homo sapiens OX=9606 GN=MRPL18 PE=1 SV=1	MRPL18	0	0	1	1
Q12834	Cell division cycle protein 20 homolog OS=Homo sapiens OX=9606 GN=CDC20 PE=1 SV=2	CDC20	0	0	1	1
Q14671	Pumilio homolog 1 OS=Homo sapiens OX=9606 GN=PUM1 PE=1 SV=3	PUM1	0	0	1	1
P62891	60S ribosomal protein L39 OS=Homo sapiens OX=9606 GN=RPL39 PE=1 SV=2	RPL39	0	0	1	1
Q9UN37	Vacuolar protein sorting-associated protein 4A OS=Homo sapiens OX=9606 GN=VPS4A PE=1 SV=1	VPS4A	0	0	1	0
Q2TAY7	WD40 repeat-containing protein SMU1 OS=Homo sapiens OX=9606 GN=SMU1 PE=1 SV=2	SMU1	0	0	1	1
Q16630	Cleavage and polyadenylation specificity factor subunit 6 OS=Homo sapiens OX=9606 GN=CPSF6 PE=1 SV=2	CPSF6	0	0	1	1
O75323	Protein NipSnap homolog 2 OS=Homo sapiens OX=9606 GN=NIPSNAP2 PE=1 SV=1	NIPSNAP2	0	0	1	1
Q14318	Peptidyl-prolyl cis-trans isomerase FKBP8 OS=Homo sapiens OX=9606 GN=FKBP8 PE=1 SV=2	FKBP8	0	0	1	0
Q9C005	Protein dpy-30 homolog OS=Homo sapiens OX=9606 GN=DPY30 PE=1 SV=1	DPY30	0	0	1	1
Q12888	TP53-binding protein 1 OS=Homo sapiens OX=9606 GN=TP53BP1 PE=1 SV=2	TP53BP1	0	0	1	0
Q53GQ0	Very-long-chain 3-oxoacyl-CoA reductase OS=Homo sapiens OX=9606 GN=HSD17B12 PE=1 SV=2	HSD17B12	0	0	1	0
P60228	Eukaryotic translation initiation factor 3 subunit E OS=Homo sapiens OX=9606 GN=EIF3E PE=1 SV=1	EIF3E	0	0	1	1
P62861	40S ribosomal protein S30 OS=Homo sapiens OX=9606 GN=FAU PE=1 SV=1	FAU	0	0	1	1
P55884	Eukaryotic translation initiation factor 3 subunit B OS=Homo sapiens OX=9606 GN=EIF3B PE=1 SV=3	EIF3B	0	0	1	1
Q9Y606	tRNA pseudouridine synthase A OS=Homo sapiens OX=9606 GN=PUS1 PE=1 SV=3	PUS1	0	0	1	0
Q9Y485	DmX-like protein 1 OS=Homo sapiens OX=9606 GN=DMXL1 PE=1 SV=3	DMXL1	0	0	1	0
Q8N3Z3	GTP-binding protein 8 OS=Homo sapiens OX=9606 GN=GTPBP8 PE=2 SV=1	GTPBP8	0	0	1	0
Q13724	Mannosyl-oligosaccharide glucosidase OS=Homo sapiens OX=9606 GN=MOGS PE=1 SV=5	MOGS	0	0	1	1
Q9UFW8	CGG triplet repeat-binding protein 1 OS=Homo sapiens OX=9606 GN=CGGBP1 PE=1 SV=2	CGGBP1	0	0	1	1
Q5RKV6	Exosome complex component MTR3 OS=Homo sapiens OX=9606 GN=EXOSC6 PE=1 SV=1	EXOSC6	0	0	1	1
Q9HD26	Golgi-associated PDZ and coiled-coil motif-containing protein OS=Homo sapiens OX=9606 GN=GOPC PE=1 SV=1	GOPC	0	0	1	0
O15235	28S ribosomal protein S12, mitochondrial OS=Homo sapiens OX=9606 GN=MRPS12 PE=1 SV=1	MRPS12	0	0	1	1
O14773	Tripeptidyl-peptidase 1 OS=Homo sapiens OX=9606 GN=TPP1 PE=1 SV=2	TPP1	0	0	1	0
O43175	D-3-phosphoglycerate dehydrogenase OS=Homo sapiens OX=9606 GN=PHGDH PE=1 SV=4	PHGDH	0	0	1	0
Q9ULX6	A-kinase anchor protein 8-like OS=Homo sapiens OX=9606 GN=AKAP8L PE=1 SV=4	AKAP8L	0	0	1	1
Q9UER7	Death domain-associated protein 6 OS=Homo sapiens OX=9606 GN=DAXX PE=1 SV=2	DAXX	0	0	1	0
Q7Z5K2	Wings apart-like protein homolog OS=Homo sapiens OX=9606 GN=WAPL PE=1 SV=1	WAPL	0	0	1	0
P23258	Tubulin gamma-1 chain OS=Homo sapiens OX=9606 GN=TUBG1 PE=1 SV=2	TUBG1	0	0	1	0
Q9H5X1	Cytosolic iron-sulfur assembly component 2A OS=Homo sapiens OX=9606 GN=CIAO2A PE=1 SV=1	CIAO2A	0	0	1	0
P18848	Cyclic AMP-dependent transcription factor ATF-4 OS=Homo sapiens OX=9606 GN=ATF4 PE=1 SV=3	ATF4	0	0	1	0
Q9NYC9	Dynein heavy chain 9, axonemal OS=Homo sapiens OX=9606 GN=DNAH9 PE=1 SV=3	DNAH9	0	0	1	0
O95373	Importin-7 OS=Homo sapiens OX=9606 GN=IPO7 PE=1 SV=1	IPO7	0	0	1	1
Q9UKV8	Protein argonaute-2 OS=Homo sapiens OX=9606 GN=AGO2 PE=1 SV=3	AGO2	0	0	1	0
Q15149	Plectin OS=Homo sapiens OX=9606 GN=PLEC PE=1 SV=3	PLEC	0	0	1	0
O15067	Phosphoribosylformylglycinamidine synthase OS=Homo sapiens OX=9606 GN=PFAS PE=1 SV=4	PFAS	0	0	1	0
O00629	Importin subunit alpha-3 OS=Homo sapiens OX=9606 GN=KPNA4 PE=1 SV=1	KPNA4	0	0	1	1
Q9NT62	Ubiquitin-like-conjugating enzyme ATG3 OS=Homo sapiens OX=9606 GN=ATG3 PE=1 SV=1	ATG3	0	0	1	0
Q99567	Nuclear pore complex protein Nup88 OS=Homo sapiens OX=9606 GN=NUP88 PE=1 SV=2	NUP88	0	0	1	0
O43813	Glutathione S-transferase LANCL1 OS=Homo sapiens OX=9606 GN=LANCL1 PE=1 SV=1	LANCL1	0	0	1	0
Q712K3	Ubiquitin-conjugating enzyme E2 R2 OS=Homo sapiens OX=9606 GN=UBE2R2 PE=1 SV=1	UBE2R2	0	0	1	1
Q6IQ22	Ras-related protein Rab-12 OS=Homo sapiens OX=9606 GN=RAB12 PE=1 SV=3	RAB12	0	0	1	0
P06730	Eukaryotic translation initiation factor 4E OS=Homo sapiens OX=9606 GN=EIF4E PE=1 SV=2	EIF4E	0	0	1	1
P00338	L-lactate dehydrogenase A chain OS=Homo sapiens OX=9606 GN=LDHA PE=1 SV=2	LDHA	0	0	1	0
P62195	26S proteasome regulatory subunit 8 OS=Homo sapiens OX=9606 GN=PSMC5 PE=1 SV=1	PSMC5	0	0	1	1
P60981	Destrin OS=Homo sapiens OX=9606 GN=DSTN PE=1 SV=3	DSTN	0	0	1	0
Q96EV2	RNA-binding protein 33 OS=Homo sapiens OX=9606 GN=RBM33 PE=1 SV=3	RBM33	0	0	1	1
Q9NTZ6	RNA-binding protein 12 OS=Homo sapiens OX=9606 GN=RBM12 PE=1 SV=1	RBM12	0	0	1	1
Q92615	La-related protein 4B OS=Homo sapiens OX=9606 GN=LARP4B PE=1 SV=3	LARP4B	0	0	1	1
Q9Y2R5	28S ribosomal protein S17, mitochondrial OS=Homo sapiens OX=9606 GN=MRPS17 PE=1 SV=1	MRPS17	0	0	1	1
Q9P013	Spliceosome-associated protein CWC15 homolog OS=Homo sapiens OX=9606 GN=CWC15 PE=1 SV=2	CWC15	0	0	1	0
Q3KNV8	Polycomb group RING finger protein 3 OS=Homo sapiens OX=9606 GN=PCGF3 PE=1 SV=1	PCGF3	0	0	1	0
Q04760	Lactoylglutathione lyase OS=Homo sapiens OX=9606 GN=GLO1 PE=1 SV=4	GLO1	0	1	1	1
Q96EL2	28S ribosomal protein S24, mitochondrial OS=Homo sapiens OX=9606 GN=MRPS24 PE=1 SV=1	MRPS24	0	0	1	1
P36915	Guanine nucleotide-binding protein-like 1 OS=Homo sapiens OX=9606 GN=GNL1 PE=1 SV=2	GNL1	0	0	1	1
Q9UPN3	Microtubule-actin cross-linking factor 1, isoforms 1/2/3/5 OS=Homo sapiens OX=9606 GN=MACF1 PE=1 SV=4	MACF1	0	0	1	0
Q8WYA6	Beta-catenin-like protein 1 OS=Homo sapiens OX=9606 GN=CTNNBL1 PE=1 SV=1	CTNNBL1	0	0	1	0
P17812	CTP synthase 1 OS=Homo sapiens OX=9606 GN=CTPS1 PE=1 SV=2	CTPS1	0	0	1	0
P07339	Cathepsin D OS=Homo sapiens OX=9606 GN=CTSD PE=1 SV=1	CTSD	0	1	1	0
O96018	Amyloid-beta A4 precursor protein-binding family A member 3 OS=Homo sapiens OX=9606 GN=APBA3 PE=1 SV=1	APBA3	0	0	1	0
Q6ZMU5	Tripartite motif-containing protein 72 OS=Homo sapiens OX=9606 GN=TRIM72 PE=1 SV=2	TRIM72	0	0	1	0
A1X283	SH3 and PX domain-containing protein 2B OS=Homo sapiens OX=9606 GN=SH3PXD2B PE=1 SV=3	SH3PXD2B	0	0	1	0
P78347	General transcription factor II-I OS=Homo sapiens OX=9606 GN=GTF2I PE=1 SV=2	GTF2I	0	0	1	0
Q12840	Kinesin heavy chain isoform 5A OS=Homo sapiens OX=9606 GN=KIF5A PE=1 SV=2	KIF5A	0	0	1	0
Q96CW6	Probable RNA polymerase II nuclear localization protein SLC7A6OS OS=Homo sapiens OX=9606 GN=SLC7A6OS PE=1 SV=2	SLC7A6OS	0	0	1	0
Q96RU2	Ubiquitin carboxyl-terminal hydrolase 28 OS=Homo sapiens OX=9606 GN=USP28 PE=1 SV=1	USP28	0	0	1	0
Q9NQ89	Protein C12orf4 OS=Homo sapiens OX=9606 GN=C12orf4 PE=1 SV=1	C12orf4	0	0	1	0
P04075	Fructose-bisphosphate aldolase A OS=Homo sapiens OX=9606 GN=ALDOA PE=1 SV=2	ALDOA	0	0	1	0
P48047	ATP synthase subunit O, mitochondrial OS=Homo sapiens OX=9606 GN=ATP5PO PE=1 SV=1	ATP5PO	0	0	1	1
Q14004	Cyclin-dependent kinase 13 OS=Homo sapiens OX=9606 GN=CDK13 PE=1 SV=2	CDK13	0	0	1	0
P22061	Protein-L-isoaspartate(D-aspartate) O-methyltransferase OS=Homo sapiens OX=9606 GN=PCMT1 PE=1 SV=4	PCMT1	0	0	1	1
P00367	Glutamate dehydrogenase 1, mitochondrial OS=Homo sapiens OX=9606 GN=GLUD1 PE=1 SV=2	GLUD1	0	0	1	0
O00264	Membrane-associated progesterone receptor component 1 OS=Homo sapiens OX=9606 GN=PGRMC1 PE=1 SV=3	PGRMC1	0	0	1	0
P01040	Cystatin-A OS=Homo sapiens OX=9606 GN=CSTA PE=1 SV=1	CSTA	0	0	1	0
Q8N987	N-terminal EF-hand calcium-binding protein 1 OS=Homo sapiens OX=9606 GN=NECAB1 PE=1 SV=1	NECAB1	0	0	1	0
Q76L83	Putative Polycomb group protein ASXL2 OS=Homo sapiens OX=9606 GN=ASXL2 PE=1 SV=1	ASXL2	0	0	1	1
Q96FN9	D-aminoacyl-tRNA deacylase 2 OS=Homo sapiens OX=9606 GN=DTD2 PE=1 SV=1	DTD2	0	0	1	0
P39656	Dolichyl-diphosphooligosaccharide--protein glycosyltransferase 48 kDa subunit OS=Homo sapiens OX=9606 GN=DDOST PE=1 SV=4	DDOST	0	0	1	0
P13804	Electron transfer flavoprotein subunit alpha, mitochondrial OS=Homo sapiens OX=9606 GN=ETFA PE=1 SV=1	ETFA	0	0	1	0
Q0VDF9	Heat shock 70 kDa protein 14 OS=Homo sapiens OX=9606 GN=HSPA14 PE=1 SV=1	HSPA14	0	0	1	1
Q9Y266	Nuclear migration protein nudC OS=Homo sapiens OX=9606 GN=NUDC PE=1 SV=1	NUDC	0	0	1	0
P55084	Trifunctional enzyme subunit beta, mitochondrial OS=Homo sapiens OX=9606 GN=HADHB PE=1 SV=3	HADHB	0	0	1	0
Q16740	ATP-dependent Clp protease proteolytic subunit, mitochondrial OS=Homo sapiens OX=9606 GN=CLPP PE=1 SV=1	CLPP	0	0	1	0
P08559	Pyruvate dehydrogenase E1 component subunit alpha, somatic form, mitochondrial OS=Homo sapiens OX=9606 GN=PDHA1 PE=1 SV=3	PDHA1	0	0	1	0
Q96T37	RNA-binding protein 15 OS=Homo sapiens OX=9606 GN=RBM15 PE=1 SV=2	RBM15	0	0	1	0
Q8N954	G patch domain-containing protein 11 OS=Homo sapiens OX=9606 GN=GPATCH11 PE=1 SV=4	GPATCH11	0	0	1	0
H7BZ55	Putative ciliary rootlet coiled-coil protein 2 OS=Homo sapiens OX=9606 GN=CROCC2 PE=5 SV=4	CROCC2	0	0	1	0
P82664	28S ribosomal protein S10, mitochondrial OS=Homo sapiens OX=9606 GN=MRPS10 PE=1 SV=2	MRPS10	0	0	1	1
Q12797	Aspartyl/asparaginyl beta-hydroxylase OS=Homo sapiens OX=9606 GN=ASPH PE=1 SV=3	ASPH	0	0	1	1
Q7Z2D5	Phospholipid phosphatase-related protein type 4 OS=Homo sapiens OX=9606 GN=PLPPR4 PE=1 SV=1	PLPPR4	0	0	1	0
O95363	Phenylalanine--tRNA ligase, mitochondrial OS=Homo sapiens OX=9606 GN=FARS2 PE=1 SV=1	FARS2	0	0	1	1
Q9BV44	THUMP domain-containing protein 3 OS=Homo sapiens OX=9606 GN=THUMPD3 PE=1 SV=1	THUMPD3	0	0	1	0
O75417	DNA polymerase theta OS=Homo sapiens OX=9606 GN=POLQ PE=1 SV=2	POLQ	0	0	1	1
Q8NFZ5	TNFAIP3-interacting protein 2 OS=Homo sapiens OX=9606 GN=TNIP2 PE=1 SV=1	TNIP2	0	0	1	1
Q8NCG7	Sn1-specific diacylglycerol lipase beta OS=Homo sapiens OX=9606 GN=DAGLB PE=1 SV=2	DAGLB	0	0	1	0
O94788	Retinal dehydrogenase 2 OS=Homo sapiens OX=9606 GN=ALDH1A2 PE=1 SV=3	ALDH1A2	0	0	1	0
Q9NNW5	WD repeat-containing protein 6 OS=Homo sapiens OX=9606 GN=WDR6 PE=1 SV=1	WDR6	0	0	1	1
O43809	Cleavage and polyadenylation specificity factor subunit 5 OS=Homo sapiens OX=9606 GN=NUDT21 PE=1 SV=1	NUDT21	0	0	1	1
Q9NP92	39S ribosomal protein S30, mitochondrial OS=Homo sapiens OX=9606 GN=MRPS30 PE=1 SV=2	MRPS30	0	0	1	0
O15160	DNA-directed RNA polymerases I and III subunit RPAC1 OS=Homo sapiens OX=9606 GN=POLR1C PE=1 SV=1	POLR1C	0	0	1	1
A6NND4	Olfactory receptor 2AT4 OS=Homo sapiens OX=9606 GN=OR2AT4 PE=1 SV=1	OR2AT4	0	0	1	0
P49790	Nuclear pore complex protein Nup153 OS=Homo sapiens OX=9606 GN=NUP153 PE=1 SV=2	NUP153	0	0	1	0
P14868	Aspartate--tRNA ligase, cytoplasmic OS=Homo sapiens OX=9606 GN=DARS PE=1 SV=2	DARS	0	0	1	1
O75439	Mitochondrial-processing peptidase subunit beta OS=Homo sapiens OX=9606 GN=PMPCB PE=1 SV=2	PMPCB	0	0	1	0
Q13472	DNA topoisomerase 3-alpha OS=Homo sapiens OX=9606 GN=TOP3A PE=1 SV=1	TOP3A	0	0	1	0
Q9BRJ2	39S ribosomal protein L45, mitochondrial OS=Homo sapiens OX=9606 GN=MRPL45 PE=1 SV=2	MRPL45	0	0	1	0
O00469	Procollagen-lysine,2-oxoglutarate 5-dioxygenase 2 OS=Homo sapiens OX=9606 GN=PLOD2 PE=1 SV=2	PLOD2	0	0	1	0
Q13363	C-terminal-binding protein 1 OS=Homo sapiens OX=9606 GN=CTBP1 PE=1 SV=2	CTBP1	0	0	1	0
Q9NVV4	Poly(A) RNA polymerase, mitochondrial OS=Homo sapiens OX=9606 GN=MTPAP PE=1 SV=1	MTPAP	0	0	1	1
Q16288	NT-3 growth factor receptor OS=Homo sapiens OX=9606 GN=NTRK3 PE=1 SV=2	NTRK3	0	0	1	0
Q3B8N2	Galectin-9B OS=Homo sapiens OX=9606 GN=LGALS9B PE=1 SV=3	LGALS9B	0	0	1	0
P51610	Host cell factor 1 OS=Homo sapiens OX=9606 GN=HCFC1 PE=1 SV=2	HCFC1	0	0	1	1
Q99543	DnaJ homolog subfamily C member 2 OS=Homo sapiens OX=9606 GN=DNAJC2 PE=1 SV=4	DNAJC2	0	0	1	1
Q9H1I8	Activating signal cointegrator 1 complex subunit 2 OS=Homo sapiens OX=9606 GN=ASCC2 PE=1 SV=3	ASCC2	0	0	1	0
Q06587	E3 ubiquitin-protein ligase RING1 OS=Homo sapiens OX=9606 GN=RING1 PE=1 SV=2	RING1	0	0	1	1
Q96EY1	DnaJ homolog subfamily A member 3, mitochondrial OS=Homo sapiens OX=9606 GN=DNAJA3 PE=1 SV=2	DNAJA3	0	0	1	1
Q9NRA8	Eukaryotic translation initiation factor 4E transporter OS=Homo sapiens OX=9606 GN=EIF4ENIF1 PE=1 SV=2	EIF4ENIF1	0	0	1	0
P05386	60S acidic ribosomal protein P1 OS=Homo sapiens OX=9606 GN=RPLP1 PE=1 SV=1	RPLP1	0	0	1	0
O43663	Protein regulator of cytokinesis 1 OS=Homo sapiens OX=9606 GN=PRC1 PE=1 SV=2	PRC1	0	0	1	1
Q9BTV5	Fibronectin type III and SPRY domain-containing protein 1 OS=Homo sapiens OX=9606 GN=FSD1 PE=1 SV=1	FSD1	0	0	1	1
Q9NX24	H/ACA ribonucleoprotein complex subunit 2 OS=Homo sapiens OX=9606 GN=NHP2 PE=1 SV=1	NHP2	0	0	1	1
P04080	Cystatin-B OS=Homo sapiens OX=9606 GN=CSTB PE=1 SV=2	CSTB	0	0	1	0
O00411	DNA-directed RNA polymerase, mitochondrial OS=Homo sapiens OX=9606 GN=POLRMT PE=1 SV=2	POLRMT	0	0	1	1
O00203	AP-3 complex subunit beta-1 OS=Homo sapiens OX=9606 GN=AP3B1 PE=1 SV=3	AP3B1	0	0	1	1
O14874	[3-methyl-2-oxobutanoate dehydrogenase [lipoamide]] kinase, mitochondrial OS=Homo sapiens OX=9606 GN=BCKDK PE=1 SV=2	BCKDK	0	1	0	0
Q12873	Chromodomain-helicase-DNA-binding protein 3 OS=Homo sapiens OX=9606 GN=CHD3 PE=1 SV=3	CHD3	0	1	0	0
Q86YP4	Transcriptional repressor p66-alpha OS=Homo sapiens OX=9606 GN=GATAD2A PE=1 SV=1	GATAD2A	0	1	0	0
P09001	39S ribosomal protein L3, mitochondrial OS=Homo sapiens OX=9606 GN=MRPL3 PE=1 SV=1	MRPL3	0	1	0	1
Q9NS69	Mitochondrial import receptor subunit TOM22 homolog OS=Homo sapiens OX=9606 GN=TOMM22 PE=1 SV=3	TOMM22	0	1	0	0
P56537	Eukaryotic translation initiation factor 6 OS=Homo sapiens OX=9606 GN=EIF6 PE=1 SV=1	EIF6	0	1	0	0
P31025	Lipocalin-1 OS=Homo sapiens OX=9606 GN=LCN1 PE=1 SV=1	LCN1	0	1	0	0
Q7Z7K6	Centromere protein V OS=Homo sapiens OX=9606 GN=CENPV PE=1 SV=1	CENPV	0	1	0	0
Q15022	Polycomb protein SUZ12 OS=Homo sapiens OX=9606 GN=SUZ12 PE=1 SV=3	SUZ12	0	1	0	0
P04406	Glyceraldehyde-3-phosphate dehydrogenase OS=Homo sapiens OX=9606 GN=GAPDH PE=1 SV=3	GAPDH	0	1	0	0
Q9H9J2	39S ribosomal protein L44, mitochondrial OS=Homo sapiens OX=9606 GN=MRPL44 PE=1 SV=1	MRPL44	0	1	0	1
Q8IZL8	Proline-, glutamic acid- and leucine-rich protein 1 OS=Homo sapiens OX=9606 GN=PELP1 PE=1 SV=2	PELP1	0	1	0	0
O94906	Pre-mRNA-processing factor 6 OS=Homo sapiens OX=9606 GN=PRPF6 PE=1 SV=1	PRPF6	0	1	0	1
Q9Y277	Voltage-dependent anion-selective channel protein 3 OS=Homo sapiens OX=9606 GN=VDAC3 PE=1 SV=1	VDAC3	0	1	0	0
Q9UMX1	Suppressor of fused homolog OS=Homo sapiens OX=9606 GN=SUFU PE=1 SV=2	SUFU	0	1	0	0
P43307	Translocon-associated protein subunit alpha OS=Homo sapiens OX=9606 GN=SSR1 PE=1 SV=3	SSR1	0	1	0	0
Q9H7B2	Ribosome production factor 2 homolog OS=Homo sapiens OX=9606 GN=RPF2 PE=1 SV=2	RPF2	0	1	0	0
O15372	Eukaryotic translation initiation factor 3 subunit H OS=Homo sapiens OX=9606 GN=EIF3H PE=1 SV=1	EIF3H	0	0	0	1
Q9UEG4	Zinc finger protein 629 OS=Homo sapiens OX=9606 GN=ZNF629 PE=1 SV=2	ZNF629	0	0	0	1
O60783	28S ribosomal protein S14, mitochondrial OS=Homo sapiens OX=9606 GN=MRPS14 PE=1 SV=1	MRPS14	0	0	0	1
O60333	Kinesin-like protein KIF1B OS=Homo sapiens OX=9606 GN=KIF1B PE=1 SV=5	KIF1B	0	0	0	1
O75467	Zinc finger protein 324A OS=Homo sapiens OX=9606 GN=ZNF324 PE=2 SV=1	ZNF324	0	0	0	1
Q9BQ70	Transcription factor 25 OS=Homo sapiens OX=9606 GN=TCF25 PE=1 SV=1	TCF25	0	0	0	1
Q14331	Protein FRG1 OS=Homo sapiens OX=9606 GN=FRG1 PE=1 SV=1	FRG1	0	0	0	1
O43159	Ribosomal RNA-processing protein 8 OS=Homo sapiens OX=9606 GN=RRP8 PE=1 SV=2	RRP8	0	0	0	1
Q5T3I0	G patch domain-containing protein 4 OS=Homo sapiens OX=9606 GN=GPATCH4 PE=1 SV=2	GPATCH4	0	0	0	1
Q15058	Kinesin-like protein KIF14 OS=Homo sapiens OX=9606 GN=KIF14 PE=1 SV=1	KIF14	0	0	0	1
Q16540	39S ribosomal protein L23, mitochondrial OS=Homo sapiens OX=9606 GN=MRPL23 PE=1 SV=1	MRPL23	0	0	0	1
O14641	Segment polarity protein dishevelled homolog DVL-2 OS=Homo sapiens OX=9606 GN=DVL2 PE=1 SV=1	DVL2	0	0	0	1
Q9NUL7	Probable ATP-dependent RNA helicase DDX28 OS=Homo sapiens OX=9606 GN=DDX28 PE=1 SV=2	DDX28	0	0	0	1
Q14558	Phosphoribosyl pyrophosphate synthase-associated protein 1 OS=Homo sapiens OX=9606 GN=PRPSAP1 PE=1 SV=2	PRPSAP1	0	0	0	1
Q9P206	Uncharacterized protein KIAA1522 OS=Homo sapiens OX=9606 GN=KIAA1522 PE=1 SV=2	KIAA1522	0	0	0	1
Q9HAS0	Protein Njmu-R1 OS=Homo sapiens OX=9606 GN=C17orf75 PE=1 SV=2	C17orf75	0	0	0	1
P54886	Delta-1-pyrroline-5-carboxylate synthase OS=Homo sapiens OX=9606 GN=ALDH18A1 PE=1 SV=2	ALDH18A1	0	0	0	1
Q9BRT6	Protein LLP homolog OS=Homo sapiens OX=9606 GN=LLPH PE=1 SV=1	LLPH	0	0	0	1
Q6DD87	Zinc finger protein 787 OS=Homo sapiens OX=9606 GN=ZNF787 PE=1 SV=4	ZNF787	0	0	0	1
Q96EY4	Translation machinery-associated protein 16 OS=Homo sapiens OX=9606 GN=TMA16 PE=1 SV=2	TMA16	0	0	0	1
Q6WKZ4	Rab11 family-interacting protein 1 OS=Homo sapiens OX=9606 GN=RAB11FIP1 PE=1 SV=3	RAB11FIP1	0	0	0	1
Q6UN15	Pre-mRNA 3'-end-processing factor FIP1 OS=Homo sapiens OX=9606 GN=FIP1L1 PE=1 SV=1	FIP1L1	0	0	0	1
Q5F1R6	DnaJ homolog subfamily C member 21 OS=Homo sapiens OX=9606 GN=DNAJC21 PE=1 SV=2	DNAJC21	0	0	0	1
Q96EU6	Ribosomal RNA processing protein 36 homolog OS=Homo sapiens OX=9606 GN=RRP36 PE=1 SV=1	RRP36	0	0	0	1
Q16181	Septin-7 OS=Homo sapiens OX=9606 GN=SEPTIN7 PE=1 SV=2	SEPTIN7	0	0	0	1
O00311	Cell division cycle 7-related protein kinase OS=Homo sapiens OX=9606 GN=CDC7 PE=1 SV=1	CDC7	0	0	0	1
Q86US8	Telomerase-binding protein EST1A OS=Homo sapiens OX=9606 GN=SMG6 PE=1 SV=2	SMG6	0	0	0	1
Q15050	Ribosome biogenesis regulatory protein homolog OS=Homo sapiens OX=9606 GN=RRS1 PE=1 SV=2	RRS1	0	0	0	1
P35606	Coatomer subunit beta' OS=Homo sapiens OX=9606 GN=COPB2 PE=1 SV=2	COPB2	0	0	0	1
Q86V59	Paraneoplastic antigen-like protein 8A OS=Homo sapiens OX=9606 GN=PNMA8A PE=1 SV=2	PNMA8A	0	0	0	1
Q86TB9	Protein PAT1 homolog 1 OS=Homo sapiens OX=9606 GN=PATL1 PE=1 SV=2	PATL1	0	0	0	1
Q9HB71	Calcyclin-binding protein OS=Homo sapiens OX=9606 GN=CACYBP PE=1 SV=2	CACYBP	0	0	0	1
Q6DCA0	AMMECR1-like protein OS=Homo sapiens OX=9606 GN=AMMECR1L PE=1 SV=1	AMMECR1L	0	0	0	1
P41214	Eukaryotic translation initiation factor 2D OS=Homo sapiens OX=9606 GN=EIF2D PE=1 SV=3	EIF2D	0	0	0	1
Q02383	Semenogelin-2 OS=Homo sapiens OX=9606 GN=SEMG2 PE=1 SV=1	SEMG2	0	0	0	1
Q8IVH8	Mitogen-activated protein kinase kinase kinase kinase 3 OS=Homo sapiens OX=9606 GN=MAP4K3 PE=1 SV=1	MAP4K3	0	0	0	1
Q96FZ2	Abasic site processing protein HMCES OS=Homo sapiens OX=9606 GN=HMCES PE=1 SV=1	HMCES	0	0	0	1
Q13112	Chromatin assembly factor 1 subunit B OS=Homo sapiens OX=9606 GN=CHAF1B PE=1 SV=1	CHAF1B	0	0	0	1
Q96A33	Coiled-coil domain-containing protein 47 OS=Homo sapiens OX=9606 GN=CCDC47 PE=1 SV=1	CCDC47	0	0	0	1
Q9BVI4	Nucleolar complex protein 4 homolog OS=Homo sapiens OX=9606 GN=NOC4L PE=1 SV=1	NOC4L	0	0	0	1
Q6PCB5	Lysine-specific demethylase RSBN1L OS=Homo sapiens OX=9606 GN=RSBN1L PE=1 SV=2	RSBN1L	0	0	0	1
Q9UKX7	Nuclear pore complex protein Nup50 OS=Homo sapiens OX=9606 GN=NUP50 PE=1 SV=2	NUP50	0	0	0	1
Q9UBP6	tRNA (guanine-N(7)-)-methyltransferase OS=Homo sapiens OX=9606 GN=METTL1 PE=1 SV=1	METTL1	0	0	0	1
P42898	Methylenetetrahydrofolate reductase OS=Homo sapiens OX=9606 GN=MTHFR PE=1 SV=3	MTHFR	0	0	0	1
Q9NZ01	Very-long-chain enoyl-CoA reductase OS=Homo sapiens OX=9606 GN=TECR PE=1 SV=1	TECR	0	0	0	1
Q6DKI1	60S ribosomal protein L7-like 1 OS=Homo sapiens OX=9606 GN=RPL7L1 PE=1 SV=2	RPL7L1	0	0	0	1
A1XBS5	Protein FAM92A OS=Homo sapiens OX=9606 GN=FAM92A PE=1 SV=2	FAM92A	0	0	0	1
P20585	DNA mismatch repair protein Msh3 OS=Homo sapiens OX=9606 GN=MSH3 PE=1 SV=4	MSH3	0	0	0	1
Q13428	Treacle protein OS=Homo sapiens OX=9606 GN=TCOF1 PE=1 SV=3	TCOF1	0	0	0	1
Q92572	AP-3 complex subunit sigma-1 OS=Homo sapiens OX=9606 GN=AP3S1 PE=1 SV=1	AP3S1	0	0	0	1
Q9UBL6	Copine-7 OS=Homo sapiens OX=9606 GN=CPNE7 PE=1 SV=1	CPNE7	0	0	0	1
P27708	CAD protein OS=Homo sapiens OX=9606 GN=CAD PE=1 SV=3	CAD	0	0	0	1
O43290	U4/U6.U5 tri-snRNP-associated protein 1 OS=Homo sapiens OX=9606 GN=SART1 PE=1 SV=1	SART1	0	0	0	1
Q99700	Ataxin-2 OS=Homo sapiens OX=9606 GN=ATXN2 PE=1 SV=2	ATXN2	0	0	0	1
P10321	HLA class I histocompatibility antigen, C alpha chain OS=Homo sapiens OX=9606 GN=HLA-C PE=1 SV=3	HLA-C	0	0	0	1
Q6IBW4	Condensin-2 complex subunit H2 OS=Homo sapiens OX=9606 GN=NCAPH2 PE=1 SV=1	NCAPH2	0	0	0	1
Q9UNL2	Translocon-associated protein subunit gamma OS=Homo sapiens OX=9606 GN=SSR3 PE=1 SV=1	SSR3	0	0	0	1
Q96MU7	YTH domain-containing protein 1 OS=Homo sapiens OX=9606 GN=YTHDC1 PE=1 SV=3	YTHDC1	0	0	0	1
Q9P016	Thymocyte nuclear protein 1 OS=Homo sapiens OX=9606 GN=THYN1 PE=1 SV=1	THYN1	0	0	0	1
Q9NV31	U3 small nucleolar ribonucleoprotein protein IMP3 OS=Homo sapiens OX=9606 GN=IMP3 PE=1 SV=1	IMP3	0	0	0	1
Q96I25	Splicing factor 45 OS=Homo sapiens OX=9606 GN=RBM17 PE=1 SV=1	RBM17	0	0	0	1
Q9BWE0	Replication initiator 1 OS=Homo sapiens OX=9606 GN=REPIN1 PE=1 SV=1	REPIN1	0	0	0	1
Q6NUQ4	Transmembrane protein 214 OS=Homo sapiens OX=9606 GN=TMEM214 PE=1 SV=2	TMEM214	0	0	0	1
P42684	Tyrosine-protein kinase ABL2 OS=Homo sapiens OX=9606 GN=ABL2 PE=1 SV=1	ABL2	0	0	0	1
Q9H3P2	Negative elongation factor A OS=Homo sapiens OX=9606 GN=NELFA PE=1 SV=3	NELFA	0	0	0	1
Q96QE5	Transcription elongation factor, mitochondrial OS=Homo sapiens OX=9606 GN=TEFM PE=1 SV=1	TEFM	0	0	0	1
Q9BX10	GTP-binding protein 2 OS=Homo sapiens OX=9606 GN=GTPBP2 PE=1 SV=1	GTPBP2	0	0	0	1
Q9UGN5	Poly [ADP-ribose] polymerase 2 OS=Homo sapiens OX=9606 GN=PARP2 PE=1 SV=2	PARP2	0	0	0	1
Q99590	Protein SCAF11 OS=Homo sapiens OX=9606 GN=SCAF11 PE=1 SV=2	SCAF11	0	0	0	1
Q96I51	RCC1-like G exchanging factor-like protein OS=Homo sapiens OX=9606 GN=RCC1L PE=1 SV=2	RCC1L	0	0	0	1
Q6PI48	Aspartate--tRNA ligase, mitochondrial OS=Homo sapiens OX=9606 GN=DARS2 PE=1 SV=1	DARS2	0	0	0	1
Q9NVH0	Exonuclease 3'-5' domain-containing protein 2 OS=Homo sapiens OX=9606 GN=EXD2 PE=1 SV=2	EXD2	0	0	0	1
P62316	Small nuclear ribonucleoprotein Sm D2 OS=Homo sapiens OX=9606 GN=SNRPD2 PE=1 SV=1	SNRPD2	0	0	0	1
Q9Y4F1	FERM, ARHGEF and pleckstrin domain-containing protein 1 OS=Homo sapiens OX=9606 GN=FARP1 PE=1 SV=1	FARP1	0	0	0	1
Q5JWF2	Guanine nucleotide-binding protein G(s) subunit alpha isoforms XLas OS=Homo sapiens OX=9606 GN=GNAS PE=1 SV=2	GNAS	0	0	0	1
Q5VVH5	Interleukin-1 receptor-associated kinase 1-binding protein 1 OS=Homo sapiens OX=9606 GN=IRAK1BP1 PE=1 SV=1	IRAK1BP1	0	0	0	1
Q9P031	Thyroid transcription factor 1-associated protein 26 OS=Homo sapiens OX=9606 GN=CCDC59 PE=1 SV=2	CCDC59	0	0	0	1
Q147X3	N-alpha-acetyltransferase 30 OS=Homo sapiens OX=9606 GN=NAA30 PE=1 SV=1	NAA30	0	0	0	1
O75818	Ribonuclease P protein subunit p40 OS=Homo sapiens OX=9606 GN=RPP40 PE=1 SV=3	RPP40	0	0	0	1
Q9NWU5	39S ribosomal protein L22, mitochondrial OS=Homo sapiens OX=9606 GN=MRPL22 PE=1 SV=1	MRPL22	0	0	0	1
P60468	Protein transport protein Sec61 subunit beta OS=Homo sapiens OX=9606 GN=SEC61B PE=1 SV=2	SEC61B	0	0	0	1
O15198	Mothers against decapentaplegic homolog 9 OS=Homo sapiens OX=9606 GN=SMAD9 PE=1 SV=1	SMAD9	0	0	0	1
Q15369	Elongin-C OS=Homo sapiens OX=9606 GN=ELOC PE=1 SV=1	ELOC	0	0	0	1
Q7Z460	CLIP-associating protein 1 OS=Homo sapiens OX=9606 GN=CLASP1 PE=1 SV=1	CLASP1	0	0	0	1
Q8WUA2	Peptidyl-prolyl cis-trans isomerase-like 4 OS=Homo sapiens OX=9606 GN=PPIL4 PE=1 SV=1	PPIL4	0	0	0	1
Q9BSC4	Nucleolar protein 10 OS=Homo sapiens OX=9606 GN=NOL10 PE=1 SV=1	NOL10	0	0	0	1
Q9Y3A4	Ribosomal RNA-processing protein 7 homolog A OS=Homo sapiens OX=9606 GN=RRP7A PE=1 SV=2	RRP7A	0	0	0	1
O15344	E3 ubiquitin-protein ligase Midline-1 OS=Homo sapiens OX=9606 GN=MID1 PE=1 SV=1	MID1	0	0	0	1
Q9HCM4	Band 4.1-like protein 5 OS=Homo sapiens OX=9606 GN=EPB41L5 PE=1 SV=3	EPB41L5	0	0	0	1
Q86U42	Polyadenylate-binding protein 2 OS=Homo sapiens OX=9606 GN=PABPN1 PE=1 SV=3	PABPN1	0	0	0	1
O75127	Pentatricopeptide repeat-containing protein 1, mitochondrial OS=Homo sapiens OX=9606 GN=PTCD1 PE=1 SV=2	PTCD1	0	0	0	1
Q15291	Retinoblastoma-binding protein 5 OS=Homo sapiens OX=9606 GN=RBBP5 PE=1 SV=2	RBBP5	0	0	0	1
P04843	Dolichyl-diphosphooligosaccharide--protein glycosyltransferase subunit 1 OS=Homo sapiens OX=9606 GN=RPN1 PE=1 SV=1	RPN1	0	0	0	1
Q14966	Zinc finger protein 638 OS=Homo sapiens OX=9606 GN=ZNF638 PE=1 SV=2	ZNF638	0	0	0	1
Q14999	Cullin-7 OS=Homo sapiens OX=9606 GN=CUL7 PE=1 SV=2	CUL7	0	0	0	1
Q9HD33	39S ribosomal protein L47, mitochondrial OS=Homo sapiens OX=9606 GN=MRPL47 PE=1 SV=2	MRPL47	0	0	0	1
O60306	RNA helicase aquarius OS=Homo sapiens OX=9606 GN=AQR PE=1 SV=4	AQR	0	0	0	1
Q9H7E2	Tudor domain-containing protein 3 OS=Homo sapiens OX=9606 GN=TDRD3 PE=1 SV=1	TDRD3	0	0	0	1
O43447	Peptidyl-prolyl cis-trans isomerase H OS=Homo sapiens OX=9606 GN=PPIH PE=1 SV=1	PPIH	0	0	0	1
Q9Y2S7	Polymerase delta-interacting protein 2 OS=Homo sapiens OX=9606 GN=POLDIP2 PE=1 SV=1	POLDIP2	0	0	0	1
Q9UPW5	Cytosolic carboxypeptidase 1 OS=Homo sapiens OX=9606 GN=AGTPBP1 PE=1 SV=3	AGTPBP1	0	0	0	1
P09012	U1 small nuclear ribonucleoprotein A OS=Homo sapiens OX=9606 GN=SNRPA PE=1 SV=3	SNRPA	0	0	0	1
O43670	BUB3-interacting and GLEBS motif-containing protein ZNF207 OS=Homo sapiens OX=9606 GN=ZNF207 PE=1 SV=1	ZNF207	0	0	0	1
O75396	Vesicle-trafficking protein SEC22b OS=Homo sapiens OX=9606 GN=SEC22B PE=1 SV=4	SEC22B	0	0	0	1
Q9UI10	Translation initiation factor eIF-2B subunit delta OS=Homo sapiens OX=9606 GN=EIF2B4 PE=1 SV=2	EIF2B4	0	0	0	1
Q3MHD2	Protein LSM12 homolog OS=Homo sapiens OX=9606 GN=LSM12 PE=1 SV=2	LSM12	0	0	0	1
Q86WX3	Active regulator of SIRT1 OS=Homo sapiens OX=9606 GN=RPS19BP1 PE=1 SV=1	RPS19BP1	0	0	0	1
Q9BQ61	Telomerase RNA component interacting RNase OS=Homo sapiens OX=9606 GN=TRIR PE=1 SV=1	TRIR	0	0	0	1
P29083	General transcription factor IIE subunit 1 OS=Homo sapiens OX=9606 GN=GTF2E1 PE=1 SV=2	GTF2E1	0	0	0	1
P42695	Condensin-2 complex subunit D3 OS=Homo sapiens OX=9606 GN=NCAPD3 PE=1 SV=2	NCAPD3	0	0	0	1
Q15599	Na(+)/H(+) exchange regulatory cofactor NHE-RF2 OS=Homo sapiens OX=9606 GN=SLC9A3R2 PE=1 SV=2	SLC9A3R2	0	0	0	1
Q7Z417	Nuclear fragile X mental retardation-interacting protein 2 OS=Homo sapiens OX=9606 GN=NUFIP2 PE=1 SV=1	NUFIP2	0	0	0	1
Q86W92	Liprin-beta-1 OS=Homo sapiens OX=9606 GN=PPFIBP1 PE=1 SV=2	PPFIBP1	0	0	0	1
Q5JVS0	Intracellular hyaluronan-binding protein 4 OS=Homo sapiens OX=9606 GN=HABP4 PE=1 SV=1	HABP4	0	0	0	1
Q8TAA3	Proteasome subunit alpha-type 8 OS=Homo sapiens OX=9606 GN=PSMA8 PE=2 SV=3	PSMA8	0	0	0	1
Q9UK99	F-box only protein 3 OS=Homo sapiens OX=9606 GN=FBXO3 PE=1 SV=3	FBXO3	0	0	0	1
Q8NI36	WD repeat-containing protein 36 OS=Homo sapiens OX=9606 GN=WDR36 PE=1 SV=1	WDR36	0	0	0	1
Q9UBS0	Ribosomal protein S6 kinase beta-2 OS=Homo sapiens OX=9606 GN=RPS6KB2 PE=1 SV=2	RPS6KB2	0	0	0	1
Q6P5Z2	Serine/threonine-protein kinase N3 OS=Homo sapiens OX=9606 GN=PKN3 PE=1 SV=1	PKN3	0	0	0	1
Q9H0W5	Coiled-coil domain-containing protein 8 OS=Homo sapiens OX=9606 GN=CCDC8 PE=1 SV=2	CCDC8	0	0	0	1
Q9UHI8	A disintegrin and metalloproteinase with thrombospondin motifs 1 OS=Homo sapiens OX=9606 GN=ADAMTS1 PE=1 SV=4	ADAMTS1	0	0	0	1
P49757	Protein numb homolog OS=Homo sapiens OX=9606 GN=NUMB PE=1 SV=2	NUMB	0	0	0	1
Q9NWB1	RNA binding protein fox-1 homolog 1 OS=Homo sapiens OX=9606 GN=RBFOX1 PE=1 SV=2	RBFOX1	0	0	0	1
P78549	Endonuclease III-like protein 1 OS=Homo sapiens OX=9606 GN=NTHL1 PE=1 SV=2	NTHL1	0	0	0	1
P14678	Small nuclear ribonucleoprotein-associated proteins B and B' OS=Homo sapiens OX=9606 GN=SNRPB PE=1 SV=2	SNRPB	0	0	0	1
Q12986	Transcriptional repressor NF-X1 OS=Homo sapiens OX=9606 GN=NFX1 PE=1 SV=2	NFX1	0	0	0	1
Q1ED39	Lysine-rich nucleolar protein 1 OS=Homo sapiens OX=9606 GN=KNOP1 PE=1 SV=1	KNOP1	0	0	0	1
Q99633	Pre-mRNA-splicing factor 18 OS=Homo sapiens OX=9606 GN=PRPF18 PE=1 SV=1	PRPF18	0	0	0	1
Q9ULC4	Malignant T-cell-amplified sequence 1 OS=Homo sapiens OX=9606 GN=MCTS1 PE=1 SV=1	MCTS1	0	0	0	1
Q9BVJ6	U3 small nucleolar RNA-associated protein 14 homolog A OS=Homo sapiens OX=9606 GN=UTP14A PE=1 SV=1	UTP14A	0	0	0	1
Q9H0G5	Nuclear speckle splicing regulatory protein 1 OS=Homo sapiens OX=9606 GN=NSRP1 PE=1 SV=1	NSRP1	0	0	0	1
O94813	Slit homolog 2 protein OS=Homo sapiens OX=9606 GN=SLIT2 PE=1 SV=1	SLIT2	0	0	0	1
O14757	Serine/threonine-protein kinase Chk1 OS=Homo sapiens OX=9606 GN=CHEK1 PE=1 SV=2	CHEK1	0	0	0	1
O75746	Calcium-binding mitochondrial carrier protein Aralar1 OS=Homo sapiens OX=9606 GN=SLC25A12 PE=1 SV=2	SLC25A12	0	0	0	1
P39748	Flap endonuclease 1 OS=Homo sapiens OX=9606 GN=FEN1 PE=1 SV=1	FEN1	0	0	0	1
O95433	Activator of 90 kDa heat shock protein ATPase homolog 1 OS=Homo sapiens OX=9606 GN=AHSA1 PE=1 SV=1	AHSA1	0	0	0	1
P49247	Ribose-5-phosphate isomerase OS=Homo sapiens OX=9606 GN=RPIA PE=1 SV=3	RPIA	0	0	0	1
Q9BY44	Eukaryotic translation initiation factor 2A OS=Homo sapiens OX=9606 GN=EIF2A PE=1 SV=3	EIF2A	0	0	0	1
O43709	Probable 18S rRNA (guanine-N(7))-methyltransferase OS=Homo sapiens OX=9606 GN=BUD23 PE=1 SV=2	BUD23	0	0	0	1
Q14980	Nuclear mitotic apparatus protein 1 OS=Homo sapiens OX=9606 GN=NUMA1 PE=1 SV=2	NUMA1	0	0	0	1
Q6UB35	Monofunctional C1-tetrahydrofolate synthase, mitochondrial OS=Homo sapiens OX=9606 GN=MTHFD1L PE=1 SV=1	MTHFD1L	0	0	0	1
Q9NSI2	Protein FAM207A OS=Homo sapiens OX=9606 GN=FAM207A PE=1 SV=2	FAM207A	0	0	0	1
Q9P1Y5	Calmodulin-regulated spectrin-associated protein 3 OS=Homo sapiens OX=9606 GN=CAMSAP3 PE=1 SV=2	CAMSAP3	0	0	0	1
O75494	Serine/arginine-rich splicing factor 10 OS=Homo sapiens OX=9606 GN=SRSF10 PE=1 SV=1	SRSF10	0	0	0	1
A6NHR9	Structural maintenance of chromosomes flexible hinge domain-containing protein 1 OS=Homo sapiens OX=9606 GN=SMCHD1 PE=1 SV=2	SMCHD1	0	0	0	1
Q9P2J5	Leucine--tRNA ligase, cytoplasmic OS=Homo sapiens OX=9606 GN=LARS PE=1 SV=2	LARS	0	0	0	1
Q16637	Survival motor neuron protein OS=Homo sapiens OX=9606 GN=SMN1 PE=1 SV=1	SMN1	0	0	0	1
P36969	Phospholipid hydroperoxide glutathione peroxidase OS=Homo sapiens OX=9606 GN=GPX4 PE=1 SV=3	GPX4	0	0	0	1
Q13131	5'-AMP-activated protein kinase catalytic subunit alpha-1 OS=Homo sapiens OX=9606 GN=PRKAA1 PE=1 SV=4	PRKAA1	0	0	0	1
P61513	60S ribosomal protein L37a OS=Homo sapiens OX=9606 GN=RPL37A PE=1 SV=2	RPL37A	0	0	0	1
O76094	Signal recognition particle subunit SRP72 OS=Homo sapiens OX=9606 GN=SRP72 PE=1 SV=3	SRP72	0	0	0	1
B2RTY4	Unconventional myosin-IXa OS=Homo sapiens OX=9606 GN=MYO9A PE=1 SV=2	MYO9A	0	0	0	1
Q9Y388	RNA-binding motif protein, X-linked 2 OS=Homo sapiens OX=9606 GN=RBMX2 PE=1 SV=2	RBMX2	0	0	0	1
Q8TAP9	M-phase-specific PLK1-interacting protein OS=Homo sapiens OX=9606 GN=MPLKIP PE=1 SV=1	MPLKIP	0	0	0	1
P32322	Pyrroline-5-carboxylate reductase 1, mitochondrial OS=Homo sapiens OX=9606 GN=PYCR1 PE=1 SV=2	PYCR1	0	0	0	1
P24534	Elongation factor 1-beta OS=Homo sapiens OX=9606 GN=EEF1B2 PE=1 SV=3	EEF1B2	0	0	0	1
P54136	Arginine--tRNA ligase, cytoplasmic OS=Homo sapiens OX=9606 GN=RARS PE=1 SV=2	RARS	0	0	0	1
Q7L3T8	Probable proline--tRNA ligase, mitochondrial OS=Homo sapiens OX=9606 GN=PARS2 PE=1 SV=1	PARS2	0	0	0	1
O75909	Cyclin-K OS=Homo sapiens OX=9606 GN=CCNK PE=1 SV=2	CCNK	0	0	0	1
Q8WVB6	Chromosome transmission fidelity protein 18 homolog OS=Homo sapiens OX=9606 GN=CHTF18 PE=1 SV=1	CHTF18	0	0	0	1
P61289	Proteasome activator complex subunit 3 OS=Homo sapiens OX=9606 GN=PSME3 PE=1 SV=1	PSME3	0	0	0	1
Q6ZN55	Zinc finger protein 574 OS=Homo sapiens OX=9606 GN=ZNF574 PE=1 SV=2	ZNF574	0	0	0	1
Q9HC35	Echinoderm microtubule-associated protein-like 4 OS=Homo sapiens OX=9606 GN=EML4 PE=1 SV=3	EML4	0	0	0	1
Q93008	Probable ubiquitin carboxyl-terminal hydrolase FAF-X OS=Homo sapiens OX=9606 GN=USP9X PE=1 SV=3	USP9X	0	0	0	1
O75569	Interferon-inducible double-stranded RNA-dependent protein kinase activator A OS=Homo sapiens OX=9606 GN=PRKRA PE=1 SV=1	PRKRA	0	0	0	1
Q9NWK9	Box C/D snoRNA protein 1 OS=Homo sapiens OX=9606 GN=ZNHIT6 PE=1 SV=1	ZNHIT6	0	0	0	1
P49756	RNA-binding protein 25 OS=Homo sapiens OX=9606 GN=RBM25 PE=1 SV=3	RBM25	0	0	0	1
Q9H0U3	Magnesium transporter protein 1 OS=Homo sapiens OX=9606 GN=MAGT1 PE=1 SV=1	MAGT1	0	0	0	1
Q9GZL7	Ribosome biogenesis protein WDR12 OS=Homo sapiens OX=9606 GN=WDR12 PE=1 SV=2	WDR12	0	0	0	1
O14893	Gem-associated protein 2 OS=Homo sapiens OX=9606 GN=GEMIN2 PE=1 SV=1	GEMIN2	0	0	0	1
Q86W11	Zinc finger and SCAN domain-containing protein 30 OS=Homo sapiens OX=9606 GN=ZSCAN30 PE=1 SV=1	ZSCAN30	0	0	0	1
Q5TB30	DEP domain-containing protein 1A OS=Homo sapiens OX=9606 GN=DEPDC1 PE=1 SV=2	DEPDC1	0	0	0	1
Q13823	Nucleolar GTP-binding protein 2 OS=Homo sapiens OX=9606 GN=GNL2 PE=1 SV=1	GNL2	0	0	0	1
P62993	Growth factor receptor-bound protein 2 OS=Homo sapiens OX=9606 GN=GRB2 PE=1 SV=1	GRB2	0	0	0	1
P53396	ATP-citrate synthase OS=Homo sapiens OX=9606 GN=ACLY PE=1 SV=3	ACLY	0	0	0	1
O94992	Protein HEXIM1 OS=Homo sapiens OX=9606 GN=HEXIM1 PE=1 SV=1	HEXIM1	0	0	0	1
Q8IY81	pre-rRNA 2'-O-ribose RNA methyltransferase FTSJ3 OS=Homo sapiens OX=9606 GN=FTSJ3 PE=1 SV=2	FTSJ3	0	0	0	1
Q9NQW7	Xaa-Pro aminopeptidase 1 OS=Homo sapiens OX=9606 GN=XPNPEP1 PE=1 SV=3	XPNPEP1	0	0	0	1
Q9HCS7	Pre-mRNA-splicing factor SYF1 OS=Homo sapiens OX=9606 GN=XAB2 PE=1 SV=2	XAB2	0	0	0	1
Q86U38	Nucleolar protein 9 OS=Homo sapiens OX=9606 GN=NOP9 PE=1 SV=1	NOP9	0	0	0	1
Q15527	Surfeit locus protein 2 OS=Homo sapiens OX=9606 GN=SURF2 PE=1 SV=3	SURF2	0	0	0	1
P11387	DNA topoisomerase 1 OS=Homo sapiens OX=9606 GN=TOP1 PE=1 SV=2	TOP1	0	0	0	1
Q9NR12	PDZ and LIM domain protein 7 OS=Homo sapiens OX=9606 GN=PDLIM7 PE=1 SV=1	PDLIM7	0	0	0	1
P49711	Transcriptional repressor CTCF OS=Homo sapiens OX=9606 GN=CTCF PE=1 SV=1	CTCF	0	0	0	1
Q9BTT0	Acidic leucine-rich nuclear phosphoprotein 32 family member E OS=Homo sapiens OX=9606 GN=ANP32E PE=1 SV=1	ANP32E	0	0	0	1
Q5T6F2	Ubiquitin-associated protein 2 OS=Homo sapiens OX=9606 GN=UBAP2 PE=1 SV=1	UBAP2	0	0	0	1
Q9BRZ2	E3 ubiquitin-protein ligase TRIM56 OS=Homo sapiens OX=9606 GN=TRIM56 PE=1 SV=3	TRIM56	0	0	0	1
Q9UBZ4	DNA-(apurinic or apyrimidinic site) lyase 2 OS=Homo sapiens OX=9606 GN=APEX2 PE=1 SV=1	APEX2	0	0	0	1
Q9Y4C8	Probable RNA-binding protein 19 OS=Homo sapiens OX=9606 GN=RBM19 PE=1 SV=3	RBM19	0	0	0	1
Q8IYL3	UPF0688 protein C1orf174 OS=Homo sapiens OX=9606 GN=C1orf174 PE=1 SV=2	C1orf174	0	0	0	1
P98175	RNA-binding protein 10 OS=Homo sapiens OX=9606 GN=RBM10 PE=1 SV=3	RBM10	0	0	0	1
Q9BXI6	TBC1 domain family member 10A OS=Homo sapiens OX=9606 GN=TBC1D10A PE=1 SV=1	TBC1D10A	0	0	0	1
P13797	Plastin-3 OS=Homo sapiens OX=9606 GN=PLS3 PE=1 SV=4	PLS3	0	0	0	1
P30084	Enoyl-CoA hydratase, mitochondrial OS=Homo sapiens OX=9606 GN=ECHS1 PE=1 SV=4	ECHS1	0	0	0	1
P01130	Low-density lipoprotein receptor OS=Homo sapiens OX=9606 GN=LDLR PE=1 SV=1	LDLR	0	0	0	1
Q5VWQ0	Lysine-specific demethylase 9 OS=Homo sapiens OX=9606 GN=RSBN1 PE=1 SV=2	RSBN1	0	0	0	1
Q99547	M-phase phosphoprotein 6 OS=Homo sapiens OX=9606 GN=MPHOSPH6 PE=1 SV=2	MPHOSPH6	0	0	0	1
Q8N726	Tumor suppressor ARF OS=Homo sapiens OX=9606 GN=CDKN2A PE=1 SV=2	CDKN2A	0	0	0	1
Q9H0B6	Kinesin light chain 2 OS=Homo sapiens OX=9606 GN=KLC2 PE=1 SV=1	KLC2	0	0	0	1
Q9NVU7	Protein SDA1 homolog OS=Homo sapiens OX=9606 GN=SDAD1 PE=1 SV=3	SDAD1	0	0	0	1
Q9NY12	H/ACA ribonucleoprotein complex subunit 1 OS=Homo sapiens OX=9606 GN=GAR1 PE=1 SV=1	GAR1	0	0	0	1
Q9Y3T9	Nucleolar complex protein 2 homolog OS=Homo sapiens OX=9606 GN=NOC2L PE=1 SV=4	NOC2L	0	0	0	1
Q96DP5	Methionyl-tRNA formyltransferase, mitochondrial OS=Homo sapiens OX=9606 GN=MTFMT PE=1 SV=2	MTFMT	0	0	0	1
Q14562	ATP-dependent RNA helicase DHX8 OS=Homo sapiens OX=9606 GN=DHX8 PE=1 SV=1	DHX8	0	0	0	1
Q9NVS2	39S ribosomal protein S18a, mitochondrial OS=Homo sapiens OX=9606 GN=MRPS18A PE=1 SV=1	MRPS18A	0	0	0	1
Q9Y450	HBS1-like protein OS=Homo sapiens OX=9606 GN=HBS1L PE=1 SV=1	HBS1L	0	0	0	1
Q6PIY7	Poly(A) RNA polymerase GLD2 OS=Homo sapiens OX=9606 GN=TENT2 PE=1 SV=1	TENT2	0	0	0	1
O14802	DNA-directed RNA polymerase III subunit RPC1 OS=Homo sapiens OX=9606 GN=POLR3A PE=1 SV=2	POLR3A	0	0	0	1
O95239	Chromosome-associated kinesin KIF4A OS=Homo sapiens OX=9606 GN=KIF4A PE=1 SV=3	KIF4A	0	0	0	1
Q86U90	YrdC domain-containing protein, mitochondrial OS=Homo sapiens OX=9606 GN=YRDC PE=1 SV=1	YRDC	0	0	0	1
P25789	Proteasome subunit alpha type-4 OS=Homo sapiens OX=9606 GN=PSMA4 PE=1 SV=1	PSMA4	0	0	0	1
Q6P087	Mitochondrial mRNA pseudouridine synthase RPUSD3 OS=Homo sapiens OX=9606 GN=RPUSD3 PE=1 SV=3	RPUSD3	0	0	0	1
O75414	Nucleoside diphosphate kinase 6 OS=Homo sapiens OX=9606 GN=NME6 PE=1 SV=3	NME6	0	0	0	1
Q15054	DNA polymerase delta subunit 3 OS=Homo sapiens OX=9606 GN=POLD3 PE=1 SV=2	POLD3	0	0	0	1
Q9UKD2	mRNA turnover protein 4 homolog OS=Homo sapiens OX=9606 GN=MRTO4 PE=1 SV=2	MRTO4	0	0	0	1
Q9Y6W5	Wiskott-Aldrich syndrome protein family member 2 OS=Homo sapiens OX=9606 GN=WASF2 PE=1 SV=3	WASF2	0	0	0	1
Q15370	Elongin-B OS=Homo sapiens OX=9606 GN=ELOB PE=1 SV=1	ELOB	0	0	0	1
Q9P2W1	Homologous-pairing protein 2 homolog OS=Homo sapiens OX=9606 GN=PSMC3IP PE=1 SV=1	PSMC3IP	0	0	0	1
Q96HA7	Tonsoku-like protein OS=Homo sapiens OX=9606 GN=TONSL PE=1 SV=2	TONSL	0	0	0	1
Q8NBF2	NHL repeat-containing protein 2 OS=Homo sapiens OX=9606 GN=NHLRC2 PE=1 SV=1	NHLRC2	0	0	0	1
Q9C037	E3 ubiquitin-protein ligase TRIM4 OS=Homo sapiens OX=9606 GN=TRIM4 PE=1 SV=2	TRIM4	0	0	0	1
Q86U06	Probable RNA-binding protein 23 OS=Homo sapiens OX=9606 GN=RBM23 PE=1 SV=1	RBM23	0	0	0	1
Q9Y6V7	Probable ATP-dependent RNA helicase DDX49 OS=Homo sapiens OX=9606 GN=DDX49 PE=1 SV=1	DDX49	0	0	0	1
Q8TDN6	Ribosome biogenesis protein BRX1 homolog OS=Homo sapiens OX=9606 GN=BRIX1 PE=1 SV=2	BRIX1	0	0	0	1
Q9HA64	Ketosamine-3-kinase OS=Homo sapiens OX=9606 GN=FN3KRP PE=1 SV=2	FN3KRP	0	0	0	1
Q13418	Integrin-linked protein kinase OS=Homo sapiens OX=9606 GN=ILK PE=1 SV=2	ILK	0	0	0	1
Q9BYB4	Guanine nucleotide-binding protein subunit beta-like protein 1 OS=Homo sapiens OX=9606 GN=GNB1L PE=1 SV=2	GNB1L	0	0	0	1
Q14680	Maternal embryonic leucine zipper kinase OS=Homo sapiens OX=9606 GN=MELK PE=1 SV=3	MELK	0	0	0	1
P78316	Nucleolar protein 14 OS=Homo sapiens OX=9606 GN=NOP14 PE=1 SV=3	NOP14	0	0	0	1
Q96EY8	Corrinoid adenosyltransferase OS=Homo sapiens OX=9606 GN=MMAB PE=1 SV=1	MMAB	0	0	0	1
Q13610	Periodic tryptophan protein 1 homolog OS=Homo sapiens OX=9606 GN=PWP1 PE=1 SV=1	PWP1	0	0	0	1
Q9Y3C1	Nucleolar protein 16 OS=Homo sapiens OX=9606 GN=NOP16 PE=1 SV=2	NOP16	0	0	0	1
Q8N9N2	Activating signal cointegrator 1 complex subunit 1 OS=Homo sapiens OX=9606 GN=ASCC1 PE=1 SV=1	ASCC1	0	0	0	1
Q8IYA6	Cytoskeleton-associated protein 2-like OS=Homo sapiens OX=9606 GN=CKAP2L PE=1 SV=4	CKAP2L	0	0	0	1
Q5VZE5	N-alpha-acetyltransferase 35, NatC auxiliary subunit OS=Homo sapiens OX=9606 GN=NAA35 PE=1 SV=1	NAA35	0	0	0	1
Q96F86	Enhancer of mRNA-decapping protein 3 OS=Homo sapiens OX=9606 GN=EDC3 PE=1 SV=1	EDC3	0	0	0	1
Q6P4A7	Sideroflexin-4 OS=Homo sapiens OX=9606 GN=SFXN4 PE=1 SV=1	SFXN4	0	0	0	1
Q99570	Phosphoinositide 3-kinase regulatory subunit 4 OS=Homo sapiens OX=9606 GN=PIK3R4 PE=1 SV=3	PIK3R4	0	0	0	1
O94903	Pyridoxal phosphate homeostasis protein OS=Homo sapiens OX=9606 GN=PLPBP PE=1 SV=1	PLPBP	0	0	0	1
Q15650	Activating signal cointegrator 1 OS=Homo sapiens OX=9606 GN=TRIP4 PE=1 SV=4	TRIP4	0	0	0	1
O43432	Eukaryotic translation initiation factor 4 gamma 3 OS=Homo sapiens OX=9606 GN=EIF4G3 PE=1 SV=2	EIF4G3	0	0	0	1
P63220	40S ribosomal protein S21 OS=Homo sapiens OX=9606 GN=RPS21 PE=1 SV=1	RPS21	0	0	0	1
Q9HCK5	Protein argonaute-4 OS=Homo sapiens OX=9606 GN=AGO4 PE=1 SV=2	AGO4	0	0	0	1
Q9UNQ2	Probable dimethyladenosine transferase OS=Homo sapiens OX=9606 GN=DIMT1 PE=1 SV=1	DIMT1	0	0	0	1
Q92558	Wiskott-Aldrich syndrome protein family member 1 OS=Homo sapiens OX=9606 GN=WASF1 PE=1 SV=1	WASF1	0	0	0	1
Q9Y3B4	Splicing factor 3B subunit 6 OS=Homo sapiens OX=9606 GN=SF3B6 PE=1 SV=1	SF3B6	0	0	0	1
Q9BRD0	BUD13 homolog OS=Homo sapiens OX=9606 GN=BUD13 PE=1 SV=1	BUD13	0	0	0	1
Q7L5N7	Lysophosphatidylcholine acyltransferase 2 OS=Homo sapiens OX=9606 GN=LPCAT2 PE=1 SV=1	LPCAT2	0	0	0	1
Q86YF9	Zinc finger protein DZIP1 OS=Homo sapiens OX=9606 GN=DZIP1 PE=1 SV=1	DZIP1	0	0	0	1
Q9BV38	WD repeat-containing protein 18 OS=Homo sapiens OX=9606 GN=WDR18 PE=1 SV=2	WDR18	0	0	0	1
Q7Z4Q2	HEAT repeat-containing protein 3 OS=Homo sapiens OX=9606 GN=HEATR3 PE=1 SV=2	HEATR3	0	0	0	1
P18887	DNA repair protein XRCC1 OS=Homo sapiens OX=9606 GN=XRCC1 PE=1 SV=2	XRCC1	0	0	0	1
Q9NPF4	Probable tRNA N6-adenosine threonylcarbamoyltransferase OS=Homo sapiens OX=9606 GN=OSGEP PE=1 SV=1	OSGEP	0	0	0	1
Q96DI7	U5 small nuclear ribonucleoprotein 40 kDa protein OS=Homo sapiens OX=9606 GN=SNRNP40 PE=1 SV=1	SNRNP40	0	0	0	1

## Sheet: Supplementary DATASET 4
Supplementary data 4. Significantly differentiated genes from HEK293T SPINDOC KO vs WT cell lines
Gene symbol	baseMean	log2FoldChange	lfcSE	stat	pvalue	padj
ABLIM3	170.364	1.19205	0.376683	3.16458	0.00155305	0.0323278
AC079586.1	22.4841	4.09602	1.09691	3.73414	0.000188354	0.00763402
ACADVL	8880.59	-0.561417	0.182537	-3.07563	0.00210057	0.0398121
ACAN	133.645	1.81786	0.473254	3.84119	0.000122438	0.0055919
ACER3	1690.32	0.60922	0.196119	3.10637	0.00189397	0.0367067
ACTR2	41783.1	0.62692	0.133109	4.70983	2.47923e-06	0.000304406
AD000090.2	2454.25	-0.979875	0.227149	-4.3138	1.60475e-05	0.00128259
ADAM12	154.969	2.24629	0.605154	3.71194	0.00020568	0.0080486
ADAMTS12	19.4799	6.27555	1.93098	3.24993	0.00115434	0.0263171
ADAMTS16	33.0406	3.78485	0.997162	3.79562	0.000147275	0.00634241
ADAMTS5	30.7312	3.67283	0.909697	4.03743	5.40409e-05	0.00312515
ADAT2	3002.55	-0.774766	0.219262	-3.53352	0.00041007	0.0133691
ADCK3	13850.8	-0.558492	0.171205	-3.26212	0.00110583	0.0256322
ADCK5	695.676	-0.760889	0.220473	-3.45117	0.000558159	0.0162729
AFF1	4969.37	0.466953	0.149201	3.12969	0.00174989	0.0348825
AFF4	9017.67	0.709762	0.141202	5.02659	4.99277e-07	8.0569e-05
AGAP6	2018.52	-0.625957	0.171663	-3.64643	0.000265912	0.0097319
AGER	316.545	-1.26029	0.302418	-4.16736	3.08144e-05	0.00211673
AGO2	2765.9	0.562577	0.158337	3.55304	0.000380811	0.0127771
AHCTF1	5831.02	-0.540571	0.173887	-3.10875	0.00187881	0.0364657
AHSA2	2852.35	-1.03608	0.241048	-4.29821	1.72184e-05	0.00135068
AKAP13	5051.43	0.48323	0.15342	3.14972	0.00163425	0.0333623
AKIRIN1	13154.2	0.434976	0.138831	3.13312	0.00172956	0.0347101
ALKBH7	1828.67	-0.663457	0.181281	-3.65982	0.000252394	0.00937844
AMH	1948.69	-1.20666	0.295016	-4.09016	4.31081e-05	0.00262742
AMOTL1	8325.22	0.563839	0.166279	3.39092	0.000696595	0.0188548
ANKRD19P	3069.98	-1.13908	0.293296	-3.88371	0.000102876	0.00500899
ANKRD9	1217.04	-0.861909	0.253737	-3.39686	0.000681629	0.0185473
ANKZF1	2985.95	-0.735905	0.220686	-3.33463	0.000854138	0.021796
ANTXR1	5463.87	0.607566	0.151757	4.00356	6.23977e-05	0.00350088
ANXA1	764.332	2.99373	0.251252	11.9153	9.85643e-33	5.56691e-29
ANXA3	411.368	0.813785	0.25069	3.24618	0.00116966	0.0265666
AOC2	389.453	0.844325	0.251574	3.35618	0.000790285	0.0205693
AP1G1	13917	0.490322	0.143134	3.42562	0.000613405	0.0173515
APBB3	1800.62	-0.831836	0.254478	-3.26879	0.00108007	0.0254178
APC2	145.544	1.42445	0.434177	3.28082	0.00103506	0.0247015
APLN	308.987	-1.19569	0.380782	-3.14009	0.00168893	0.0342038
AR	653.325	3.27104	0.908122	3.60199	0.000315794	0.0111629
ARC	641.265	3.54117	1.17189	3.02175	0.00251316	0.0449661
ARGLU1	8330.59	-0.655833	0.16147	-4.06164	4.87285e-05	0.00290724
ARHGAP20	365.929	1.01305	0.339303	2.98568	0.00282949	0.0486237
ARHGAP33	1227.01	-0.846752	0.240832	-3.51594	0.000438201	0.0139583
ARHGEF12	13968.6	0.641976	0.176214	3.64315	0.000269318	0.0098136
ARHGEF18	4864.06	0.467158	0.146855	3.18108	0.00146727	0.0310767
ARIH2OS	176.344	-1.11505	0.368274	-3.02776	0.0024637	0.0445517
ARL13B	2306.8	0.569995	0.179552	3.17454	0.00150074	0.0315882
ARL17A	5480.56	-0.574636	0.162406	-3.53827	0.00040276	0.0132949
ARSA	3249.91	-0.795289	0.231818	-3.43066	0.000602117	0.0171332
ARV1	5356.8	-0.464334	0.154983	-2.99604	0.00273513	0.0476876
ARVCF	1521.89	-0.712861	0.183931	-3.8757	0.000106317	0.00510481
ASAP1	6429.48	0.554376	0.154288	3.59312	0.000326739	0.0113915
ASB16-AS1	978.99	-0.64961	0.207821	-3.12582	0.00177309	0.0350972
ASB9	36.1499	4.1121	1.17294	3.50582	0.000455203	0.0142569
ASIC3	490.778	-1.04933	0.272412	-3.852	0.000117155	0.00545351
ASMTL-AS1	542.459	-1.04916	0.31502	-3.33044	0.000867086	0.0218955
ASS1	4793.34	-0.606252	0.199517	-3.0386	0.00237677	0.0435844
ASTN1	42.2361	3.4767	0.77738	4.47233	7.73732e-06	0.00072834
ATF1	2747.31	0.63843	0.185954	3.43327	0.000596353	0.0170111
ATF5	1984.82	0.949018	0.165191	5.74499	9.19263e-09	2.596e-06
ATF7IP	6239.94	0.541744	0.140624	3.85243	0.000116951	0.00545351
ATHL1	4283.21	-1.22374	0.297525	-4.11305	3.90468e-05	0.00243238
ATP6V0D2	81.5953	3.11382	0.568267	5.4795	4.26527e-08	1.07867e-05
ATP6V0E2-AS1	722.666	-1.01398	0.222105	-4.56532	4.98723e-06	0.000518427
B3GAT1	98.9219	3.08608	0.60538	5.09775	3.43721e-07	6.00413e-05
B4GALT5	6114.4	0.533421	0.155891	3.42175	0.000622185	0.0175413
B4GALT6	3130.19	-0.754398	0.156002	-4.83582	1.32595e-06	0.000181185
B9D1	2931.46	-0.588356	0.183031	-3.21452	0.00130662	0.0286987
BAMBI	1789.98	0.693167	0.210092	3.29935	0.000969091	0.0234575
BARX1	2103.08	1.61289	0.313898	5.13826	2.7729e-07	5.05204e-05
BBC3	1584.22	-0.794667	0.213583	-3.72065	0.000198707	0.00781181
BBX	9495.67	0.620463	0.1652	3.75582	0.000172772	0.00718096
BCAT2	5091.05	-0.45166	0.151534	-2.98058	0.00287705	0.0491539
BCKDHA	5062.61	-0.51793	0.14173	-3.65433	0.000257854	0.00953948
BEX5	757.944	2.41825	0.266693	9.06755	1.21724e-19	2.06248e-16
BICC1	910.093	0.783923	0.249659	3.13998	0.0016896	0.0342038
BMF	1102.71	-1.07541	0.280299	-3.83666	0.000124719	0.00568076
BMPR2	5763.99	0.686811	0.16566	4.14592	3.38459e-05	0.00225781
BNIP2	4820.97	0.468281	0.157469	2.9738	0.00294134	0.0497883
BRICD5	190.36	-1.19351	0.386425	-3.0886	0.00201099	0.0384585
BRPF3	6465.89	0.792519	0.253364	3.12798	0.00176013	0.0349632
BTBD7	3938.6	0.486341	0.145953	3.33218	0.000861692	0.0218793
BTBD9	1622.22	0.760818	0.229242	3.31884	0.00090391	0.0223916
BTG2	2076.56	-0.585464	0.182786	-3.20301	0.00136001	0.0292809
BTNL9	997.847	-0.834159	0.212447	-3.92643	8.62174e-05	0.00443341
C10orf118	1748.93	0.62447	0.187966	3.32225	0.000892942	0.0223157
C10orf12	1167.12	0.699566	0.201969	3.46373	0.000532744	0.0157536
C10orf32	1218.65	0.833425	0.256846	3.24484	0.00117516	0.0266557
C10orf54	149.68	1.3846	0.423524	3.26925	0.00107833	0.025412
C10orf82	726.994	0.707558	0.235315	3.00685	0.00263966	0.0465205
C11orf71	857.405	-0.969223	0.214383	-4.52098	6.15532e-06	0.000606294
C11orf84	5542.48	-1.10446	0.143599	-7.69128	1.45667e-14	1.76299e-11
C12orf49	7380.49	0.481708	0.144694	3.32916	0.000871099	0.0219641
C16orf86	194.006	-1.40074	0.35119	-3.98855	6.64779e-05	0.0036378
C16orf93	1295.93	-0.694786	0.174115	-3.99039	6.59643e-05	0.00362889
C17orf58	1939.97	-0.626999	0.174436	-3.59443	0.000325098	0.0113577
C19orf60	2503.01	-0.809514	0.17059	-4.74538	2.08112e-06	0.00025739
C1QTNF6	408.513	-0.954382	0.27319	-3.49347	0.000476782	0.0147587
C1orf21	3392.07	-0.605026	0.162338	-3.72695	0.000193807	0.00765472
C1orf213	226.226	-1.32809	0.322212	-4.12178	3.75955e-05	0.00237693
C1orf220	168.127	-1.76693	0.400234	-4.41475	1.01129e-05	0.000868861
C1orf35	8362.8	-0.617725	0.201631	-3.06365	0.00218654	0.041074
C1orf74	1137.97	-0.633763	0.202837	-3.12449	0.00178114	0.0351583
C1orf95	618.467	-1.05047	0.316692	-3.31699	0.000909918	0.0224747
C20orf112	971.538	-0.753207	0.251462	-2.99531	0.00274167	0.0476949
C21orf2	1770.81	-0.712283	0.215143	-3.31074	0.000930482	0.0227505
C21orf58	2467.05	-1.23407	0.186239	-6.6263	3.44197e-11	2.08288e-08
C22orf34	679.537	7.01531	0.403095	17.4036	7.74474e-68	1.31227e-63
C3orf80	416.668	-0.995598	0.305612	-3.25772	0.00112313	0.0259977
C5orf45	1915.75	-0.611753	0.167768	-3.64641	0.000265927	0.0097319
C7orf43	2094.29	-0.476434	0.159147	-2.99368	0.00275638	0.0477547
C9orf37	2792.98	-0.543585	0.153191	-3.54842	0.000387551	0.0129558
CACNG7	40.2088	2.52245	0.724835	3.48004	0.000501344	0.0151964
CADM1	11430.2	0.81301	0.247979	3.27855	0.00104342	0.0247962
CADM4	1660.95	0.519882	0.166978	3.11348	0.00184895	0.0360514
CAHM	69.8641	-1.86545	0.548308	-3.40219	0.000668489	0.0183878
CAPN10-AS1	443.853	-1.11792	0.241472	-4.62959	3.66383e-06	0.000411126
CAPNS1	23939	-0.48226	0.15229	-3.16673	0.00154163	0.0321691
CAPRIN2	1781.59	-0.649969	0.218655	-2.97258	0.00295311	0.0497885
CASC5	4115.73	0.493476	0.15776	3.12801	0.00175995	0.0349632
CBL	6562.39	0.472489	0.13915	3.39552	0.000684975	0.0185997
CBS	5448.66	-0.639226	0.198433	-3.22137	0.00127578	0.0281469
CC2D2A	1863.8	0.71617	0.187818	3.81312	0.000137224	0.00605501
CCBL1	1221.45	-0.968175	0.233933	-4.13869	3.49296e-05	0.00228512
CCDC41-AS1	125.626	-1.73587	0.497002	-3.49268	0.000478194	0.0147587
CCDC74A	1635.32	-0.700282	0.179392	-3.90365	9.47541e-05	0.00475004
CCDC78	764.081	-1.72262	0.359988	-4.7852	1.70817e-06	0.000219267
CCDC85B	3750.83	-0.51759	0.164228	-3.15166	0.00162347	0.0332224
CCKBR	67.13	1.71729	0.548556	3.13057	0.00174468	0.0348286
CCND2	3250.41	-0.85731	0.247736	-3.46058	0.000539011	0.0158559
CCNL2	10528.3	-0.681244	0.153408	-4.44073	8.96563e-06	0.000812372
CCNO	491.099	-1.2775	0.33667	-3.79451	0.000147934	0.00634582
CD33	57.3631	2.97529	0.7007	4.24617	2.17455e-05	0.00158817
CD40	572.281	1.06215	0.319868	3.32058	0.00089829	0.0223833
CD44	302.054	2.40211	0.475268	5.05422	4.32165e-07	7.39656e-05
CD68	191.236	1.47271	0.451234	3.26373	0.00109955	0.0256087
CDC5L	16254.4	0.672283	0.204665	3.2848	0.00102055	0.0244586
CDH11	42.9163	2.70413	0.783661	3.45064	0.00055926	0.0162729
CDH4	113.145	2.80938	0.724885	3.87563	0.00010635	0.00510481
CDK10	5649.04	-0.706326	0.177925	-3.96979	7.19374e-05	0.00383304
CDK12	14441.4	0.583915	0.168435	3.4667	0.000526883	0.0156349
CDK5RAP3	8393.12	-0.704011	0.192002	-3.66669	0.000245707	0.00925167
CDPF1	1581.84	-0.926598	0.175842	-5.26948	1.36809e-07	2.69546e-05
CEBPA-AS1	462.496	-1.35815	0.324791	-4.1816	2.89463e-05	0.00202672
CEBPB	1856.49	-0.886825	0.237731	-3.73038	0.000191195	0.00763402
CECR7	65.1659	4.51334	0.93608	4.82153	1.42461e-06	0.000191576
CENPT	9260.66	-0.468104	0.144793	-3.23291	0.00122535	0.0274078
CEP135	4738.43	0.58544	0.184469	3.17365	0.00150534	0.0316066
CHEK2P2	18.4209	5.17801	1.48837	3.47899	0.000503316	0.0152141
CHM	3846.11	0.719206	0.149976	4.79547	1.62292e-06	0.000211529
CHMP1B2P	23.478	8.00651	1.80649	4.43208	9.33279e-06	0.000836649
CHST8	767.899	0.761186	0.205417	3.70556	0.000210922	0.00817818
CHTF18	13406.9	-0.634323	0.195852	-3.23878	0.00120042	0.0270477
CLEC4F	113.987	-1.71014	0.472785	-3.61716	0.000297856	0.01068
CLK2	10250.2	-0.584519	0.177842	-3.28673	0.00101359	0.02435
CLSPN	6244.34	0.595329	0.176303	3.37674	0.000733502	0.0194803
CLU	2208.92	1.81063	0.188939	9.58313	9.41452e-22	1.994e-18
CNNM4	3780.72	0.558085	0.149261	3.73898	0.00018477	0.00754397
CNPY1	724.821	-1.34061	0.281276	-4.76617	1.87765e-06	0.000237424
COA5	1927.12	-0.592475	0.1776	-3.33601	0.000849916	0.0217537
COL12A1	132.405	3.2383	0.520825	6.21764	5.04695e-10	2.31123e-07
COL18A1	7606.32	-0.605622	0.146831	-4.12462	3.7134e-05	0.00236541
COL4A3BP	3336.22	0.484805	0.154103	3.14599	0.00165526	0.0337101
COL6A1	11266.7	-0.595366	0.153562	-3.87705	0.000105733	0.00510408
COLGALT2	1004.63	-1.06386	0.242272	-4.39119	1.12733e-05	0.000945615
COMTD1	3078.65	-0.855977	0.207894	-4.11738	3.83207e-05	0.00241378
CORO6	1603.21	-1.31221	0.255534	-5.13516	2.81905e-07	5.08149e-05
CRABP2	1654.27	-1.42216	0.331601	-4.28877	1.79669e-05	0.00140291
CREBBP	12425.5	0.672515	0.14294	4.70487	2.54026e-06	0.000309656
CRISPLD2	139.067	1.50432	0.452449	3.32484	0.000884707	0.0221861
CRMP1	111.247	2.38427	0.481853	4.94812	7.49334e-07	0.00011236
CRTAC1	342.826	1.60357	0.524861	3.05523	0.00224885	0.0419191
CSAD	685.493	-0.934779	0.255386	-3.66025	0.000251965	0.00937844
CSRNP1	1393.9	1.06548	0.309072	3.44736	0.000566094	0.0163684
CTGF	523.455	1.67397	0.518073	3.23114	0.00123296	0.027443
CTH	2964.46	-1.01297	0.293985	-3.44566	0.000569666	0.0164157
CXXC4	428.902	-1.03186	0.265485	-3.88668	0.000101624	0.00499309
D2HGDH	2197.74	-0.680858	0.169591	-4.01471	5.95188e-05	0.00336429
DCP1A	8091.62	0.598753	0.182823	3.27504	0.00105646	0.0250524
DDIT4	12243.6	-2.16583	0.26514	-8.16862	3.11937e-16	4.80497e-13
DDN	700.464	-1.92732	0.262	-7.35617	1.89259e-13	1.68779e-10
DDX10	7318.96	0.722007	0.207827	3.47408	0.000512611	0.0154149
DDX11	8006.28	-0.51765	0.167047	-3.09883	0.00194288	0.0374945
DDX12P	3457.06	-0.91944	0.213044	-4.31573	1.59079e-05	0.00127745
DDX3X	58311.3	0.571562	0.190033	3.0077	0.00263236	0.0465205
DHRS2	897.237	1.34365	0.322706	4.16371	3.13124e-05	0.00213075
DICER1-AS1	445.393	-1.25408	0.333149	-3.76432	0.000167004	0.00696973
DIP2A	4664.97	-0.673208	0.194469	-3.46177	0.000536627	0.0158132
DKFZP434I0714	484.993	-1.26262	0.264331	-4.77667	1.78224e-06	0.000227055
DLG5	9189.25	0.632321	0.191094	3.30896	0.000936446	0.0228304
DLX5	622.492	-0.854096	0.238858	-3.57575	0.000349227	0.0119788
DMRTA1	44.9011	2.63681	0.754475	3.49489	0.000474254	0.0147177
DMXL2	4997.64	0.896353	0.187038	4.79237	1.64827e-06	0.000213192
DNAH17	63.2716	2.17631	0.726567	2.99534	0.0027414	0.0476949
DNAH17-AS1	24.0142	3.11493	0.960261	3.24384	0.0011793	0.0267141
DNER	38.8775	2.69003	0.734263	3.66357	0.000248721	0.00930316
DNTTIP2	12814.5	0.663584	0.222198	2.98645	0.00282235	0.0485502
DOCK9-AS2	92.7225	-1.65663	0.517306	-3.20241	0.00136282	0.0292815
DOK6	229.82	2.26428	0.544411	4.15913	3.19456e-05	0.00216514
DPYSL3	1822.46	3.27586	0.320972	10.2061	1.86249e-24	5.25966e-21
DSCR4	78.942	5.96485	0.877035	6.80115	1.03784e-11	6.76355e-09
DTL	11076.1	-0.509526	0.168756	-3.01931	0.0025335	0.0452347
DTX4	163.384	2.55202	0.549983	4.64018	3.48102e-06	0.000394327
DUSP1	2972.5	0.86314	0.273673	3.15391	0.00161101	0.0330106
DUSP5P1	121.355	-1.4054	0.421694	-3.33275	0.000859913	0.0218793
DYDC2	16.8119	6.0608	1.79313	3.38002	0.000724816	0.0193711
ECI1	7741.95	-0.53053	0.158355	-3.35025	0.000807398	0.0209183
EDEM3	3995.84	-0.573494	0.157407	-3.64339	0.000269073	0.0098136
EEF1A2	10752.3	0.671896	0.21433	3.13487	0.00171929	0.0345982
EFHC1	1680.52	-0.629724	0.174914	-3.6002	0.000317973	0.0111791
EFNA1	833.265	-0.797278	0.263802	-3.02226	0.00250897	0.0449661
EFNB2	4582.1	0.62418	0.196024	3.18421	0.00145152	0.0308202
EGF	95.1436	1.81275	0.485305	3.73527	0.000187512	0.00763402
EGR1	1303.96	2.42671	0.331082	7.32965	2.30758e-13	1.95498e-10
EID2B	568.022	-0.989446	0.261478	-3.78405	0.000154299	0.00656894
EIF2AK2	2296.66	0.513549	0.162482	3.16066	0.00157412	0.0325779
EIF2D	10041.8	-0.574223	0.16322	-3.5181	0.000434655	0.0139221
EIF3K	19933.9	-0.460917	0.148772	-3.09815	0.00194735	0.0375116
ELF1	3336.88	0.586334	0.153109	3.82951	0.000128397	0.0057707
ELL3	499.741	-0.989003	0.326558	-3.02856	0.00245719	0.0444815
EMILIN2	2843.68	1.5508	0.170301	9.10622	8.52987e-20	1.60589e-16
EMR2	27.8596	3.70426	1.10166	3.36243	0.0007726	0.0202646
EMX1	322.89	-1.30477	0.289388	-4.50872	6.52204e-06	0.000627894
ENC1	1178.34	0.993983	0.271967	3.6548	0.000257387	0.00953948
ENDOG	1968.96	-0.684608	0.17723	-3.86282	0.000112087	0.0052982
ENO3	420.584	-1.28524	0.290431	-4.4253	9.63074e-06	0.000854362
ENOSF1	2422.24	-0.730204	0.165474	-4.4128	1.02044e-05	0.000868861
EPC2	3897.03	0.617495	0.168317	3.66864	0.000243844	0.00920201
EPHA1	27.0477	4.10064	0.994729	4.12237	3.74997e-05	0.00237693
EPHB2	1948.65	0.500547	0.165022	3.03321	0.00241969	0.0439905
EPHB6	236.232	2.72326	0.444755	6.12306	9.17931e-10	3.45632e-07
EPHX1	6887.1	-0.450547	0.150381	-2.99604	0.0027351	0.0476876
EPRS	42253	-0.413711	0.139037	-2.97555	0.0029246	0.0496041
ERV3-1	273.596	-1.01294	0.29164	-3.47325	0.000514198	0.0154149
ESCO2	1795.46	0.53018	0.165028	3.21266	0.0013151	0.0287895
ETV1	232.987	1.05949	0.33153	3.19574	0.00139471	0.0298008
ETV3	3930.76	0.537249	0.165902	3.23834	0.00120226	0.0270533
ETV4	136.918	3.97109	0.57219	6.94016	3.91665e-12	2.76515e-09
ETV5	172.028	4.23111	0.782075	5.41011	6.29859e-08	1.42298e-05
EXOC6	3063.88	0.603607	0.172376	3.50169	0.000462324	0.0144532
EZH1	3149.87	-0.750133	0.217812	-3.44395	0.00057329	0.0164921
FADS2	4948.26	-1.40427	0.298674	-4.70169	2.58014e-06	0.00031227
FAM132B	2630.78	-0.595702	0.171509	-3.4733	0.000514092	0.0154149
FAM13B	4838.72	0.769554	0.206685	3.72333	0.000196616	0.00774757
FAM155A	20.8075	4.32375	1.37604	3.14216	0.00167708	0.0340568
FAM156B	395.787	-1.5111	0.299366	-5.04765	4.47273e-07	7.5786e-05
FAM168B	22599.9	0.552832	0.14817	3.73107	0.000190669	0.00763402
FAM174B	333.442	0.958584	0.290198	3.3032	0.000955868	0.0232371
FAM193B	6572.07	-0.592933	0.150575	-3.93779	8.22346e-05	0.00426111
FAM201A	496.358	-1.43902	0.373863	-3.84906	0.000118574	0.00548939
FAM211B	924.392	-1.06454	0.269558	-3.9492	7.84134e-05	0.00408811
FAM213A	3721.7	0.655923	0.210571	3.11498	0.00183957	0.0359512
FAM219B	7171.01	-0.838145	0.166711	-5.02754	4.96811e-07	8.0569e-05
FAM222A	964.446	0.857614	0.265306	3.23254	0.00122694	0.0274078
FAM46C	853.103	1.1108	0.275735	4.02852	5.61301e-05	0.00322396
FAM49A	117.076	2.35805	0.440487	5.35329	8.6369e-08	1.85245e-05
FAM53C	13709.9	0.467576	0.151095	3.09458	0.00197095	0.0377779
FAM72A	600.146	-0.684029	0.229852	-2.97595	0.00292078	0.0495889
FAM73A	2612.52	0.548587	0.168697	3.25191	0.0011463	0.0262828
FAM78A	539.318	-0.8838	0.242263	-3.64811	0.000264181	0.00970995
FAM83G	1052.79	0.86264	0.188909	4.56643	4.96089e-06	0.000518427
FAM83H	2671.27	0.838742	0.263981	3.17729	0.0014866	0.0314077
FAM84A	104	1.50854	0.459914	3.28005	0.0010379	0.0247345
FAM86B1	388.317	-0.824289	0.275436	-2.99268	0.00276544	0.0478551
FAM86B3P	382.509	-1.03876	0.253535	-4.09712	4.18317e-05	0.00257744
FAM86JP	368.81	-0.873888	0.279298	-3.12888	0.00175477	0.0349386
FAM91A1	6882.34	0.418492	0.139209	3.00621	0.00264526	0.0465205
FASTK	12745.5	-0.5639	0.136091	-4.14354	3.41989e-05	0.00227242
FBLL1	323.624	-1.59276	0.462883	-3.44095	0.000579679	0.0165914
FBXL16	308.134	0.983535	0.283913	3.46421	0.000531788	0.0157528
FBXL6	2928.9	-0.905127	0.19719	-4.59012	4.42989e-06	0.000478089
FBXL7	158.217	2.97167	0.398934	7.44902	9.40351e-14	9.37254e-11
FBXL8	411.209	-0.898334	0.287533	-3.12428	0.0017824	0.0351583
FBXO4	844.828	-0.874415	0.21242	-4.11644	3.84776e-05	0.00241469
FGFBP1	239.608	2.09867	0.634527	3.30745	0.00094149	0.0229204
FH	8553.2	-1.11853	0.140947	-7.9358	2.09139e-15	2.72588e-12
FILIP1L	97.7142	1.63076	0.461584	3.53295	0.000410947	0.0133691
FLJ20518	18.0545	4.53901	1.38258	3.28299	0.00102712	0.0245812
FLJ30403	119.76	-1.31551	0.412164	-3.19171	0.00141432	0.0301816
FLJ35934	115.248	-1.76808	0.474057	-3.72967	0.00019173	0.00763402
FLJ37453	574.986	-0.87886	0.263866	-3.33071	0.000866263	0.0218955
FLJ46363	158.139	-1.19086	0.392737	-3.0322	0.00242774	0.0440897
FLJ46906	674.461	-1.29752	0.305851	-4.24234	2.212e-05	0.00160859
FOLH1	39.0299	3.87197	1.13806	3.40224	0.00066835	0.0183878
FOS	670.181	2.49445	0.419167	5.95098	2.66546e-09	8.85561e-07
FOSB	561.674	2.30277	0.436458	5.27603	1.32012e-07	2.66286e-05
FOSL1	231.905	2.03279	0.57137	3.55774	0.000374053	0.0126003
FOSL2	792.522	1.41847	0.350404	4.04809	5.16367e-05	0.00302745
FOXF1	1131.8	-1.09787	0.282086	-3.89198	9.9431e-05	0.0049262
FOXJ3	6078.46	0.478026	0.1519	3.14698	0.00164965	0.0336362
FRG2	63.5643	4.11293	0.91293	4.50519	6.63133e-06	0.000634809
FRG2B	19.3766	7.72787	1.88002	4.11053	3.94745e-05	0.00244108
FRS2	2463.86	0.53227	0.168105	3.1663	0.0015439	0.0321768
FUK	2092.09	-0.793858	0.20847	-3.80802	0.000140086	0.00611756
FUT1	130.391	-1.75346	0.54709	-3.20507	0.00135028	0.0291454
FZD2	1644.65	-0.823358	0.2374	-3.46824	0.000523887	0.0156281
FZD6	2013.41	0.891641	0.182873	4.87573	1.08409e-06	0.000155668
GAA	10546.3	-0.756062	0.206405	-3.663	0.000249278	0.00930343
GABBR1	2464.43	-0.891068	0.215574	-4.13347	3.57331e-05	0.00230178
GABRE	120.364	3.28137	0.761798	4.3074	1.65184e-05	0.00130789
GABRG2	40.8918	7.35657	1.83078	4.01828	5.8624e-05	0.00334453
GABRQ	50.4757	3.65055	0.820978	4.44659	8.7244e-06	0.000799061
GALNT12	1357.27	-0.73783	0.209855	-3.51591	0.000438257	0.0139583
GAN	721.373	0.67867	0.203244	3.33919	0.000840233	0.0215711
GATA5	206.656	-2.01394	0.657954	-3.06091	0.00220663	0.0413597
GBF1	12458.4	0.466759	0.155269	3.00614	0.00264586	0.0465205
GCC1	3493.86	0.542446	0.165814	3.27142	0.00107009	0.0252696
GFI1	1452.89	-0.625206	0.191094	-3.27172	0.00106897	0.0252696
GIGYF1	11242.3	-0.702362	0.199039	-3.52877	0.000417491	0.0135258
GIPC3	1554.68	0.519395	0.168471	3.083	0.00204928	0.0388835
GLI1	354.925	-1.07045	0.315895	-3.38862	0.000702455	0.0189227
GLI4	1099.23	-0.794658	0.237683	-3.34335	0.000827731	0.0212824
GMEB1	1652.85	0.539597	0.165233	3.26567	0.00109207	0.0254877
GNG4	3652.32	-1.01538	0.178202	-5.69791	1.21283e-08	3.26193e-06
GOLGA6L9	627.204	-0.835798	0.253553	-3.29634	0.000979518	0.0236424
GOLGA8A	2832.5	-0.758702	0.239376	-3.16949	0.00152704	0.0319434
GOLGA8B	1864.27	-0.799995	0.233719	-3.42289	0.000619592	0.0174973
GPAM	5414.31	0.701645	0.214003	3.27867	0.00104298	0.0247962
GPC2	427.733	-0.759115	0.24281	-3.12637	0.00176977	0.0350726
GPR124	2336.82	-1.01235	0.176337	-5.74098	9.41275e-09	2.61458e-06
GPR37	452.367	-1.2399	0.268813	-4.61249	3.97879e-06	0.00043777
GPR50	1402.73	2.61525	0.772001	3.38762	0.000705007	0.0189613
GRIK3	65.4298	2.85762	0.647276	4.41483	1.01087e-05	0.000868861
GRM2	54.5572	2.1209	0.710489	2.98512	0.00283463	0.0486625
GSTO2	953.474	1.89658	0.311412	6.09026	1.12729e-09	4.064e-07
GTF2B	4582.69	0.600761	0.172894	3.47475	0.000511338	0.0154149
GTF3C4	7654.15	0.617086	0.146156	4.2221	2.42036e-05	0.00172313
GTSF1	2162.55	9.90795	1.96692	5.0373	4.72154e-07	7.77875e-05
GUCY1A2	463.448	1.3581	0.378524	3.58789	0.000333365	0.0115276
H1F0	19571.7	-0.969386	0.277969	-3.48738	0.000487769	0.0149453
H1FX	18338.4	-0.848117	0.169316	-5.00907	5.46948e-07	8.50228e-05
H1FX-AS1	518.25	-1.58497	0.405953	-3.90433	9.44871e-05	0.00475004
H2AFJ	903.625	-1.29371	0.204886	-6.31427	2.7144e-10	1.43727e-07
H2BFXP	223.053	-0.997323	0.333284	-2.99241	0.00276782	0.0478551
H3F3A	28311.1	-0.424585	0.139678	-3.03974	0.00236786	0.0435153
HAGHL	886.058	-1.64139	0.305365	-5.37518	7.65071e-08	1.66197e-05
HAP1	915.709	1.02541	0.288179	3.55823	0.000373367	0.0126003
HAUS4	3645.8	-0.522206	0.171653	-3.04222	0.00234837	0.0432648
HAUS5	9357.27	-0.840465	0.206994	-4.06033	4.90033e-05	0.00291337
HBE1	40.8173	3.03061	0.938171	3.23034	0.00123642	0.0274573
HBEGF	613.809	1.07666	0.318053	3.38514	0.000711409	0.019073
HBQ1	280.813	-0.960707	0.296394	-3.24132	0.00118979	0.0268797
HCN3	1651.72	-0.880328	0.229536	-3.83525	0.000125437	0.00569235
HEBP1	2443.31	-0.490402	0.157476	-3.11414	0.00184484	0.0360126
HECA	3039.72	0.679739	0.160407	4.23758	2.25943e-05	0.00163606
HELZ	6330.93	0.432074	0.141781	3.04748	0.00230768	0.0427805
HERC2P2	5106.68	-0.648308	0.212179	-3.05548	0.00224704	0.0419191
HERC2P4	63.7655	9.44739	1.55858	6.06152	1.34839e-09	4.75982e-07
HERC5	3357.54	0.656694	0.215706	3.04439	0.0023315	0.0431277
HES4	4014.86	-1.17247	0.226198	-5.18337	2.17908e-07	4.19571e-05
HEXDC	1756.65	-0.670458	0.171228	-3.91559	9.01836e-05	0.00460262
HEYL	1333.11	0.581959	0.182592	3.18721	0.0014365	0.030578
HIF1A	9984.11	0.600987	0.14739	4.07752	4.55188e-05	0.00276441
HIST1H1C	756.89	1.20337	0.200995	5.98704	2.13694e-09	7.24165e-07
HIST1H2AC	122.58	1.6524	0.440006	3.75541	0.000173058	0.00718096
HIST1H2BD	319.818	1.67207	0.434604	3.84734	0.000119406	0.00549787
HIST1H2BJ	138.794	1.59221	0.444229	3.58421	0.000338099	0.0116675
HIST1H2BK	4289.57	1.16911	0.25483	4.58781	4.4793e-06	0.000480363
HIST1H3E	98.3299	1.72091	0.514709	3.34345	0.000827423	0.0212824
HLX	1319.16	-1.20744	0.183361	-6.58504	4.54757e-11	2.65704e-08
HMG20B	12515.3	-0.660126	0.189512	-3.48329	0.000495294	0.0150669
HNRNPU-AS1	4654.34	-1.73739	0.227818	-7.62621	2.41756e-14	2.73088e-11
HOMEZ	3034.84	-0.568592	0.162692	-3.49489	0.000474261	0.0147177
HSD11B1L	826.355	-1.21267	0.337971	-3.58808	0.000333118	0.0115276
HSD17B10	15858.8	-0.538945	0.162658	-3.31336	0.00092183	0.0226389
HSF2	7141.11	0.471173	0.14128	3.33503	0.000852897	0.021796
HSF4	738.728	-1.18034	0.308637	-3.82435	0.000131116	0.00583413
HSPB8	428.14	1.46071	0.334106	4.37201	1.23107e-05	0.00102251
HTR7P1	467.826	-0.788555	0.248661	-3.1712	0.0015181	0.0318351
HYDIN	38.6097	3.12338	0.800509	3.90175	9.55016e-05	0.00477339
HYI	1629.69	-0.542396	0.169079	-3.20794	0.0013369	0.0289811
IBA57-AS1	70.5138	-1.95961	0.600039	-3.26581	0.00109151	0.0254877
ICAM5	1119.42	-1.36136	0.342748	-3.97189	7.13052e-05	0.00383304
IDH2	7654.81	-0.576157	0.139308	-4.13586	3.53624e-05	0.00230111
IGDCC3	1639.42	-0.891598	0.23541	-3.78743	0.000152217	0.00649662
IGDCC4	1168.29	-0.716048	0.228089	-3.13934	0.00169327	0.0342371
IGFBP2	5977.76	-0.677215	0.204455	-3.31229	0.000925341	0.0226575
IGFBP3	58.5327	2.00592	0.667253	3.00623	0.00264509	0.0465205
IGIP	150.398	-1.21941	0.401053	-3.04051	0.00236179	0.0434507
IGLON5	36.2529	3.23991	1.08441	2.98772	0.00281062	0.0483976
IGSF1	218.972	4.63737	0.469646	9.87418	5.38699e-23	1.30396e-19
IGSF9B	473.555	0.889986	0.255039	3.48961	0.000483734	0.0148485
IL13RA2	25.5611	4.62957	1.30715	3.54173	0.000397509	0.0131665
IL6ST	5598.59	0.454116	0.147238	3.08424	0.00204072	0.0388669
IMPA2	1040.36	-0.75592	0.18938	-3.99156	6.56407e-05	0.00362889
ING3	3492.32	0.531865	0.163649	3.25003	0.00115391	0.0263171
IQCE	3436.44	0.531535	0.15349	3.463	0.000534191	0.0157689
ISYNA1	9363.48	-0.858905	0.205774	-4.17402	2.99268e-05	0.00208675
ITGB8	77.3896	-1.81159	0.599031	-3.02419	0.00249296	0.044937
ITM2A	39.7854	3.62579	0.790616	4.58604	4.51738e-06	0.000481399
IVNS1ABP	8336.34	-0.631634	0.151578	-4.16705	3.08564e-05	0.00211673
JAKMIP2	397.791	3.82675	1.21775	3.14248	0.00167525	0.0340568
JDP2	1593.05	-1.01347	0.337036	-3.00701	0.00263829	0.0465205
JHDM1D-AS1	613.132	-1.07321	0.32838	-3.26821	0.0010823	0.0254347
JMJD1C	3522.08	0.690978	0.196919	3.50895	0.00044988	0.0141424
KAT6A	8390.29	0.604967	0.154741	3.90955	9.24668e-05	0.00467689
KATNB1	9324.71	-0.517364	0.171591	-3.01509	0.00256903	0.0457389
KAZALD1	1012.79	-0.737791	0.197831	-3.72941	0.000191932	0.00763402
KCNC1	785.02	-0.845422	0.240558	-3.51443	0.000440705	0.0140099
KCNC3	435.077	0.892296	0.284497	3.13639	0.0017104	0.0345013
KCNJ12	1035.72	-0.898255	0.272222	-3.29972	0.000967823	0.0234575
KCTD12	20738	-0.959301	0.205554	-4.6669	3.05774e-06	0.000359794
KDM2A	11032.8	0.605507	0.195913	3.09069	0.0019969	0.0382322
KDM5A	6554	0.460249	0.144748	3.17966	0.00147449	0.0311906
KIAA0319	123.591	1.44113	0.406141	3.54834	0.000387665	0.0129558
KIAA0895L	2313.26	-0.61388	0.177985	-3.44906	0.000562549	0.0162937
KIAA0907	8974.7	-0.510588	0.13797	-3.70073	0.000214983	0.00826003
KIAA0947	8094.95	0.527274	0.151412	3.48239	0.000496967	0.0150907
KIAA2018	2000.46	0.608509	0.197335	3.08363	0.00204493	0.0388669
KIF1A	3226.87	0.917124	0.285325	3.21431	0.00130757	0.0286987
KIF3B	6710.72	0.681147	0.154052	4.42155	9.79971e-06	0.000855909
KIF5C	1493.72	1.26687	0.262219	4.83133	1.35624e-06	0.000183841
KIFC2	2656.91	-0.745551	0.237944	-3.13331	0.00172849	0.0347101
KLF14	91.4576	-1.5396	0.479831	-3.20864	0.00133365	0.0289811
KLF15	968.92	-0.997807	0.26223	-3.80508	0.000141759	0.0061747
KLF4	754.256	1.16746	0.304434	3.83484	0.000125646	0.00569235
KLF9	3384.6	-0.707065	0.237179	-2.98115	0.00287167	0.0491539
KLHL15	5705.5	0.553836	0.158866	3.48618	0.000489967	0.0149856
KLHL17	4013.23	-0.926902	0.227915	-4.06688	4.76475e-05	0.00285279
KLHL4	91.9449	2.42154	0.726902	3.33132	0.000864353	0.0218918
KLK7	22.1792	6.46408	1.73173	3.73273	0.000189419	0.00763402
KLK8	63.0073	2.33181	0.595789	3.91383	9.08452e-05	0.00462246
KRTAP21-2	20.0147	4.25581	1.2525	3.39787	0.000679131	0.0185301
L3MBTL3	2116.18	-0.705385	0.161336	-4.37215	1.23031e-05	0.00102251
LAMB3	161.986	3.65234	0.482652	7.56723	3.81269e-14	4.03764e-11
LCOR	2876.86	0.682747	0.156803	4.35417	1.33571e-05	0.00109865
LEMD3	5140.87	0.474818	0.142815	3.3247	0.000885138	0.0221861
LENG8	13715.1	-0.897575	0.248732	-3.6086	0.00030785	0.0109355
LHX4	335.097	-1.01371	0.287943	-3.52052	0.000430703	0.0138267
LIFR	3335.04	0.465652	0.154718	3.00968	0.00261525	0.0463524
LIG1	12086.4	-0.627403	0.184305	-3.40415	0.000663694	0.0183752
LIMD2	2461.74	-0.622014	0.182813	-3.40246	0.000667816	0.0183878
LIN7B	553.982	-0.655974	0.220651	-2.9729	0.00294996	0.0497885
LINC00086	931.369	-0.761875	0.206092	-3.69677	0.000218362	0.00837089
LINC00173	151.04	-2.26919	0.621538	-3.65093	0.000261297	0.00963527
LINC00263	1326.86	-0.559679	0.176344	-3.1738	0.00150458	0.0316066
LINC00338	1135.75	-0.855321	0.209082	-4.09085	4.29801e-05	0.00262742
LINC00461	101.38	-1.62375	0.540236	-3.00563	0.00265028	0.0465351
LINC00470	73.4535	-5.86173	1.27855	-4.58468	4.54672e-06	0.000481497
LINC00665	834.733	1.30109	0.259365	5.01645	5.26338e-07	8.33483e-05
LINC00893	375.865	-1.12404	0.344059	-3.26699	0.00108699	0.0254877
LINC00960	169.713	2.23054	0.423029	5.27277	1.34382e-07	2.67878e-05
LINC01003	563.519	-1.22042	0.31768	-3.84167	0.000122199	0.0055919
LINC01089	1042.08	-1.11441	0.260201	-4.28288	1.84487e-05	0.00142737
LINC01126	102.641	-1.43244	0.473783	-3.02342	0.00249939	0.0449572
LINC01128	1198.43	0.618345	0.195957	3.15551	0.00160219	0.0330106
LINC01144	150.701	-2.35535	0.527398	-4.46598	7.97035e-06	0.000746131
LINC01158	315.623	-0.977963	0.271725	-3.59909	0.000319327	0.0111791
LINGO1	3354.84	-0.480565	0.14981	-3.20783	0.00133742	0.0289811
LMBR1L	3061.36	-0.553716	0.156942	-3.52815	0.000418478	0.0135319
LMCD1	531.807	1.30301	0.240547	5.41685	6.06569e-08	1.38888e-05
LMF2	10211.2	-0.510743	0.168358	-3.03367	0.00241597	0.0439702
LMNA	7177.26	0.429085	0.137516	3.12026	0.00180694	0.0354773
LMTK2	4220.97	0.67708	0.167431	4.04392	5.25638e-05	0.00306247
LNX2	2747.23	0.491153	0.164002	2.9948	0.00274628	0.0477
LOC100128560	37.0802	7.21098	2.08005	3.46673	0.000526825	0.0156349
LOC100129722	180.067	-2.68123	0.56468	-4.74823	2.05202e-06	0.000255658
LOC100130417	788.773	-0.792654	0.207928	-3.81217	0.000137754	0.00606209
LOC100132356	33.0375	-2.65481	0.826049	-3.21387	0.00130961	0.0287064
LOC100133182	609.122	-0.872869	0.271197	-3.21858	0.00128826	0.0283484
LOC100270804	193.311	-1.37312	0.438626	-3.13049	0.00174513	0.0348286
LOC100287042	484.008	-1.07692	0.353171	-3.04928	0.00229389	0.0425714
LOC100288152	1276.47	-1.48349	0.214105	-6.92877	4.24528e-12	2.87728e-09
LOC100505771	578.884	-1.74418	0.353395	-4.9355	7.99455e-07	0.000117791
LOC100506014	194.627	-1.25147	0.340354	-3.67695	0.000236037	0.00896731
LOC100506473	980.3	-0.695785	0.214635	-3.24171	0.00118813	0.0268781
LOC100506634	2324.8	-0.543681	0.179199	-3.03395	0.00241376	0.0439702
LOC100506714	533.491	-0.767983	0.228365	-3.36297	0.000771099	0.0202566
LOC100507520	1246.11	-2.04489	0.33565	-6.09231	1.1129e-09	4.064e-07
LOC100507599	948.208	-0.787503	0.260854	-3.01895	0.00253656	0.0452416
LOC100652736	358.514	-1.26445	0.285123	-4.43474	9.21829e-06	0.000830823
LOC101060157	12.2054	7.06111	2.02298	3.49045	0.000482212	0.0148485
LOC101060391	588.108	-1.76083	0.352016	-5.00214	5.6697e-07	8.65472e-05
LOC101559451	67.1792	-1.90901	0.620817	-3.07499	0.00210507	0.0398529
LOC101927054	460.67	-0.775352	0.255771	-3.03143	0.00243396	0.0441552
LOC101927811	16.8611	-3.98212	1.26261	-3.15388	0.00161117	0.0330106
LOC101928068	263.236	-1.31044	0.382006	-3.43042	0.000602654	0.0171332
LOC101928230	456.346	-1.76061	0.302477	-5.82064	5.86237e-09	1.71262e-06
LOC101928307	124.296	-1.79198	0.506506	-3.53791	0.000403304	0.0132949
LOC101928464	153.356	2.33441	0.463452	5.03701	4.72859e-07	7.77875e-05
LOC101928498	714.115	-0.930835	0.237091	-3.92607	8.63448e-05	0.00443341
LOC101928689	195.189	-1.8447	0.431868	-4.27145	1.94207e-05	0.00148227
LOC101928719	649.055	-0.805869	0.271074	-2.97287	0.00295026	0.0497885
LOC101928841	51.6001	2.25307	0.661765	3.40464	0.000662513	0.0183725
LOC101929715	184.43	-1.33411	0.435196	-3.06555	0.0021727	0.0409502
LOC102723433	51.9919	3.69829	0.723683	5.11038	3.2152e-07	5.67482e-05
LOC102723546	23.2489	7.99109	1.75106	4.56358	5.02878e-06	0.000519559
LOC102723631	12.2481	7.06802	2.19369	3.22197	0.00127311	0.0281245
LOC102724023	730.042	-0.831196	0.236936	-3.50811	0.000451308	0.0141611
LOC102724187	191.341	-1.63602	0.401392	-4.07588	4.58416e-05	0.00277407
LOC102724366	65.9264	5.00694	1.32407	3.78147	0.000155903	0.00660405
LOC143666	250.829	-1.02526	0.342362	-2.99465	0.00274759	0.0477
LOC155060	750.243	-0.870117	0.23962	-3.63124	0.000282067	0.0101688
LOC440157	11253.9	-0.503153	0.139762	-3.60008	0.000318118	0.0111791
LOC441052	404.565	-0.918483	0.270216	-3.39907	0.000676162	0.0184789
LOC441124	741.093	-1.1538	0.236065	-4.88764	1.02052e-06	0.000147792
LOC642846	1810.3	-0.987614	0.236919	-4.16857	3.0651e-05	0.00211673
LOC646719	1553.01	-0.857069	0.270551	-3.16787	0.00153561	0.0320831
LOC730183	446.928	-1.27351	0.294072	-4.33062	1.48692e-05	0.00120336
LPCAT4	2725.13	-0.923107	0.285351	-3.23499	0.00121646	0.0272642
LRP11	4111.04	-0.88261	0.182167	-4.84506	1.26572e-06	0.000174644
LRP8	2883.34	-0.623784	0.203575	-3.06415	0.00218292	0.0410514
LRRC16A	2113.11	0.551529	0.17211	3.20451	0.00135292	0.0291653
LRRC34	915.233	-1.30694	0.213095	-6.13315	8.61562e-10	3.3178e-07
LRRC4	316.244	1.17643	0.294307	3.9973	6.40681e-05	0.00355925
LRRC45	4018.49	-0.753576	0.215432	-3.49797	0.000468807	0.014602
LRRC6	40.7451	2.7635	0.825308	3.34845	0.000812642	0.021022
LRRC8A	5198.49	0.582253	0.171287	3.39928	0.000675633	0.0184789
LSR	4079.64	0.937044	0.225566	4.15418	3.26452e-05	0.00220374
LUZP1	3321.04	0.60921	0.160195	3.80293	0.000142994	0.00621252
LUZP2	18.8233	6.22383	1.76062	3.53503	0.000407735	0.013363
LYPD6	534.096	-0.834686	0.244896	-3.40832	0.000653642	0.0181861
LYPLAL1	2124.36	-0.580121	0.16528	-3.50993	0.000448227	0.0141166
LZTS2	6220.14	-0.509369	0.1473	-3.45804	0.000544116	0.0159507
MAFB	2122.51	1.06063	0.207347	5.11521	3.13386e-07	5.58948e-05
MAGEA1	2511.1	11.7157	2.64965	4.42161	9.79697e-06	0.000855909
MAGEA12	1567.23	11.6233	2.68061	4.33605	1.45067e-05	0.00118174
MAGEB6	183.575	2.29387	0.422749	5.42608	5.76046e-08	1.35563e-05
MAGEC2	94.1951	3.58798	0.788349	4.55125	5.3327e-06	0.000537841
MAGEL2	60.296	5.90173	1.21689	4.84984	1.23561e-06	0.000173026
MAL2	72.0661	3.755	0.611923	6.1364	8.44119e-10	3.3178e-07
MAMDC4	458.222	-1.15741	0.333822	-3.46714	0.00052602	0.0156349
MAN1A2	5830.9	0.486848	0.139948	3.47877	0.000503724	0.0152141
MAN2C1	9359.99	-0.663554	0.213354	-3.11011	0.00187017	0.0363814
MAP2	145.013	2.36487	0.410841	5.75617	8.60443e-09	2.47108e-06
MAP3K2	4357.97	0.447122	0.144403	3.09635	0.00195916	0.0376372
MAPK1	15749.5	0.481127	0.140378	3.42738	0.000609437	0.017297
MAPK12	7676.73	-0.533567	0.175635	-3.03793	0.00238207	0.0436343
MAPK8IP3	6187.64	-0.780568	0.160903	-4.85117	1.22738e-06	0.000173026
2021-03-01	5441.07	-1.00268	0.169282	-5.92317	3.15794e-09	1.00959e-06
MARCKS	18984.1	-0.499186	0.149217	-3.34538	0.000821705	0.021224
MARK2	8315.92	0.697286	0.218605	3.18972	0.00142413	0.0303528
MARS	35125.2	-0.435197	0.143936	-3.02354	0.00249836	0.0449572
MAT1A	54.5088	2.35078	0.692072	3.39673	0.000681952	0.0185473
MDM4	2853.82	-0.905737	0.165509	-5.47242	4.4392e-08	1.10614e-05
MED1	11769.7	0.5129	0.147688	3.47287	0.000514923	0.0154149
MED13	10050.4	0.538374	0.138375	3.89069	9.99599e-05	0.00493796
MED13L	9614.21	0.592013	0.146401	4.04378	5.25955e-05	0.00306247
MESP1	395.126	-1.12741	0.289307	-3.89692	9.74235e-05	0.00484089
METTL17	11062.7	-0.412901	0.135312	-3.05147	0.00227721	0.0423546
METTL3	8576.03	-0.534451	0.166024	-3.21912	0.00128584	0.0283319
MFI2-AS1	304.729	-1.5423	0.338413	-4.55744	5.17813e-06	0.000525379
MFSD3	5247.49	-0.999986	0.226311	-4.41863	9.93296e-06	0.000863098
MGEA5	12240.1	0.509283	0.149537	3.40574	0.000659854	0.0183288
MID1	5625.11	1.77075	0.2548	6.94958	3.66386e-12	2.69915e-09
MIDN	5694.26	-0.746796	0.163717	-4.56149	5.07912e-06	0.000521579
MIF	76831.7	-0.536378	0.175514	-3.05603	0.00224286	0.0418996
MIR17HG	2531.01	-0.938539	0.252708	-3.71393	0.000204066	0.00800391
MIR1914	118.633	-1.65728	0.517854	-3.20029	0.0013729	0.0294089
MIR210HG	215.206	-1.52135	0.323792	-4.69854	2.62029e-06	0.00031488
MIR378I	74.1398	-1.61182	0.516118	-3.12297	0.00179036	0.0352334
MIR3916	72.1223	-1.86632	0.527656	-3.537	0.000404692	0.0133148
MIR4435-1HG	241.089	1.20827	0.329601	3.66587	0.0002465	0.00926095
MIR503HG	413.608	-1.56766	0.33613	-4.66385	3.10343e-06	0.000362001
MIR7-3HG	22.1393	5.44467	1.45021	3.7544	0.00017376	0.00718096
MKRN3	352.373	5.22033	0.432278	12.0763	1.40883e-33	1.19356e-29
MLLT4-AS1	167.36	-1.50392	0.396261	-3.79527	0.000147481	0.00634241
MMP10	44.7693	7.48413	1.85544	4.0336	5.49281e-05	0.00316565
MMP13	38.0654	3.20271	0.807693	3.96526	7.33172e-05	0.00389432
MNX1	1463.04	-0.796154	0.218949	-3.63626	0.000276629	0.0100154
MNX1-AS1	540.189	-0.925702	0.279349	-3.31379	0.000920418	0.0226389
MORF4L2-AS1	424.313	-1.70179	0.274951	-6.18943	6.03834e-10	2.55784e-07
MOSPD1	3572.59	0.577969	0.178023	3.24659	0.00116797	0.0265639
MPZL3	717.708	0.777355	0.241072	3.22457	0.00126162	0.0279071
MRI1	10553.3	-0.565228	0.168154	-3.36136	0.000775593	0.0203117
MRPL55	9331.35	-0.600786	0.16343	-3.67611	0.000236813	0.00897665
MSRB2	1248.35	-0.591514	0.175066	-3.37881	0.000727995	0.0193949
MST1	704.329	-1.16748	0.293511	-3.97763	6.96054e-05	0.00375603
MSX1	2785	-0.745595	0.188293	-3.95977	7.50219e-05	0.00394774
MSX2	5038.07	0.991666	0.311672	3.18176	0.00146381	0.0310423
MUTYH	2196.52	-0.76595	0.195789	-3.91211	9.14916e-05	0.00464142
MVB12B	2228.93	0.49829	0.162674	3.06312	0.00219044	0.0411016
MXD3	2342.6	-0.8078	0.190753	-4.23479	2.28766e-05	0.00164945
MYL5	670.356	-0.975343	0.219283	-4.44788	8.67234e-06	0.00079861
MYO10	4862.76	0.574185	0.166415	3.45033	0.00055991	0.0162729
MYO1D	8178.68	0.539064	0.159994	3.36928	0.000753643	0.0199216
MZT2B	12610.1	-0.517703	0.153702	-3.36823	0.000756533	0.0199484
N4BP2L2-IT2	132.525	-1.52604	0.399046	-3.82422	0.000131185	0.00583413
NACAD	297.273	0.938334	0.3138	2.99023	0.00278769	0.0481495
NAGLU	5159.11	-0.806534	0.187031	-4.31231	1.61559e-05	0.00128519
NCOA1	4013.43	0.573215	0.149856	3.82512	0.000130711	0.00583413
NEAT1	7491.18	-0.552607	0.155315	-3.55798	0.000373723	0.0126003
NEB	88.5383	2.30676	0.664722	3.47026	0.000519947	0.0155379
NEDD4L	2404.26	0.51471	0.15448	3.3319	0.000862568	0.0218793
NEDD9	133.979	1.25802	0.398391	3.15776	0.00158984	0.0328515
NEIL1	1178.03	-1.17752	0.352949	-3.33624	0.000849212	0.0217537
NEK8	1049.54	-0.780042	0.220035	-3.54509	0.000392478	0.0130395
NELL1	89.4129	3.08873	0.657803	4.69553	2.65922e-06	0.000315515
NENF	9245.47	-0.510731	0.150247	-3.39928	0.00067563	0.0184789
NETO2	6620.71	0.478263	0.149081	3.20808	0.00133622	0.0289811
NEU1	6614.04	0.874788	0.262497	3.33257	0.000860481	0.0218793
NFATC4	2035.53	-1.00584	0.284661	-3.53346	0.000410162	0.0133691
NFYC-AS1	383.016	-1.14099	0.266928	-4.27452	1.91548e-05	0.00146859
NGFR	191.459	1.74875	0.458802	3.81155	0.0001381	0.00606209
NID1	21847.5	-0.564741	0.146406	-3.85737	0.000114613	0.0053795
NIPBL	7982.51	0.449603	0.138102	3.25559	0.00113156	0.0261562
NKX3-2	632.403	-1.26925	0.301526	-4.20943	2.56017e-05	0.00180748
NKX6-1	1070.17	-0.691963	0.211838	-3.26646	0.001089	0.0254877
NLRP1	77.1174	3.06833	0.680369	4.5098	6.48873e-06	0.000627894
NME3	4807.04	-0.857591	0.213571	-4.01549	5.93232e-05	0.00336429
NOG	612.943	-1.22585	0.380138	-3.22475	0.00126083	0.0279071
NOTCH2	20713.1	0.456094	0.142713	3.19587	0.00139408	0.0298008
NOV	54.2878	2.07179	0.625335	3.31309	0.00092271	0.0226389
NOVA2	443.119	1.20484	0.35797	3.36577	0.000763317	0.0200833
NR1D2	6329.25	0.706914	0.15954	4.43095	9.38169e-06	0.000836649
NR3C1	5232.48	0.547534	0.149385	3.66525	0.000247094	0.00926276
NR5A2	262.125	-1.10152	0.335596	-3.28229	0.00102967	0.0246074
NRBF2	2794.75	0.682385	0.216285	3.15503	0.00160483	0.0330106
NRDE2	3318.6	0.4966	0.163208	3.04275	0.00234427	0.0432648
NREP	4673.28	-0.785826	0.179879	-4.36864	1.25023e-05	0.00103336
NRN1	3743.28	-0.698134	0.215636	-3.23756	0.00120559	0.0270921
NS3BP	727.741	-0.960533	0.241214	-3.98207	6.83169e-05	0.00371013
NSUN5P1	1809.81	-0.864374	0.175544	-4.92397	8.48063e-07	0.000123876
NSUN5P2	2652.81	-0.804273	0.15899	-5.05863	4.22281e-07	7.30116e-05
NT5M	434.126	-1.00195	0.268442	-3.73247	0.000189615	0.00763402
NTHL1	4951.32	-0.478664	0.153967	-3.10888	0.00187798	0.0364657
NTPCR	6124.81	-0.587246	0.142255	-4.12812	3.65749e-05	0.00233858
NUDT13	438.758	-0.74654	0.248478	-3.00445	0.00266063	0.0466367
OAT	20884.5	0.504388	0.168335	2.99633	0.0027325	0.0476876
OBSL1	11824.8	-0.761253	0.209001	-3.64234	0.000270174	0.00982368
OGDHL	3821.25	-0.822756	0.21846	-3.76617	0.000165771	0.00693535
OLFM1	190.349	1.5236	0.401344	3.79625	0.000146904	0.00634241
OLFM2	727.62	1.03091	0.226156	4.5584	5.15444e-06	0.000525379
OLFML1	36.8385	2.68533	0.807548	3.32528	0.000883284	0.0221861
OR51B5	19.0545	3.31344	1.11316	2.97661	0.00291453	0.0495324
OR8G5	21.4765	6.41694	1.73205	3.70484	0.000211527	0.00818293
OXLD1	2161.66	-0.84387	0.213039	-3.96112	7.46002e-05	0.00394774
PABPC1L	1492.54	-0.763546	0.242045	-3.15456	0.00160743	0.0330106
PAN2	4565.28	-0.72298	0.225367	-3.20801	0.00133659	0.0289811
PANK3	5700.02	0.470312	0.155635	3.02189	0.00251205	0.0449661
PANX1	2957.25	0.911056	0.238915	3.81331	0.000137116	0.00605501
PAQR4	4883.74	-0.58237	0.191797	-3.03639	0.00239427	0.043795
PAQR6	805.506	-1.15669	0.374883	-3.08547	0.00203231	0.0387787
PARD3	3851.41	0.472895	0.147437	3.20743	0.00133925	0.0289811
PAX7	196.829	1.42684	0.337449	4.22831	2.35453e-05	0.00168334
PAXIP1-AS1	1228.32	-1.41137	0.226082	-6.24273	4.29987e-10	2.14285e-07
PCDH7	5583.85	0.73196	0.151957	4.81689	1.45816e-06	0.000194543
PCF11	6253.8	0.573194	0.191437	2.99417	0.00275192	0.0477263
PCK2	5514.44	-1.14383	0.275852	-4.14652	3.37563e-05	0.00225781
PDE1C	23.2623	4.14455	1.15925	3.57521	0.000349948	0.0119788
PDGFD	52.1759	5.35662	0.91813	5.83427	5.4027e-09	1.60602e-06
PDK1	2903.53	-0.568159	0.182528	-3.11272	0.00185371	0.0361025
PDZD8	5573.93	0.592486	0.199307	2.97274	0.00295157	0.0497885
PER3	533.849	0.864783	0.244185	3.5415	0.000397853	0.0131665
PEX6	756.135	-0.968322	0.229829	-4.21322	2.51753e-05	0.00178481
PGAP3	1664.38	-0.55918	0.175495	-3.1863	0.00144103	0.0306359
PGM2L1	1311.59	0.658648	0.178557	3.68873	0.000225376	0.00862024
PGR	107.173	5.54906	1.0767	5.15378	2.55294e-07	4.73258e-05
PHAX	5536.93	0.650441	0.152513	4.26481	2.00069e-05	0.00150665
PHEX	54.6463	2.45665	0.801482	3.06514	0.00217567	0.0409606
PHEX-AS1	136.644	5.61478	1.75348	3.20208	0.00136439	0.0292815
PHGDH	63860.4	-0.537136	0.180402	-2.97743	0.00290675	0.0494498
PHLDA2	378.585	1.33129	0.357168	3.72735	0.000193505	0.00765472
PHLPP2	2932.4	0.555915	0.150198	3.70121	0.000214574	0.00826003
PHYKPL	2445.75	-0.708877	0.215326	-3.29211	0.0009944	0.0239334
PI4KAP1	4013.89	-0.911945	0.187407	-4.86612	1.13809e-06	0.000162049
PI4KAP2	2408.69	-0.624367	0.17787	-3.51024	0.000447697	0.0141166
PIDD	4013.69	-0.691851	0.200921	-3.4434	0.000574448	0.0164974
PIF1	1689.13	-1.08523	0.254791	-4.25929	2.05079e-05	0.00153754
PIGL	1969.02	-0.541238	0.166537	-3.24995	0.00115424	0.0263171
PIK3C2B	2405.85	-0.776492	0.205497	-3.77861	0.000157707	0.00666382
PKDCC	2492.99	-1.49567	0.202954	-7.3695	1.71267e-13	1.6122e-10
PLA2G6	1450.31	-0.88081	0.228306	-3.85802	0.000114308	0.0053795
PLAGL2	8368.18	0.530771	0.157183	3.37676	0.000733438	0.0194803
PLCXD1	6495.1	-0.947854	0.21479	-4.41293	1.01983e-05	0.000868861
PLEKHB2	10217.2	0.463262	0.139228	3.32738	0.000876678	0.022072
PLEKHH3	3407.89	-0.897716	0.243497	-3.68677	0.000227118	0.00864785
PLK2	912.047	2.06169	0.390112	5.28486	1.25803e-07	2.56819e-05
PMAIP1	7882.2	0.829729	0.239885	3.45885	0.000542477	0.0159302
POM121C	10376.9	0.497633	0.148209	3.35764	0.000786103	0.0204919
POMK	421.396	0.861333	0.268309	3.21023	0.0013263	0.0289597
POU3F2	2317.41	-0.974404	0.180855	-5.38776	7.13403e-08	1.56986e-05
POU4F1	6900.51	-0.699027	0.168814	-4.14081	3.46088e-05	0.00228176
PPIEL	540.93	-0.725919	0.24077	-3.01499	0.00256984	0.0457389
PPM1J	742.172	-0.817619	0.257404	-3.1764	0.00149113	0.0314251
PPOX	1888.84	-0.898184	0.21826	-4.11519	3.86855e-05	0.00241877
PPP1R12C	7023.37	-0.440439	0.141362	-3.11568	0.00183519	0.0359473
PPP1R14A	1460.54	-1.25075	0.356014	-3.51321	0.000442725	0.0140287
PPP1R15A	4433.73	0.848693	0.26458	3.2077	0.00133799	0.0289811
PPP1R35	2652.26	-0.738355	0.17148	-4.30579	1.66393e-05	0.00131133
PPP1R3E	1140.09	-0.89234	0.238974	-3.73404	0.00018843	0.00763402
PPP2R2A	9589.4	0.523945	0.175328	2.98837	0.00280472	0.0483451
PPP2R2C	258.972	2.46839	0.422458	5.84293	5.12906e-09	1.55191e-06
PPP2R3B	2409.54	-0.563359	0.154992	-3.63477	0.000278231	0.0100519
PPP2R5A	4605.64	-0.52224	0.144488	-3.61442	0.000301022	0.0107477
PREX1	1157.89	0.681204	0.190528	3.57536	0.00034975	0.0119788
PRICKLE4	559.96	-0.697778	0.220638	-3.16254	0.00156399	0.0324758
PRKAG2-AS1	508.861	-1.10362	0.284302	-3.88185	0.000103663	0.00503285
PRKCB	530.449	3.20569	0.286183	11.2016	4.00638e-29	1.6971e-25
PROCA1	203.358	-1.16127	0.329678	-3.52243	0.000427616	0.0137748
PRORSD1P	175.328	-1.54627	0.482322	-3.20588	0.0013465	0.029101
PRPS1	35636.3	0.691649	0.148406	4.66051	3.1542e-06	0.00036357
PRRT2	578.786	-1.31166	0.32673	-4.01452	5.9566e-05	0.00336429
PRRT4	1147.23	-0.84858	0.274105	-3.09582	0.00196269	0.0376624
PRSS23	2723.67	1.09964	0.219475	5.01029	5.43473e-07	8.50228e-05
PRSS30P	801.31	-1.89605	0.364977	-5.19498	2.0474e-07	3.98748e-05
PRSS53	508.105	-0.915873	0.254995	-3.59173	0.000328486	0.0114289
PSAT1	38929.7	-0.599003	0.169587	-3.53214	0.000412214	0.0133804
PSTK	794.66	1.04472	0.323256	3.23187	0.00122982	0.0274184
PTMS	18705.8	-0.513905	0.153367	-3.35082	0.000805732	0.0209071
PTPN18	3012.49	-0.472146	0.150707	-3.13288	0.001731	0.0347101
PYCR2	17742.2	-0.589919	0.157121	-3.75455	0.000173656	0.00718096
QPCTL	3149.17	-0.667207	0.167292	-3.98827	6.65556e-05	0.0036378
RAB11FIP1	6671.89	0.844541	0.163532	5.16438	2.41232e-07	4.59263e-05
RAB31	6179.07	0.915116	0.277852	3.29354	0.000989354	0.0238458
RAB32	1634.07	-0.945956	0.253792	-3.72728	0.000193557	0.00765472
RAB3GAP2	6549.58	-0.539948	0.139486	-3.87097	0.000108403	0.00518863
RAC3	12247.3	-0.438811	0.134938	-3.25195	0.00114615	0.0262828
RAD52	1583.19	-0.810187	0.16723	-4.84474	1.26777e-06	0.000174644
RAPGEF1	8761.04	0.486635	0.142523	3.41444	0.000639136	0.0179297
RAPGEF2	3737.81	0.821903	0.20294	4.04997	5.12233e-05	0.00302414
RASGEF1B	928.489	0.777052	0.190879	4.07091	4.68303e-05	0.00281381
RBM22	10087.3	0.517257	0.173671	2.97838	0.00289781	0.0493472
RCN3	272.633	-1.08265	0.354233	-3.05631	0.00224082	0.0418996
RCOR1	5063.25	0.497081	0.143845	3.45567	0.000548924	0.0160638
RECQL4	12737.8	-0.458762	0.149413	-3.07043	0.00213751	0.0403768
REEP3	1728.17	0.774855	0.221449	3.49902	0.000466969	0.0145715
REST	4153.83	0.524129	0.156747	3.34378	0.000826444	0.0212824
RFPL4A	60.6661	3.56757	0.861319	4.14198	3.4432e-05	0.00227897
RGP1	3645.31	0.47392	0.146439	3.2363	0.00121089	0.0271752
RHOT2	16379.2	-0.48462	0.148395	-3.26575	0.00109175	0.0254877
RIMS4	5939.74	0.459321	0.152711	3.00778	0.00263165	0.0465205
RLF	4075.17	0.562151	0.186527	3.01377	0.00258022	0.0458754
RN7SL1	1862.97	-0.917343	0.183322	-5.00399	5.61542e-07	8.64979e-05
RN7SL2	1467.12	-1.07428	0.19911	-5.39542	6.83617e-08	1.52411e-05
RND1	381.694	0.913192	0.285203	3.2019	0.00136523	0.0292815
RNF11	4484.35	0.63615	0.148433	4.28577	1.82107e-05	0.00141542
RNF125	2115.58	-0.788463	0.166051	-4.74831	2.05119e-06	0.000255658
RNF6	2669.59	0.636889	0.176086	3.61691	0.000298138	0.01068
RNPEP	12954.2	-0.503817	0.136617	-3.6878	0.000226203	0.00863238
RNR1	33894.1	-0.715248	0.143683	-4.97797	6.42549e-07	9.72086e-05
RNR2	109707	-0.761202	0.165432	-4.60129	4.19873e-06	0.000458989
ROBO1	17879.3	0.669734	0.147692	4.53467	5.76923e-06	0.000575023
RP11-307C12.11	533.359	-1.13431	0.28663	-3.9574	7.57703e-05	0.00397477
RP11-611D20.2	146.772	-1.92611	0.519543	-3.70731	0.00020947	0.0081405
RP11-98I9.4	536.817	-0.825843	0.245911	-3.3583	0.000784226	0.0204745
RP5-1180C10.2	683.792	-1.14165	0.268727	-4.24837	2.15335e-05	0.00158637
RPL36A	901.826	-0.996642	0.292026	-3.41285	0.000642867	0.0180045
RPP25	2956.41	1.03361	0.159382	6.4851	8.8673e-11	4.8467e-08
RPP25L	5107.16	-0.590861	0.163532	-3.61312	0.000302535	0.0107692
RPS29	28667.6	-0.429613	0.142916	-3.00604	0.0026467	0.0465205
RRAGC	3629.65	0.575396	0.193074	2.98018	0.0028808	0.0491564
RRN3	6828.94	0.46674	0.140519	3.32155	0.000895189	0.0223388
RUNX1	836.881	1.41228	0.2803	5.03846	4.69304e-07	7.77875e-05
RUNX1T1	1291.93	-0.776318	0.247373	-3.13824	0.00169964	0.034325
RYBP	5811.13	0.711822	0.209206	3.40249	0.000667746	0.0183878
RYR2	505.131	1.47752	0.364117	4.05781	4.95345e-05	0.00293466
SAMD13	196.405	-1.12627	0.364974	-3.08589	0.00202942	0.0387672
SAT1	2876.2	0.9776	0.209659	4.66281	3.11922e-06	0.000362001
SC5D	12504.1	0.89064	0.163569	5.44506	5.17886e-08	1.25358e-05
SCCPDH	2946.68	-0.639572	0.158383	-4.03813	5.3878e-05	0.00312515
SCNN1D	641.141	-0.825524	0.261011	-3.16279	0.00156264	0.0324758
SDC1	1689.71	-1.2657	0.237482	-5.32967	9.83895e-08	2.08389e-05
SDC2	6079.28	-0.582562	0.139753	-4.16851	3.06597e-05	0.00211673
SDCBP2-AS1	249.789	1.33168	0.299682	4.44363	8.84521e-06	0.00080577
SEC31B	1340.74	-0.707342	0.213509	-3.31293	0.000923245	0.0226389
SELO	3736.6	-0.66999	0.162992	-4.11057	3.94678e-05	0.00244108
SEMA3C	1145.09	1.29762	0.18559	6.99185	2.7129e-12	2.08943e-09
SEMA4A	362.563	-1.1345	0.280236	-4.04839	5.15716e-05	0.00302745
SEMA6A	5980.18	0.605175	0.144431	4.19005	2.78894e-05	0.00196082
SEMA6C	1535.11	-0.60966	0.199301	-3.05899	0.00222081	0.0415794
SERINC1	19002.1	0.728325	0.159435	4.56817	4.91996e-06	0.000517787
SERPINB8	60.5594	2.8853	0.764384	3.77468	0.000160213	0.00671944
SERPINF1	5597.15	-1.33136	0.283555	-4.69525	2.66281e-06	0.000315515
SERPINI1	606.88	0.956138	0.220819	4.32995	1.49141e-05	0.00120336
SERTAD1	1175.01	1.07942	0.362162	2.9805	0.00287775	0.0491539
SESN2	15454.5	-0.986572	0.2968	-3.32403	0.000887272	0.0222067
SETX	6743.11	0.42427	0.140505	3.01961	0.00253103	0.0452347
SFT2D3	1402.2	-0.815074	0.237852	-3.42682	0.000610703	0.0173039
SGK1	868.662	1.26653	0.28022	4.51978	6.19032e-06	0.000606294
SH2D4A	702.481	-0.64869	0.217469	-2.9829	0.00285529	0.0489676
SH3BP5L	2468.97	-0.77832	0.2132	-3.65065	0.000261581	0.00963527
SH3GL2	595.276	0.786252	0.218077	3.60539	0.000311685	0.0110485
SHB	4948.31	0.627121	0.192983	3.24963	0.00115557	0.0263171
SHC2	595.185	-1.77525	0.383884	-4.62444	3.75619e-06	0.000418717
SHCBP1	4512.65	0.641492	0.157531	4.07217	4.6578e-05	0.00280861
SHISA3	265.936	-1.67381	0.307758	-5.43873	5.36623e-08	1.28064e-05
SHISA8	425.101	-1.10986	0.278562	-3.98425	6.76933e-05	0.00368809
SHOX2	680.419	-0.842839	0.239278	-3.52243	0.000427616	0.0137748
SIRT1	7800.38	0.64991	0.202387	3.21122	0.00132174	0.0288975
SIVA1	11152.3	-0.50174	0.163636	-3.0662	0.00216797	0.0409066
SIX5	2282.35	-0.977332	0.189513	-5.15708	2.50828e-07	4.72225e-05
SLAIN1	5139.55	-0.730265	0.191653	-3.81034	0.000138777	0.00607605
SLC12A2	4059.62	0.503279	0.144416	3.48492	0.00049229	0.0150295
SLC12A8	155.004	-2.98042	0.456617	-6.52718	6.7019e-11	3.78523e-08
SLC16A7	204.282	1.84327	0.445359	4.13884	3.49063e-05	0.00228512
SLC22A15	580.018	-0.812311	0.271693	-2.98981	0.00279155	0.048167
SLC22A31	415.619	-1.42354	0.417491	-3.40975	0.000650232	0.0181209
SLC25A11	16849.2	-0.446204	0.137763	-3.23892	0.00119982	0.0270477
SLC25A21-AS1	327.269	-1.12447	0.369632	-3.04213	0.00234913	0.0432648
SLC25A37	3031.61	-0.676522	0.18242	-3.70859	0.000208419	0.0081183
SLC25A44	6528.45	0.55021	0.170389	3.22914	0.00124164	0.027537
SLC2A8	2568.84	-0.528076	0.156025	-3.38457	0.0007129	0.0190827
SLC37A4	12097.1	-0.562918	0.135645	-4.14993	3.32584e-05	0.00223623
SLC43A1	2372.88	-0.88806	0.179931	-4.93555	7.99256e-07	0.000117791
SLC47A1	1685.3	-0.592305	0.188938	-3.13492	0.00171899	0.0345982
SLC6A9	2866.22	-1.26547	0.337767	-3.74659	0.000179256	0.00737213
SLC9A1	2250.43	0.514832	0.157752	3.26354	0.00110028	0.0256087
SLC9A5	1327.39	-0.901408	0.273179	-3.2997	0.000967875	0.0234575
SLCO3A1	70.9622	2.41963	0.702849	3.4426	0.000576153	0.0165183
SLIT2	20581.1	0.563361	0.167749	3.35835	0.000784099	0.0204745
SLITRK5	5470.51	-0.818323	0.197886	-4.13532	3.54456e-05	0.00230111
SLK	10527.1	0.530168	0.174222	3.04305	0.00234193	0.0432648
SMAD7	2563.59	0.897559	0.294592	3.04679	0.002313	0.0428322
SMARCD3	4567.41	-0.594937	0.175708	-3.38594	0.000709353	0.019048
SMCR8	4648.32	0.577673	0.150128	3.84787	0.000119148	0.00549787
SMPD3	73.3488	2.29353	0.653214	3.51114	0.000446188	0.0141049
SMYD3	1565.39	-0.993251	0.174864	-5.68014	1.34586e-08	3.56316e-06
SNAI1	288.632	2.41047	0.519542	4.6396	3.49085e-06	0.000394327
SNHG10	1073	-0.898298	0.194701	-4.61374	3.95486e-06	0.00043777
SNHG19	420.432	-0.845847	0.282327	-2.99598	0.00273562	0.0476876
SNHG3	4133.6	-0.976099	0.184385	-5.29381	1.19791e-07	2.4753e-05
SNHG4	1059.25	-0.832454	0.207146	-4.01867	5.85265e-05	0.00334453
SNORA70	680.614	-0.921129	0.257437	-3.57808	0.000346133	0.0119205
SNORA76	253.96	-1.11658	0.35152	-3.17643	0.00149099	0.0314251
SNORD80	539.167	-0.768233	0.234585	-3.27486	0.00105716	0.0250524
SNRPE	16095.6	-0.491967	0.162796	-3.02199	0.00251118	0.0449661
SNX19	1101.22	1.29433	0.194708	6.64755	2.98011e-11	1.87018e-08
SORCS1	107.674	1.75899	0.517331	3.40014	0.000673522	0.0184789
SOX12	10471.7	-0.794166	0.186595	-4.2561	2.08022e-05	0.00155275
SOX21	298.437	-1.61217	0.351202	-4.59044	4.42302e-06	0.000478089
SOX21-AS1	711.931	-1.26941	0.211033	-6.01524	1.79624e-09	6.21133e-07
SOX30	38.5426	2.30963	0.776555	2.97421	0.00293746	0.0497723
SP100	101.846	3.01742	0.547428	5.51199	3.54807e-08	9.10888e-06
SP110	231.928	1.15059	0.335018	3.43441	0.000593837	0.0169679
SP9	495.216	-1.157	0.302062	-3.83032	0.000127974	0.00576701
SPACA6P	348.176	-1.43165	0.382482	-3.74305	0.000181798	0.00745854
SPANXN3	46.3567	2.3885	0.721586	3.31008	0.000932701	0.0227719
SPC24	2189.55	-0.525403	0.158359	-3.3178	0.000907308	0.022443
SPEN	27629.6	0.456436	0.14862	3.07116	0.00213232	0.0403237
SPPL2B	3718.63	-0.732669	0.152756	-4.79634	1.61589e-06	0.000211529
SPRED2	2218.47	1.34857	0.216396	6.23197	4.60617e-10	2.22991e-07
SPRY4	21.7209	4.04416	1.30231	3.10537	0.00190043	0.036759
SPTY2D1	4448.58	0.69511	0.193671	3.58913	0.000331787	0.0115201
SREBF1	6483.97	-0.604607	0.190708	-3.17034	0.00152263	0.0318906
SSPO	268.318	-1.73898	0.442858	-3.92671	8.61151e-05	0.00443341
ST8SIA2	44.2357	3.79299	0.834253	4.54657	5.45266e-06	0.000546685
STC1	46.2329	2.55642	0.720586	3.54769	0.000388625	0.0129623
STC2	12180.4	-0.878068	0.269795	-3.25458	0.00113562	0.0261795
STK17A	2107.18	0.755661	0.168619	4.48148	7.41273e-06	0.000701683
STMN3	5739.06	-0.882817	0.195629	-4.51272	6.40016e-06	0.000623243
STX3	4977.97	1.01902	0.231458	4.40261	1.06955e-05	0.000904342
STXBP5L	300.238	-0.927011	0.286791	-3.23236	0.00122772	0.0274078
SULT1A1	643.698	-1.26705	0.297897	-4.25331	2.10629e-05	0.00155847
SUV420H2	3417.07	-0.690813	0.168859	-4.09107	4.29391e-05	0.00262742
SWT1	663.671	-0.83129	0.219031	-3.79531	0.000147461	0.00634241
TACC1	4162.3	0.574562	0.147886	3.88518	0.000102255	0.00499309
TARBP1	9397.6	-0.614608	0.16079	-3.82242	0.000132149	0.0058616
TATDN3	3111.51	-0.587395	0.16004	-3.6703	0.00024227	0.00916298
TAZ	5478.55	-0.568077	0.161555	-3.51632	0.000437577	0.0139583
TBC1D4	16445.4	-0.430962	0.137971	-3.12356	0.00178679	0.035204
TBX6	192.628	-1.15585	0.374781	-3.08407	0.00204189	0.0388669
TCEA2	1603.3	-0.72811	0.203923	-3.57052	0.000356275	0.0121439
TCEAL2	31.0271	3.37291	0.893229	3.77609	0.000159309	0.00669809
TCL6	60.163	6.31873	1.02369	6.17252	6.72094e-10	2.71142e-07
TEAD1	6386.28	0.469937	0.153983	3.05187	0.00227424	0.0423459
TEAD2	3307.81	-0.479756	0.159338	-3.01093	0.0026045	0.04621
TELO2	14661.9	-0.489405	0.147451	-3.31911	0.000903051	0.0223916
TENM3	4531.63	0.604706	0.166896	3.62326	0.000290914	0.0104655
TET3	3540.7	0.621647	0.155406	4.00013	6.33064e-05	0.0035285
TEX15	2407.94	-0.601705	0.183938	-3.27123	0.0010708	0.0252696
TEX22	118.837	-1.72635	0.447787	-3.85529	0.00011559	0.00541039
TFB1M	2337.75	-0.704423	0.165006	-4.26908	1.96277e-05	0.00149135
TGOLN2	11042.5	0.448306	0.135046	3.31966	0.000901276	0.0223916
THBS3	1025.15	-0.963	0.24414	-3.94445	7.99834e-05	0.00415717
THEM6	2424	-0.851538	0.189624	-4.49065	7.10053e-06	0.000675907
TIAM1	5345.58	0.815251	0.149067	5.46902	4.52538e-08	1.11128e-05
TIGD1	1458.23	-0.723236	0.234554	-3.08346	0.00204611	0.0388669
TINCR	229.188	1.24291	0.321793	3.86245	0.000112255	0.0052982
TIPARP	3165.95	0.581494	0.165523	3.51308	0.000442951	0.0140287
TJP1	6451.75	0.545894	0.1584	3.4463	0.00056832	0.0164048
TLK2	6416.85	0.462298	0.152296	3.03552	0.00240118	0.043795
TMBIM1	516.186	0.904231	0.234842	3.85038	0.000117937	0.00547485
TMCO6	2608.96	-1.00353	0.20855	-4.81195	1.49461e-06	0.00019785
TMEM129	8510.88	-0.523549	0.149891	-3.49286	0.000477876	0.0147587
TMEM143	1760.28	-0.753774	0.171236	-4.40196	1.07278e-05	0.000904342
TMEM160	1553.4	-0.80464	0.22341	-3.60163	0.000316228	0.0111629
TMEM161A	10125.4	-0.605886	0.161652	-3.74809	0.000178188	0.00734602
TMEM173	694.288	-1.17426	0.314685	-3.73155	0.000190306	0.00763402
TMEM175	1886.42	-0.581762	0.171679	-3.38867	0.000702336	0.0189227
TMEM198B	1010.02	-0.799417	0.241059	-3.31627	0.00091227	0.0225
TMEM2	2500.45	0.626983	0.169391	3.7014	0.000214412	0.00826003
TMEM206	3839.81	-0.501348	0.160454	-3.12456	0.00178072	0.0351583
TMEM229A	59.4816	-2.72917	0.612756	-4.45393	8.4313e-06	0.000784945
TMEM246	3003.05	-0.632267	0.161294	-3.91997	8.85613e-05	0.00453348
TMEM38A	516.061	0.825393	0.263565	3.13165	0.00173827	0.0348079
TMEM44	660.242	-0.778108	0.215293	-3.61418	0.000301295	0.0107477
TMEM54	1582.14	0.716385	0.184715	3.87832	0.000105182	0.00509199
TMEM74B	885.583	-1.15356	0.28822	-4.00235	6.27168e-05	0.00350718
TMEM80	2166.29	-0.713253	0.168575	-4.23108	2.32573e-05	0.0016698
TMEM9	12862.8	-0.558235	0.144392	-3.86612	0.000110579	0.00526306
TMSB15B	868.885	-1.07233	0.259479	-4.13263	3.58634e-05	0.00230178
TMUB1	8984.24	-0.555528	0.138513	-4.01065	6.05508e-05	0.00340855
TNC	573.908	1.47458	0.272097	5.41931	5.98281e-08	1.38867e-05
TNFRSF10D	2612.02	2.90768	0.698116	4.16504	3.11304e-05	0.00212691
TNFRSF13C	192.781	-1.70173	0.399994	-4.25438	2.09626e-05	0.00155785
TNFSF9	637.141	0.73508	0.235046	3.12739	0.00176368	0.0349927
TOP3B	8486.75	-0.491536	0.142382	-3.45224	0.00055595	0.0162414
TOPORS	3531.24	0.523743	0.155356	3.37124	0.000748314	0.0198426
TOR3A	7718.35	-0.617585	0.174678	-3.53556	0.000406915	0.013362
TOX3	117.221	2.95142	0.471745	6.25639	3.93989e-10	2.02295e-07
TPM2	1162.03	-0.765834	0.252747	-3.03004	0.00244519	0.0443115
TPRA1	5123.73	-0.519041	0.146918	-3.53287	0.000411079	0.0133691
TPTEP1	263.112	-3.46524	0.557307	-6.21783	5.04074e-10	2.31123e-07
TRABD	14244.4	-0.571305	0.167186	-3.41718	0.000632741	0.0178092
TRAM1L1	351.254	-0.843385	0.276448	-3.05079	0.0022824	0.0424046
TRHDE	141.751	-1.25954	0.398516	-3.16057	0.00157459	0.0325779
TRHDE-AS1	251.606	-1.82951	0.307898	-5.94195	2.81646e-09	9.17734e-07
TRIM21	986.692	0.652499	0.192395	3.39145	0.00069523	0.018848
TRIM44	7389.78	0.544087	0.175624	3.09802	0.00194819	0.0375116
TRIM45	1482.63	-1.2652	0.204382	-6.19037	6.00233e-10	2.55784e-07
TRIM5	584.19	1.3355	0.349051	3.82609	0.000130195	0.00583413
TRIM58	194.81	2.7733	0.392188	7.07135	1.53438e-12	1.23803e-09
TRMT1L	4125.68	-0.492131	0.144103	-3.41514	0.000637497	0.0179134
TRMT2A	14338.7	-0.479143	0.147396	-3.25072	0.00115111	0.0263171
TSC22D3	24303.1	-1.10447	0.248179	-4.45028	8.5758e-06	0.000794035
TSEN15	5882.2	-0.846424	0.143076	-5.91592	3.30022e-09	1.03554e-06
TSHZ1	4279.48	0.591491	0.153021	3.86542	0.000110896	0.00526337
TSPYL4	4202.84	-0.821857	0.219804	-3.73904	0.000184724	0.00754397
TTC13	3890.74	-0.584143	0.15035	-3.88523	0.000102233	0.00499309
TUBA4A	529.838	0.858019	0.235737	3.63973	0.000272926	0.0099025
TUBB2B	5212.17	-0.541553	0.180257	-3.00434	0.00266157	0.0466367
TUBB3	1142.09	1.43133	0.323592	4.42325	9.72277e-06	0.000855909
TUBE1	2953.61	-0.684784	0.210445	-3.25398	0.00113799	0.0261984
TUFT1	2469.06	0.933449	0.200502	4.65556	3.23099e-06	0.000369905
TXLNA	16158.3	0.49169	0.14911	3.29751	0.000975478	0.0235785
TXNIP	2444.26	-1.04275	0.261267	-3.99114	6.57575e-05	0.00362889
TYSND1	3502.03	-0.926354	0.157552	-5.87967	4.11092e-09	1.26646e-06
U2AF1L4	921.821	-0.740608	0.207202	-3.57432	0.000351141	0.0119954
UBASH3B	1047.62	0.774796	0.2045	3.78874	0.000151415	0.00647871
UBE2T	7338.17	-0.536502	0.142031	-3.77735	0.000158505	0.00668088
UBN1	8549.04	0.573408	0.181788	3.15426	0.00160905	0.0330106
UCHL5	10028.9	-0.40162	0.134824	-2.97885	0.0028933	0.04932
UCKL1	4929.61	-0.525431	0.159878	-3.28645	0.00101458	0.02435
UGCG	2874.28	0.517784	0.166037	3.11849	0.00181779	0.0356489
UHMK1	7921.04	0.492847	0.164427	2.99736	0.00272327	0.0476685
USB1	7243.66	0.456982	0.140385	3.25522	0.00113306	0.0261562
USP37	3963.57	0.510021	0.146146	3.4898	0.000483386	0.0148485
USP38	4395.97	0.734817	0.206057	3.56608	0.000362365	0.0123044
VAMP1	1419.94	-0.652043	0.194385	-3.35439	0.000795409	0.0206709
VASH2	1168.54	-0.639343	0.205833	-3.10613	0.00189556	0.0367067
VASN	309.835	1.48096	0.37303	3.97008	7.18491e-05	0.00383304
VCL	20285.7	0.580198	0.13369	4.33987	1.42566e-05	0.00116698
VCX	30.9933	4.92032	1.25922	3.90743	9.32825e-05	0.0047041
VEGFA	5982.07	-0.618066	0.196189	-3.15037	0.00163064	0.0333287
VGLL2	232.564	-1.11353	0.328577	-3.38896	0.000701583	0.0189227
VLDLR	1007.95	-1.47315	0.384356	-3.83277	0.000126708	0.00572517
VPS18	3497.59	0.56917	0.190958	2.98061	0.00287673	0.0491539
VPS4B	2739.8	0.477318	0.157076	3.03876	0.00237555	0.0435844
VWA5A	163.905	3.9916	0.497733	8.01957	1.06112e-15	1.4983e-12
WDFY3	4525.79	0.515791	0.146514	3.52042	0.000430859	0.0138267
WDR18	10506.7	-0.487693	0.1448	-3.36805	0.000757011	0.0199484
WDR27	1686.29	-0.764661	0.179243	-4.26607	1.9895e-05	0.00150492
WDR5B	961.635	-0.7173	0.201201	-3.56509	0.000363727	0.012326
WSCD1	756.537	1.10771	0.214982	5.15255	2.56962e-07	4.73258e-05
YTHDF3	7847.94	0.490777	0.16228	3.02426	0.00249241	0.044937
ZC3H6	507.176	-1.09264	0.294414	-3.71124	0.000206245	0.0080521
ZCCHC12	4689.34	0.936102	0.260086	3.5992	0.0003192	0.0111791
ZCCHC8	5455.88	-0.532224	0.149779	-3.5534	0.000380283	0.0127771
ZDHHC14	1083.64	-0.585499	0.185252	-3.16056	0.00157468	0.0325779
ZDHHC8	9288.84	-0.670554	0.189119	-3.54568	0.000391601	0.0130359
ZEB1-AS1	454.754	-1.09197	0.276431	-3.95026	7.80679e-05	0.00408266
ZFP62	2970.01	-0.616538	0.158661	-3.88587	0.000101962	0.00499309
ZFR	19700	0.498933	0.164362	3.03558	0.00240077	0.043795
ZIC3	3145.24	-0.593976	0.191557	-3.10079	0.00193008	0.0372899
ZKSCAN2	2590.35	0.493656	0.157649	3.13136	0.00173999	0.0348079
ZNF117	900.021	-0.961421	0.224846	-4.27591	1.90355e-05	0.00146608
ZNF133	1661.02	-0.549299	0.174158	-3.15403	0.00161034	0.0330106
ZNF148	3876.33	0.474339	0.145804	3.25326	0.00114088	0.0262295
ZNF160	699.057	1.17826	0.221273	5.3249	1.0101e-07	2.11298e-05
ZNF248	1388.41	-0.543623	0.174498	-3.11535	0.00183725	0.0359473
ZNF251	2568.44	-0.660424	0.169336	-3.90009	9.61574e-05	0.00479203
ZNF267	1843.02	0.558876	0.162018	3.44946	0.000561699	0.0162937
ZNF268	2648.96	0.602246	0.186404	3.23087	0.00123416	0.027443
ZNF276	5136.64	-0.648874	0.186232	-3.48423	0.000493564	0.0150413
ZNF28	1309.55	0.713274	0.230284	3.09737	0.00195247	0.0375512
ZNF317	5270.96	0.514625	0.164876	3.12128	0.00180068	0.0353952
ZNF334	115.99	8.86063	2.71576	3.26267	0.00110368	0.0256261
ZNF347	107.76	1.71787	0.526538	3.26257	0.00110405	0.0256261
ZNF430	1418.85	0.646392	0.189437	3.41218	0.000644446	0.0180186
ZNF45	2835.11	0.64401	0.213053	3.02277	0.00250472	0.0449661
ZNF467	401.695	-1.42675	0.360288	-3.96002	7.49446e-05	0.00394774
ZNF492	140.579	2.87022	0.464551	6.17848	6.47213e-10	2.67473e-07
ZNF496	3290.07	-0.62935	0.186225	-3.37951	0.000726146	0.0193761
ZNF497	294.127	-0.845176	0.27935	-3.02551	0.00248215	0.0448375
ZNF503	16928.4	0.718215	0.192576	3.72952	0.000191842	0.00763402
ZNF514	1588.78	-0.689197	0.179243	-3.84504	0.000120534	0.00553477
ZNF592	8882.53	0.600485	0.145241	4.13442	3.55857e-05	0.00230139
ZNF605	1468.3	0.603038	0.181672	3.31938	0.000902184	0.0223916
ZNF644	7026.55	0.56495	0.146035	3.86859	0.000109466	0.00522474
ZNF654	1197.44	0.879392	0.207085	4.24653	2.17107e-05	0.00158817
ZNF670	405.773	-0.825187	0.271806	-3.03595	0.00239782	0.043795
ZNF672	1548.47	-1.18865	0.214392	-5.54428	2.9516e-08	7.69415e-06
ZNF674-AS1	775.636	-1.05627	0.233369	-4.52619	6.00568e-06	0.000595089
ZNF682	58.4032	3.06504	0.858543	3.57004	0.00035692	0.0121439
ZNF691	1983.05	-0.629106	0.166355	-3.78171	0.000155753	0.00660405
ZNF692	3083.07	-1.99392	0.184887	-10.7845	4.0728e-27	1.38019e-23
ZNF767	2547.27	-0.878919	0.153788	-5.71515	1.0961e-08	2.99554e-06
ZNF776	2458.87	0.666112	0.212007	3.14194	0.00167832	0.0340568
ZNF778	1393.07	0.646433	0.191861	3.36928	0.000753638	0.0199216
ZNF83	187.908	3.18274	0.512471	6.21059	5.27864e-10	2.35372e-07
ZNF845	1162.23	0.829848	0.208496	3.98017	6.88649e-05	0.00372795
ZNF883	372.633	1.29802	0.25849	5.02156	5.12538e-07	8.19287e-05
ZRANB1	5741.02	0.663248	0.220244	3.01142	0.0026003	0.046184
ZSCAN16	481.306	1.02867	0.301509	3.41174	0.000645497	0.0180186
ZZZ3	9669.7	0.562909	0.141787	3.97011	7.18392e-05	0.00383304

## Sheet:  Supplementary DATASET 5
Supplementary data 5. GESA genesets enrichment list
NAME	GS<br> follow link to MSigDB	SIZE	ES	NES	NOM p-val	FDR q-val	FWER p-val	RANK AT MAX	LEADING EDGE
HALLMARK_KRAS_SIGNALING_UP	HALLMARK_KRAS_SIGNALING_UP	161	0.486507	2.13218	0	0	0	3347	tags=35%, list=17%, signal=42%
HALLMARK_TNFA_SIGNALING_VIA_NFKB	HALLMARK_TNFA_SIGNALING_VIA_NFKB	185	0.452463	1.98047	0	0.000571	0.001	2368	tags=31%, list=12%, signal=35%
HALLMARK_APOPTOSIS	HALLMARK_APOPTOSIS	149	0.44462	1.91781	0	0.000914	0.002	3825	tags=34%, list=20%, signal=42%
HALLMARK_INFLAMMATORY_RESPONSE	HALLMARK_INFLAMMATORY_RESPONSE	157	0.412085	1.76861	0	0.00583205	0.016	4124	tags=39%, list=21%, signal=49%
HALLMARK_INTERFERON_GAMMA_RESPONSE	HALLMARK_INTERFERON_GAMMA_RESPONSE	167	0.391331	1.68536	0.00191205	0.0123903	0.041	4027	tags=34%, list=21%, signal=43%
HALLMARK_ALLOGRAFT_REJECTION	HALLMARK_ALLOGRAFT_REJECTION	144	0.400229	1.68511	0.00196464	0.0103253	0.041	2430	tags=22%, list=12%, signal=25%
HALLMARK_MITOTIC_SPINDLE	HALLMARK_MITOTIC_SPINDLE	197	0.380783	1.68382	0	0.00885023	0.041	6027	tags=50%, list=31%, signal=71%
HALLMARK_APICAL_JUNCTION	HALLMARK_APICAL_JUNCTION	180	0.371923	1.60764	0	0.0201245	0.103	2633	tags=21%, list=14%, signal=24%
HALLMARK_ESTROGEN_RESPONSE_LATE	HALLMARK_ESTROGEN_RESPONSE_LATE	175	0.339623	1.48744	0.00362319	0.0549912	0.281	4265	tags=33%, list=22%, signal=41%
HALLMARK_EPITHELIAL_MESENCHYMAL_TRANSITION	HALLMARK_EPITHELIAL_MESENCHYMAL_TRANSITION	182	0.343631	1.48525	0.00366972	0.0499339	0.284	3776	tags=31%, list=19%, signal=38%
HALLMARK_PROTEIN_SECRETION	HALLMARK_PROTEIN_SECRETION	94	0.37279	1.47363	0.0223464	0.0508135	0.312	6302	tags=46%, list=32%, signal=67%
HALLMARK_TGF_BETA_SIGNALING	HALLMARK_TGF_BETA_SIGNALING	54	0.405883	1.46465	0.040619	0.0502522	0.332	4499	tags=39%, list=23%, signal=50%
HALLMARK_ANDROGEN_RESPONSE	HALLMARK_ANDROGEN_RESPONSE	92	0.373683	1.45716	0.0150659	0.0501001	0.351	4762	tags=30%, list=24%, signal=40%
HALLMARK_COMPLEMENT	HALLMARK_COMPLEMENT	169	0.33562	1.4477	0.0115385	0.0509475	0.38	5332	tags=40%, list=27%, signal=55%
HALLMARK_COAGULATION	HALLMARK_COAGULATION	109	0.341357	1.39099	0.0242086	0.0795316	0.561	3347	tags=27%, list=17%, signal=32%
HALLMARK_MYOGENESIS	HALLMARK_MYOGENESIS	165	0.324014	1.3842	0.0221402	0.0792671	0.583	3103	tags=24%, list=16%, signal=29%
HALLMARK_ESTROGEN_RESPONSE_EARLY	HALLMARK_ESTROGEN_RESPONSE_EARLY	183	0.317356	1.37852	0.0149254	0.0780448	0.596	5292	tags=39%, list=27%, signal=53%
HALLMARK_G2M_CHECKPOINT	HALLMARK_G2M_CHECKPOINT	189	0.309747	1.37001	0.0130597	0.0789373	0.62	7057	tags=46%, list=36%, signal=72%
HALLMARK_PANCREAS_BETA_CELLS	HALLMARK_PANCREAS_BETA_CELLS	31	0.436088	1.36369	0.0943775	0.0783451	0.641	812	tags=19%, list=4%, signal=20%
HALLMARK_IL6_JAK_STAT3_SIGNALING	HALLMARK_IL6_JAK_STAT3_SIGNALING	69	0.364511	1.35121	0.0671785	0.0836665	0.682	4290	tags=39%, list=22%, signal=50%
HALLMARK_SPERMATOGENESIS	HALLMARK_SPERMATOGENESIS	105	0.326105	1.31943	0.0480427	0.103259	0.778	3195	tags=25%, list=16%, signal=29%
HALLMARK_PI3K_AKT_MTOR_SIGNALING	HALLMARK_PI3K_AKT_MTOR_SIGNALING	100	0.306624	1.23615	0.111546	0.192993	0.939	5111	tags=31%, list=26%, signal=42%
HALLMARK_IL2_STAT5_SIGNALING	HALLMARK_IL2_STAT5_SIGNALING	178	0.281927	1.23479	0.0897436	0.187758	0.94	4499	tags=29%, list=23%, signal=38%
HALLMARK_INTERFERON_ALPHA_RESPONSE	HALLMARK_INTERFERON_ALPHA_RESPONSE	86	0.311879	1.21855	0.140541	0.20282	0.96	4027	tags=30%, list=21%, signal=38%
HALLMARK_UV_RESPONSE_UP	HALLMARK_UV_RESPONSE_UP	151	0.27881	1.20317	0.115174	0.215817	0.974	5264	tags=38%, list=27%, signal=51%
HALLMARK_NOTCH_SIGNALING	HALLMARK_NOTCH_SIGNALING	32	0.368158	1.17629	0.215031	0.249955	0.988	3260	tags=31%, list=17%, signal=37%
HALLMARK_UV_RESPONSE_DN	HALLMARK_UV_RESPONSE_DN	134	0.282132	1.16931	0.165154	0.251206	0.989	6137	tags=41%, list=32%, signal=60%
HALLMARK_P53_PATHWAY	HALLMARK_P53_PATHWAY	187	0.26257	1.16485	0.130435	0.249355	0.991	5244	tags=32%, list=27%, signal=43%
HALLMARK_KRAS_SIGNALING_DN	HALLMARK_KRAS_SIGNALING_DN	134	0.277809	1.13395	0.222015	0.296556	0.997	2896	tags=19%, list=15%, signal=23%
HALLMARK_XENOBIOTIC_METABOLISM	HALLMARK_XENOBIOTIC_METABOLISM	169	0.246321	1.06424	0.316254	0.42787	1	3957	tags=24%, list=20%, signal=30%
HALLMARK_HEDGEHOG_SIGNALING	HALLMARK_HEDGEHOG_SIGNALING	34	0.312066	1.01547	0.408203	0.533888	1	928	tags=12%, list=5%, signal=12%
HALLMARK_HYPOXIA	HALLMARK_HYPOXIA	183	0.21483	0.945957	0.6	0.714792	1	2589	tags=21%, list=13%, signal=24%
HALLMARK_CHOLESTEROL_HOMEOSTASIS	HALLMARK_CHOLESTEROL_HOMEOSTASIS	71	0.2455	0.938075	0.554128	0.717134	1	528	tags=6%, list=3%, signal=6%
HALLMARK_HEME_METABOLISM	HALLMARK_HEME_METABOLISM	174	0.19434	0.852002	0.826168	0.935753	1	6123	tags=36%, list=31%, signal=52%
HALLMARK_UNFOLDED_PROTEIN_RESPONSE	HALLMARK_UNFOLDED_PROTEIN_RESPONSE	104	0.16802	0.671378	0.998168	1	1	4890	tags=23%, list=25%, signal=31%
HALLMARK_PEROXISOME	HALLMARK_PEROXISOME	98	0.146551	0.589133	1	1	1	2338	tags=9%, list=12%, signal=10%
HALLMARK_MTORC1_SIGNALING	HALLMARK_MTORC1_SIGNALING	195	0.130332	0.570651	1	1	1	5058	tags=22%, list=26%, signal=29%
HALLMARK_APICAL_SURFACE	HALLMARK_APICAL_SURFACE	38	0.169104	0.567832	0.996055	1	1	4050	tags=21%, list=21%, signal=27%
HALLMARK_DNA_REPAIR	HALLMARK_DNA_REPAIR	148	0.133924	0.564153	1	1	1	5529	tags=26%, list=28%, signal=36%
HALLMARK_E2F_TARGETS	HALLMARK_E2F_TARGETS	195	0.0939167	0.412311	1	0.999971	1	6919	tags=32%, list=36%, signal=49%

## Sheet: Supplementary DATASET 6
Supplementary data 6. 58 putative sites were predicted with these settings (95%) in sequence named SPINDOC prmoter
Model name	Score	Relative score	Start	End	Strand	predicted site sequence
HLTF	7.830	0.957178325540984	-916	-907	1	ATCCATATAG
EOMES	15.183	0.954982056692658	-904	-892	-1	GAGGTGTGAACTA
TBR1	15.302	0.972532853120815	-902	-893	-1	AGGTGTGAAC
TBX2	13.252	0.952394955742496	-902	-892	-1	GAGGTGTGAAC
TBX21	16.019	0.978686680276523	-901	-892	-1	GAGGTGTGAA
MGA	14.076	1.00000128221131	-900	-893	-1	AGGTGTGA
TBX1	15.017	1.0000057032991	-900	-893	-1	AGGTGTGA
TBX15	15.274	0.999995521731559	-900	-893	-1	AGGTGTGA
TBX4	13.460	0.999990093160371	-900	-893	-1	AGGTGTGA
TBX5	12.646	0.999997937225083	-900	-893	-1	AGGTGTGA
MGA	12.301	0.96771269001876	-888	-881	-1	GGGTGTGA
RHOXF1	8.064	0.960828320485343	-819	-812	-1	AAAATCCA
MEIS1	8.910	0.970076328277345	-809	-803	-1	CTGACAC
TEAD1	13.434	1.00000194391618	-745	-736	1	CACATTCCAT
TEAD4	12.960	1.00000216284895	-745	-736	1	CACATTCCAT
TEAD3	13.023	1.0000030809111	-744	-737	1	ACATTCCA
MEIS1	7.985	0.950487514136085	-737	-731	-1	GTGACAT
MEIS1	9.268	0.977657728777422	-690	-684	-1	ATGACAT
Pax2	8.364	0.972440700262431	-689	-682	1	TGTCATGG
MAFG::NFE2L1	8.812	0.999988528354811	-688	-683	-1	CATGAC
Nkx2-5(var.2)	13.513	0.956979482386342	-662	-652	1	GGGCTCTCAAG
NFIA	12.852	0.990151868968721	-605	-596	1	CGTGCCAAAA
NFIX	10.376	0.996558060445628	-605	-597	1	CGTGCCAAA
NFIC	9.697	0.999985774250323	-603	-598	-1	TTGGCA
ZNF354C	7.916	0.956240771454112	-554	-549	1	GTCCAC
Stat4	14.911	0.955811183194232	-533	-520	-1	CTTCTGGGAAGGCA
Stat5a::Stat5b	14.146	0.966652359165225	-531	-521	1	CCTTCCCAGAA
STAT1	14.445	0.957790871436383	-530	-520	-1	CTTCTGGGAAG
STAT3	16.212	0.993955883069776	-530	-520	-1	CTTCTGGGAAG
RHOXF1	8.299	0.965357875833647	-492	-485	1	ATGAGCCG
HIC2	11.191	0.978441762955571	-465	-457	1	GTGCCCACG
NFIC	8.396	0.956410612600329	-447	-442	1	CTGGCA
ZNF354C	7.916	0.956240771454112	-340	-335	1	GTCCAC
Arid3a	9.015	0.967648912565178	-312	-307	1	ATCAAA
ID4	11.803	0.951563328130688	-299	-290	1	GGCACCTGGT
TCF3	11.363	0.960895952756812	-299	-290	1	GGCACCTGGT
TCF4	11.725	0.96702116329975	-299	-290	1	GGCACCTGGT
ZNF354C	8.723	0.991562152875337	-283	-278	1	CTCCAC
Myb	12.357	0.951325010927552	-263	-254	1	CCAACTGACT
NKX6-2	9.111	0.952489825223062	-251	-244	-1	TCCATTAA
REL	11.577	0.957523413724778	-242	-233	-1	CGGGGTTTCC
E2F4	14.941	0.981416825401214	-144	-134	-1	CGGCGGGAAGG
Hes1	10.008	0.964503805037914	-106	-97	-1	GGCACGCGGC
Tcfl5	9.147	0.974455103528361	-106	-97	-1	GGCACGCGGC
Tcfl5	9.147	0.974455103528361	-106	-97	1	GCCGCGTGCC
Ahr::Arnt	9.197	0.982781684821235	-104	-99	1	CGCGTG
SP1	14.675	0.96576898177008	-96	-86	-1	GCCCCGCCCCG
KLF4	14.577	0.984170197671014	-95	-86	1	GGGGCGGGGC
KLF5	15.466	1.00000205742165	-95	-86	-1	GCCCCGCCCC
Hes1	9.647	0.952292561453125	-87	-78	1	GCCACGCGCG
Tcfl5	8.564	0.955990279846457	-87	-78	-1	CGCGCGTGGC
Tcfl5	8.564	0.955990279846457	-87	-78	1	GCCACGCGCG
Ahr::Arnt	9.197	0.982781684821235	-85	-80	-1	CGCGTG
KLF16	15.127	0.965196238806581	-60	-50	-1	GACCCGCCCCC
Sox17	11.660	1.00000020610317	-23	-15	-1	CTCATTGTC
SOX10	8.625	0.987356608195436	-22	-17	-1	CATTGT
RHOXF1	8.303	0.965434974648086	-19	-12	1	ATGAGCCT
HLTF	7.742	0.954076882274376	-9	1	-1	TCCCTTTTAT
