# Supplementary material for: SPINDOC binds PARP1 to facilitate PARylation
Source: Nat Commun. 2021 Nov 4;12:6362. doi: 10.1038/s41467-021-26588-y (PMC8568969; doi:10.1038/s41467-021-26588-y)
Supplement: Supplementary file 6 — Source Data [file 41467_2021_26588_MOESM6_ESM.xlsx]

## Sheet: Fig.1
Fig.1a-c see Supple Table S1-3
Fig.1d
Fig.1e

## Sheet: Fig.2
Fig.2b						Fig.2d

## Sheet: Fig.3
Fig.3a and b shown in Table S4, Fig.3c shown in Table S5
Fig.3d
Biogical 3 replicates, KO normalized to WT, shown as fold change
Cell ines	HEK-293T WT-2			HEK-293T SPINDOC KO-2			Hela WT			Hela SPINDOC KO
Genes name	Experiment 1	Experiment 2	Experiment 3	Experiment 1	Experiment 2	Experiment 3	Experiment 1	Experiment 2	Experiment 3	Experiment 1	Experiment 2	Experiment 3
ATF1	1	1	1	2.013	2.0083	2.0107	1	1	1	1.5307	1.3358	1.43
CHEK2P2	1	1	1	2.0735	1.7891	1.5438	1	1	1	1.1279	1.394	1.7229
CREBBP	1	1	1	1.28152	1.20408	1.24219	1	1	1	1.3599	1.4581	1.4081
PPP2R2C	1	1	1	1.31069	1.48187	1.67542	1	1	1	2.1198	2.4598	2.8544
DDX10	1	1	1	1.39919	1.39345	1.38773	1	1	1	1.2516	1.2857	1.3207
HIST1H1C	1	1	1	1.499	1.448	1.3986	1	1	1	1.4401	1.421	1.4022
MDM4	1	1	1	0.6126	0.6123	0.612	1	1	1	0.7098	0.7476	0.7875
MAPK12	1	1	1	0.744752	0.768878	0.793786	1	1	1	0.47	0.524	0.586
CCND2	1	1	1	0.423337	0.422455	0.422896	1	1	1	0.327	0.929	0.551
RAD52	1	1	1	0.3218	0.3379	0.3549	1	1	1	0.6976	0.6859	0.6744
TOP3B	1	1	1	0.689903	0.667916	0.64663	1	1	1	0.557	0.583	0.611
SPINDOC	1	1	1	0.382969	0.384375	0.385785	1	1	1	0.638	0.63	0.623
β-Actin	1	1	1	0.98901	1.23026	1.10306	1	1	1	0.963	1.1351	1.0455
C-myc	1	1	1	1.1441	1.0605	0.9831	1	1	1	0.9547	0.9879	1.0222
FASN	1	1	1	1.1874	0.8387	0.9979	1	1	1	1.0448	0.842	0.9379
MAT2A	1	1	1	0.952005	1.05916	1.17838	1	1	1	0.87	1.007	1.166

## Sheet: Fig.4
Fig.4a						Fig.4b
Fig.4c	Biogical 3 replicates, series timepoints normalized to NT, shown as fold change
			HEK293T					Hela
	Post 10Gy IR(h)	Experiment 1	Experiment 2	Experiment 3		Post 10Gy IR(h)	Experiment 1	Experiment 2	Experiment 3
	NT	1	1	1		NT	1	1	1
	0.5	2.02233	1.36909	1.32549		0.5	1.63703	1.41025	1.55116
	3	2.43714	2.00057	1.47504		3	2.09614	2.61162	2.46654
	6	2.38476	1.71612	2.07487		6	2.44233	2.85289	2.6889

## Sheet: Fig.5
Fig.5a
The schematic of the KLF4 motif and the region its binding to SPINDOC promoter
Fig.5b						Fig.5c	Biogical 3 replicates,Targest siRNAs normalized to NCsiRNA, shown as fold change
							siNC-DMSO	siNC-Etop	siKLF4-DMSO	siKLF4-Etop
						Experiment 1	1	1.8202	0.157791	0.478706
						Experiment 2	1	2.4012	0.135115	0.390979
						Experiment 3	1	1.44564	0.105613	0.6085
						Fig.5e	Relative luciferase activity by Firefly/Renilla ratio
							pGL3-Basic+pRL-CMV	pGL3-Basic+pRL-CMV+pcDNA3.1	pcDNA3.1+pGL3-SPINDOC-P+pRL-CMV	pGL3-SPINDOC-P+pRL-CMV+IR 5Gy	HA-KLF4+pGL3-SPINDOC-P+pRL-CMV	HA-KLF4+pGL3-SPINDOC-P-Mut+pRL-CMV	HA-KLF4+pGL3-SPINDOC-P+pRL-CMV+IR 5Gy	HA-KLF4+pGL3-SPINDOC-P-Mut+pRL-CMV+IR 5Gy
						Experiment 1	0.0940818	0.214709	6.08873	12.3454	17.9368	9.74601	38.7664	9.40818
						Experiment 2	0.0863102	0.412996	6.02781	8.65356	16.8522	6.24438	33.0983	8.83
						Experiment 3	0.201503	0.169946	3.9766	9.8563	14.5489	6.55789	42.301	6.31019
						Fig.5f
							293T-IgG			293T-KLF4			293T-IR-IgG			293T-IR-KLF4
Fig.5d							Experiment 1	Experiment 2	Experiment 3	Experiment 1	Experiment 2	Experiment 3	Experiment 1	Experiment 2	Experiment 3	Experiment 1	Experiment 2	Experiment 3
						% Input	0.21945	0.325568	0.196573	0.648529	0.750053	0.778053	0.32597	0.186558	0.218003	0.9239	0.975874	0.908162

## Sheet: Fig.6
Fig. 6a,b,d shown in main Figure.
Fig.6c	Relative fluoresence intensity normalized to 5s.				n=10
Time (s)	GFP-SPINDOC-NT										RFP-αPARP1-NT										GFP-SPINDOC-PJ34										RFP-αPARP1-PJ34
5	1	1	1	1	1	1	1	1	1	1	1	1	1	1	1	1	1	1	1	1	1	1	1	1	1	1	1	1	1	1	1	1	1	1	1	1	1	1	1	1
10	1.08693	1.07743	1.22154	1.02377	1.02641	1.01924	1.02114	1.09018	1.06924	1.11086	1.14551	1.5476	1.52027	1.97803	1.07171	1.1269	1.1389	1.08875	1.17083	0.965716	1.06784	1.0745	1.04442	1.00808	1.00929	1.01566	1.07003	1.07514	1.04024	1.03326	1.14642	1.0347	1.02503	1.03771	1.12327	1.10117	1.15117	1.00145	1.36931	1.15167
15	1.16262	1.13821	1.22938	1.08254	1.05551	1.07092	1.07785	1.16879	1.12565	1.15881	1.19097	1.62105	1.57233	2.09997	1.12373	1.1558	1.16523	1.08981	1.18739	1.07226	1.12904	1.13674	1.13788	1.05567	1.05797	1.05141	1.13674	1.14615	1.11476	1.06789	1.4123	1.07979	1.06794	1.05657	1.14265	1.16358	1.16813	1.01639	1.38304	1.14393
20	1.19273	1.15769	1.26765	1.08707	1.07045	1.06667	1.0802	1.20124	1.14298	1.14882	1.2841	1.8276	1.75272	2.33496	1.20951	1.17352	1.17243	1.11332	1.2238	1.12973	1.13524	1.15066	1.16791	1.06576	1.07087	1.05057	1.1488	1.15782	1.15585	1.06405	1.54202	1.08327	1.0857	1.0567	1.15018	1.18478	1.17235	1.04071	1.55307	1.16304
25	1.20459	1.17833	1.2864	1.11753	1.07194	1.05937	1.10468	1.21555	1.16356	1.18706	1.34136	1.91794	1.87728	2.432	1.22926	1.1822	1.18028	1.11468	1.26931	1.14553	1.14603	1.16107	1.186	1.07594	1.0879	1.04109	1.15659	1.15136	1.19093	1.07436	1.6345	1.09537	1.10102	1.08505	1.14315	1.18928	1.11776	1.04756	1.48455	1.13812
30	1.21618	1.18738	1.28711	1.31948	1.07332	1.06234	1.11123	1.22939	1.1719	1.20022	1.37074	1.90974	1.97538	2.3255	1.23551	1.18066	1.17617	1.10182	1.24738	1.17362	1.14827	1.17784	1.19884	1.08874	1.10224	1.04361	1.16671	1.16649	1.21461	1.07486	1.67912	1.09266	1.08532	1.0943	1.14078	1.18688	1.1311	1.04373	1.62812	1.1258
35	1.22735	1.19937	1.30241	1.31148	1.06797	1.05043	1.10011	1.24209	1.18827	1.17708	1.35923	1.85428	1.97413	2.18594	1.22389	1.16154	1.16771	1.07962	1.23882	1.17556	1.14398	1.17979	1.21109	1.09734	1.12073	1.03193	1.16818	1.15658	1.23786	1.07113	1.70332	1.10695	1.11794	1.08493	1.13675	1.18851	1.14741	1.04123	1.59578	1.12944
40	1.24038	1.20356	1.3131	1.4197	1.0651	1.03687	1.10965	1.25604	1.18919	1.17685	1.32893	1.82039	1.96079	2.13358	1.20257	1.15366	1.15987	1.09024	1.20767	1.19609	1.1334	1.19179	1.23601	1.10124	1.13754	1.025	1.16234	1.15954	1.25221	1.07678	1.71984	1.08012	1.08067	1.11181	1.12815	1.18313	1.12779	1.01124	1.60424	1.11445
45	1.24565	1.22229	1.31932	1.36609	1.06655	1.04176	1.11741	1.27371	1.20601	1.18766	1.33925	1.80412	1.85945	1.93926	1.20902	1.14718	1.1503	1.07171	1.19809	1.18061	1.1237	1.19356	1.25278	1.10898	1.13537	1.0161	1.15748	1.16062	1.25158	1.08124	1.65551	1.09206	1.09279	1.11207	1.12506	1.17292	1.14435	1.03316	1.58746	1.1914
50	1.25473	1.22023	1.33461	1.35102	1.07049	1.02216	1.12409	1.28566	1.20622	1.17963	1.31609	1.72956	1.67658	1.86144	1.17267	1.15057	1.1511	1.05096	1.17783	1.1954	1.12469	1.19297	1.27192	1.10391	1.1402	1.00718	1.16251	1.16243	1.26156	1.08139	1.69234	1.07288	1.08524	1.12149	1.11864	1.16581	1.11328	1.01346	1.58881	1.18712
55	1.26494	1.22748	1.34375	1.29101	1.06682	1.01525	1.11425	1.28279	1.21163	1.17963	1.28501	1.67691	1.54364	1.81822	1.17844	1.13303	1.144	1.04937	1.19242	1.18972	1.12897	1.20353	1.29426	1.09759	1.14185	0.999595	1.1641	1.16298	1.25782	1.08685	1.72634	1.08612	1.10526	1.12342	1.12487	1.1774	1.14546	1.02467	1.50654	1.16672
60	1.26263	1.2216	1.35635	1.26475	1.06534	1.00756	1.11497	1.2888	1.20637	1.18228	1.2505	1.61905	1.40264	1.76926	1.13047	1.13823	1.12577	1.03381	1.1691	1.17605	1.13085	1.21239	1.29997	1.09053	1.14063	1.00249	1.16936	1.15612	1.26156	1.08127	1.64994	1.08711	1.08374	1.12937	1.09999	1.17401	1.12153	1.00876	1.56104	1.16921
80	1.27882	1.26125	1.38191	1.27344	1.06185	0.963547	1.09991	1.30483	1.2365	1.20217	1.21608	1.54893	1.30519	1.66604	1.11405	1.13055	1.1218	1.01639	1.14408	1.13604	1.14809	1.21428	1.33674	1.07493	1.14466	1.00355	1.18357	1.13503	1.2514	1.08572	1.63968	1.06867	1.07169	1.13731	1.09832	1.1431	1.11979	1.05929	1.57308	1.17545
100	1.2654	1.26714	1.39128	1.27077	1.05607	0.924393	1.11311	1.30147	1.23694	1.20857	1.04777	1.36758	0.892771	1.54121	1.05247	1.11229	1.09099	0.975462	1.07757	1.12127	1.10699	1.23259	1.35555	1.06688	1.13306	1.02795	1.15254	1.14056	1.22484	1.08669	1.5623	1.05601	1.06409	1.13201	1.09753	1.09828	1.10398	1.05153	1.42191	1.13945
120	1.23916	1.26632	1.36554	1.23515	1.07341	1.00898	1.12468	1.29448	1.2274	1.21506	0.923304	1.22493	0.625224	1.38905	0.980627	1.08853	1.06374	0.943337	1.01487	1.10037	1.14257	1.26742	1.33929	1.05648	1.12732	1.01471	1.17872	1.14572	1.19981	1.08174	1.5129	1.03561	1.02667	1.1248	1.09516	1.09437	1.0743	1.08701	1.38085	1.12725
140	1.23994	1.27308	1.3817	1.24928	1.07586	0.951191	1.14291	1.28575	1.23139	1.20612	0.833061	1.13988	0.502649	1.18059	0.943022	1.0702	1.04432	0.934428	0.998796	1.08599	1.15625	1.29804	1.31318	1.05026	1.12205	1.02457	1.18699	1.15173	1.17667	1.07253	1.40986	1.01232	0.991751	1.10212	1.09411	1.06141	1.04626	1.09058	1.29783	1.13837
160	1.24975	1.27015	1.36448	1.24222	1.06559	0.878265	1.13302	1.29448	1.23391	1.20275	0.745118	1.04435	0.439253	1.01549	0.888156	1.04721	1.04122	0.899325	0.949358	1.08232	1.16399	1.31067	1.28983	1.05345	1.1165	1.03531	1.18681	1.14978	1.15563	1.07728	1.36839	1.00207	0.980996	1.09463	1.09438	0.994434	1.03522	1.08203	1.31419	1.09923
180	1.24001	1.2705	1.36512	1.23447	1.06409	0.864165	1.12845	1.28244	1.22964	1.22735	0.666124	0.98472	0.451011	0.909607	0.872243	1.02742	0.998026	0.858339	0.918865	1.04824	1.18651	1.31685	1.29732	1.04199	1.10731	1.02827	1.21021	1.14263	1.13809	1.07425	1.31222	0.990651	0.987298	1.09236	1.0927	0.994357	1.03495	1.0676	1.20562	1.09514
200	1.22313	1.25928	1.36733	1.1418	1.06467	0.820379	1.13562	1.25947	1.21937	1.22096	0.602178	0.90183	0.454366	0.727336	0.839671	1.01593	0.97206	0.847888	0.878876	1.0406	1.19933	1.31231	1.32595	1.01821	1.06351	1.01703	1.21596	1.1212	1.11193	1.07496	1.21572	0.978305	0.970566	1.07839	0.998643	0.968153	1.0026	1.06165	1.29679	1.09896
220	1.23285	1.23679	1.36811	1.12962	1.05885	0.817194	1.12556	1.26443	1.18098	1.19205	0.552859	0.826224	0.467342	0.566297	0.831158	0.996876	0.957514	0.825087	0.839654	1.01913	1.19908	1.30613	1.33588	0.997773	1.05571	1.02473	1.20884	1.12243	1.09867	1.07391	1.26151	0.965222	0.963468	1.04196	0.998074	0.97007	0.994511	1.07746	1.20979	1.09756
240	1.22594	1.24011	1.35991	1.13468	1.04704	0.78573	1.13428	1.26235	1.18636	1.18804	0.505941	0.794416	0.456531	0.463297	0.816141	0.983165	0.950852	0.814659	0.823535	0.992296	1.21793	1.3286	1.36079	0.988696	1.04153	1.03978	1.2129	1.10845	1.08518	1.06655	1.22445	0.959279	0.947703	1.04366	0.997734	0.943682	0.974008	1.04872	1.16011	1.09683
260	1.22199	1.24176	1.3499	1.12465	1.0457	0.664642	1.12707	1.27267	1.18943	1.19771	0.457265	0.729011	0.45498	0.437627	0.781543	0.961593	0.913886	0.785055	0.805494	0.95446	1.2337	1.33209	1.33209	0.982317	1.03738	1.02327	1.21678	1.09252	1.06522	1.05365	1.19375	0.941748	0.923377	1.02302	0.99712	0.952616	0.996571	1.02083	1.16806	0.992392
280	1.19644	1.22338	1.33593	1.10422	1.04222	0.624987	1.11195	1.2708	1.1775	1.18046	0.428011	0.66335	0.48233	0.418842	0.759371	0.951961	0.906497	0.775088	0.787201	0.943158	1.22117	1.31849	1.32845	0.98127	1.05027	1.01829	1.20942	1.10444	1.04781	1.05747	1.17125	0.918512	0.910961	0.988112	0.981339	0.936559	0.950361	1.04142	1.15494	0.966063
300	1.18334	1.22268	1.33765	1.10111	1.02258	0.615834	1.10869	1.26031	1.17542	1.16744	0.385365	0.640488	0.465178	0.382332	0.753246	0.95386	0.889651	0.757616	0.771517	0.931246	1.19197	1.34271	1.31193	0.987164	1.05421	1.02173	1.1934	1.11791	1.02556	1.05521	1.15096	0.902381	0.898806	0.990501	0.952992	0.912186	0.962314	1.01336	1.1458	0.982157
320	1.16507	1.21422	1.33724	1.08101	1.01753	0.601758	1.09368	1.25892	1.17095	1.14654	0.355463	0.56447	0.511702	0.379386	0.735968	0.944905	0.88544	0.754292	0.767207	0.901123	1.16352	1.33028	1.29055	0.974118	1.05832	1.03325	1.17498	1.12214	1.00772	1.05393	1.08863	0.862637	0.871608	0.991907	0.951141	0.923801	0.922221	0.985895	1.13568	0.990361
340	1.13677	1.19156	1.31492	1.09445	0.998588	0.597338	1.10736	1.25344	1.15209	1.16938	0.318459	0.555604	0.516235	0.369511	0.716524	0.927719	0.88691	0.748773	0.756666	0.892311	1.13618	1.32608	1.29343	0.978637	1.06582	1.0291	1.15693	1.10705	0.995224	1.05724	1.10459	0.851206	0.871203	0.994128	0.957351	0.913834	0.926952	1.00042	1.11817	0.99134
360	1.10767	1.17682	1.30058	1.06953	1.00118	0.568744	1.08172	1.24061	1.13098	1.12835	0.302226	0.502101	0.504774	0.361571	0.695716	0.913085	0.872002	0.728413	0.737942	0.87805	1.16431	1.33074	1.27458	0.970287	1.06856	1.02592	1.1762	1.11124	0.981551	1.06395	1.08186	0.852891	0.850513	0.992647	0.955556	0.919692	0.911031	1.01072	1.08993	0.921745
380	1.09031	1.16938	1.29829	1.08532	0.979396	0.555491	1.09956	1.24517	1.12529	1.13573	0.282439	0.475056	0.487575	0.362152	0.681222	0.897082	0.852423	0.722385	0.736928	0.883809	1.12848	1.32928	1.24383	0.989327	1.08468	1.01922	1.14126	1.10525	0.964084	1.05868	1.06072	0.853603	0.864737	0.976553	0.933095	0.897279	0.869227	0.988538	1.02104	0.957343
400	1.06093	1.15937	1.28359	1.06863	0.982292	0.528335	1.08415	1.24975	1.11482	1.12511	0.255619	0.452148	0.473643	0.36152	0.668207	0.88429	0.830394	0.718111	0.724296	0.855239	1.12965	1.30968	1.23019	0.971303	1.08425	1.01819	1.14198	1.11207	0.930411	1.06331	1.00145	0.838555	0.845415	0.980694	0.939681	0.888293	0.868895	0.979876	1.04171	0.97948
420	1.05347	1.14642	1.27506	1.07123	0.967899	0.504536	1.08593	1.2363	1.1077	1.14008	0.247176	0.416408	0.47239	0.377043	0.66087	0.863984	0.815947	0.735204	0.725552	0.85128	1.11778	1.29211	1.17987	0.964679	1.08019	1.0264	1.13013	1.09859	0.92475	1.06624	1.02345	0.817049	0.833362	0.966617	0.951496	0.888047	0.920366	0.973084	1.00817	0.978971
440	1.03344	1.14061	1.23576	1.04839	0.969683	0.482087	1.06124	1.22472	1.10286	1.11601	0.231282	0.385475	0.447028	0.372973	0.643794	0.861609	0.799912	0.72045	0.723509	0.850533	1.09702	1.28008	1.17709	0.952472	1.07965	1.03602	1.11125	1.07839	0.922448	1.06839	0.998448	0.801504	0.81648	0.951883	0.945911	0.859523	0.884554	0.989546	0.920148	0.961814
460	1.02071	1.13139	1.22504	1.06315	0.951993	0.508298	1.07633	1.20531	1.10331	1.11613	0.212776	0.364061	0.432698	0.3638	0.639635	0.851786	0.792418	0.724608	0.726226	0.826302	1.10241	1.28937	1.16514	0.958269	1.06993	1.00955	1.12157	1.07084	0.905852	1.07932	0.991323	0.770968	0.787883	0.938433	0.943101	0.874058	0.858554	0.977823	0.892792	0.956644
480	1.03144	1.13379	1.26783	1.05204	0.94946	0.473145	1.06476	1.19193	1.09525	1.11104	0.202368	0.339892	0.415187	0.378722	0.612644	0.850733	0.788378	0.720489	0.729668	0.820662	1.062	1.30079	1.14451	0.949471	1.05877	1.02201	1.09685	1.08881	0.881674	1.08112	0.930851	0.754285	0.773938	0.95258	0.931127	0.858702	0.869077	0.951672	0.90155	0.949668
500	0.993896	1.10743	1.24155	1.0377	0.946466	0.498275	1.05057	1.17794	1.07031	1.08184	0.194473	0.338529	0.407036	0.348003	0.609103	0.83991	0.7833	0.74102	0.734233	0.809406	1.02891	1.30514	1.13436	0.938079	1.06655	1.01822	1.08213	1.05367	0.878075	1.06728	0.96509	0.757765	0.751939	0.936187	0.921547	0.856251	0.854611	0.936972	0.827557	0.955384
520	0.985514	1.10757	1.23539	1.02387	0.935556	0.472983	1.03756	1.13509	1.07182	1.065	0.179522	0.316591	0.381124	0.349877	0.585741	0.823359	0.75902	0.728272	0.728066	0.798904	1.0002	1.30152	1.13698	0.919204	1.06383	1.01026	1.04625	1.03833	0.861126	1.05677	0.931702	0.753284	0.740994	0.919654	0.913518	0.838188	0.85713	0.951983	0.798814	0.95074
540	0.978075	1.09851	1.23302	1.05702	0.918986	0.444808	1.07291	1.10851	1.06559	1.10493	0.177221	0.308395	0.383598	0.352421	0.573744	0.805417	0.756628	0.716797	0.728257	0.792508	1.00117	1.29717	1.11237	0.925072	1.06696	1.00835	1.04447	1.03758	0.841244	1.05587	0.90933	0.73557	0.748211	0.920538	0.915327	0.832813	0.873934	0.92147	0.858919	0.955081
560	0.943248	1.08609	1.20832	1.04536	0.939355	0.427571	1.06169	1.08462	1.05419	1.08482	0.167294	0.28623	0.37565	0.3509	0.582644	0.786533	0.731469	0.712911	0.726529	0.77102	1.01483	1.29885	1.11259	0.915833	1.0632	1.03247	1.06207	1.03359	0.841252	1.05632	0.891687	0.751368	0.764876	0.894514	0.921895	0.8102	0.822392	0.888668	0.775112	0.927885
580	0.931763	1.07484	1.20605	1.04	0.935924	0.422585	1.05631	1.05812	1.04598	1.08058	0.162208	0.273484	0.344434	0.349812	0.552728	0.768941	0.705488	0.698803	0.713161	0.770221	1.04982	1.2865	1.10595	0.924834	1.04827	1.04327	1.08417	1.04767	0.835698	1.04513	0.885801	0.746634	0.738936	0.902302	0.905343	0.818476	0.810236	0.868194	0.73994	0.915542
600	0.933347	1.07503	1.21442	1.04866	0.934857	0.444808	1.06326	1.04039	1.04904	1.09773	0.15203	0.257735	0.357519	0.354435	0.555804	0.760688	0.713147	0.687822	0.705409	0.777317	1.06306	1.28317	1.10302	0.920858	1.06165	1.0537	1.09474	1.04748	0.829273	1.04705	0.89722	0.759139	0.736806	0.876043	0.915114	0.818036	0.80072	0.856318	0.789711	0.907622
Fig.6e	Fluoresence intensity of RFP-PARP1 normalized to the peak of maximal recruitment.
	n=10
Time (s)	Hela-SPINDOC WT										Hela-SPINDOC KO										Hela-SPINDOC KO+GFP-SPINDOC										Hela-SPINDOC KO+GFP-SPINDOCΔ115-165aa
0	0.818483	0.666657	0.731176	0.613967	0.637483	0.818358	0.770822	0.751862	0.783991	0.769519	0.668693	0.592769	0.698894	0.642755	0.820183	0.805501	0.696187	0.789509	0.792128	0.796476	0.698632	0.844321	0.856239	0.832639	0.756145	0.799709	0.86433	0.827181	0.62712	0.681286	0.754996	0.604018	0.473527	0.680339	0.611048	0.873078	0.779794	0.703561	0.785067	0.768353
20	0.852476	0.914156	0.937201	0.839407	0.793749	0.965665	0.923109	0.923989	0.941999	1.02188	0.665126	0.672751	0.926464	0.907226	0.888165	0.829737	0.773049	0.861499	0.795793	0.799417	0.739986	0.936293	0.858642	0.901024	0.87033	0.831531	0.809602	0.77741	0.860274	0.872201	0.72708	0.649346	0.543501	0.704925	0.611023	0.915246	0.872761	0.670334	0.729514	0.816955
40	0.958912	0.99876	1.01532	0.996328	0.830601	0.965489	0.988519	0.981333	0.998607	1.04167	0.764795	0.831146	0.999959	0.971175	0.977906	0.945994	0.864207	0.893905	0.797064	0.832645	0.919293	1.0309	0.987874	0.991047	0.934489	0.949704	0.997986	0.997619	0.987591	0.952931	0.917911	0.823236	0.746389	0.885934	0.74058	0.971775	0.975892	0.796649	0.798194	0.973254
60	1	1	1	1	1	1	1	1	1	1	0.83049	0.941184	0.990047	0.993515	0.961782	0.97303	0.905327	0.935915	0.81039	0.84137	1	1	1	1	1	1	1	1	1	1	0.917911	0.803064	0.883223	0.97677	0.865847	0.987115	0.974272	0.927583	0.939437	0.994807
80	0.950057	0.990649	0.999242	1.00367	0.931881	0.995416	0.961538	0.955476	0.983631	0.972057	0.886411	0.984604	0.97589	0.982105	0.958258	0.987218	0.923124	0.946467	0.872295	0.916037	0.980007	0.98564	0.979833	0.981587	0.99106	0.99733	0.97967	0.942895	0.909516	0.975561	0.998467	0.942528	0.953426	1.0001	0.933337	1.00069	0.959125	0.876081	0.88325	0.966669
100	0.957638	0.97591	0.993113	0.997421	0.927202	0.985952	0.943792	0.932022	0.965361	0.951902	0.989062	0.988284	0.964919	0.96936	0.94715	0.975082	0.942965	0.953814	0.918077	0.961127	0.991388	0.969627	0.970676	0.958962	0.9851	0.984841	0.941817	0.909318	0.881849	0.969794	0.997842	0.9255	0.96979	0.996804	0.955888	0.998882	0.924374	0.901482	0.892237	0.954723
120	0.948427	0.987515	0.956269	0.950583	0.941874	0.985506	0.924762	0.925698	0.933116	0.933558	1	1	1	1	1	1	1	1	1	1	0.996537	0.955302	0.991046	0.956722	0.977796	0.972929	0.905459	0.86542	0.854212	0.962546	1	1	1	1	1	1	1	1	1	1
140	0.942563	0.891868	0.953574	0.953727	0.933546	0.980914	0.919677	0.928794	0.923479	0.907473	0.977718	0.980263	0.944411	0.987165	0.921529	0.953044	0.999971	0.953932	0.937263	0.940295	0.980566	0.941805	0.980329	0.93944	0.970795	0.96485	0.868105	0.835535	0.846056	0.936074	0.977561	0.982202	0.999255	0.970668	0.997438	0.996236	0.882788	0.834094	0.838892	0.904372
160	0.934748	0.930924	0.948168	0.947993	0.918611	0.968661	0.906597	0.923323	0.896458	0.881448	0.992917	0.967141	0.938534	0.904857	0.899879	0.934868	0.965376	0.990899	0.944072	0.913211	0.951187	0.927573	0.987916	0.935696	0.95522	0.943191	0.825961	0.802093	0.822673	0.903742	0.977816	0.984608	0.984467	0.942928	0.982426	0.969529	0.852365	0.744556	0.7419	0.889255
180	0.927228	0.995349	0.913958	0.911488	0.902761	0.963915	0.903272	0.919416	0.877157	0.86244	0.898399	0.949191	0.920541	0.894753	0.884498	0.915107	0.937659	0.952428	0.917684	0.895264	0.930535	0.9045	0.970985	0.909477	0.94335	0.92526	0.798866	0.770395	0.793442	0.862244	0.96225	0.980262	0.974262	0.950599	0.979032	0.965388	0.84389	0.796257	0.788541	0.877201
200	0.943264	0.894707	0.923653	0.926772	0.887325	0.958838	0.875247	0.884199	0.871434	0.858784	0.917	0.924782	0.901891	0.849891	0.869916	0.898568	0.917069	0.92151	0.904897	0.879288	0.915392	0.898352	0.948791	0.88782	0.930016	0.90631	0.769026	0.736013	0.782951	0.842975	0.941318	0.954368	0.95998	0.927772	0.938252	0.946983	0.83126	0.785242	0.787959	0.86356
220	0.92674	0.930925	0.924203	0.925125	0.873704	0.952679	0.868078	0.890756	0.83234	0.819848	0.881427	0.908377	0.893844	0.835083	0.850108	0.89867	0.895874	0.904416	0.89378	0.880101	0.889285	0.898229	0.927163	0.868411	0.908768	0.906803	0.743698	0.71268	0.762958	0.812099	0.941809	0.965893	0.936118	0.892493	0.945443	0.918254	0.806732	0.773343	0.787041	0.847889
240	0.895251	0.933962	0.913934	0.919707	0.867335	0.949413	0.853015	0.872263	0.810072	0.790229	0.959306	0.885661	0.890947	0.812631	0.832294	0.87751	0.893895	0.89573	0.882383	0.864808	0.878429	0.881744	0.911909	0.845172	0.890466	0.886234	0.715677	0.696555	0.752563	0.774435	0.942389	0.943951	0.926921	0.878946	0.927208	0.891259	0.795841	0.749324	0.769332	0.825732
260	0.872356	0.920317	0.897322	0.897268	0.86896	0.954965	0.836546	0.844946	0.789574	0.754891	0.924655	0.878154	0.879263	0.797873	0.82531	0.85592	0.872522	0.881876	0.871705	0.857534	0.849226	0.86414	0.908861	0.829013	0.887055	0.861601	0.691516	0.677116	0.741023	0.900003	0.932307	0.928945	0.942735	0.8966	0.935107	0.88842	0.795794	0.736258	0.75447	0.804182
280	0.856659	0.861207	0.879262	0.876831	0.853779	0.836676	0.844891	0.854635	0.763148	0.732489	0.924655	0.913161	0.88025	0.782739	0.818186	0.85066	0.843713	0.886437	0.861572	0.840877	0.849734	0.846089	0.903846	0.810587	0.880652	0.85716	0.663285	0.657916	0.727287	0.888768	0.919133	0.920294	0.91637	0.876083	0.921877	0.877229	0.782577	0.739422	0.774566	0.802883
300	0.78853	0.967553	0.846276	0.841495	0.843855	0.83243	0.849892	0.858096	0.773821	0.744241	0.928476	0.888293	0.867044	0.76473	0.802408	0.833393	0.826361	0.867489	0.867902	0.815082	0.843252	0.844479	0.878401	0.791382	0.868701	0.841117	0.654918	0.645119	0.71114	0.876551	0.917221	0.914884	0.906226	0.853403	0.893165	0.860561	0.777914	0.720335	0.755798	0.795588
320	0.723386	0.909964	0.848446	0.835881	0.836231	0.823898	0.848996	0.822976	0.76665	0.745448	0.930107	0.881775	0.86028	0.771143	0.794569	0.82551	0.818785	0.847367	0.860961	0.796373	0.830034	0.825915	0.867307	0.774969	0.862614	0.834335	0.644276	0.627628	0.707532	0.873107	0.917181	0.90302	0.876424	0.838218	0.888613	0.843072	0.761661	0.711955	0.768529	0.773234
340	0.70999	0.939324	0.836587	0.832779	0.728625	0.821403	0.82621	0.796009	0.754585	0.725271	0.948024	0.868003	0.846345	0.765405	0.779822	0.808519	0.814828	0.841901	0.843955	0.78891	0.810033	0.80971	0.856352	0.756146	0.85019	0.817532	0.627067	0.61758	0.696258	0.855258	0.893395	0.886653	0.879077	0.834703	0.87896	0.82503	0.739673	0.719058	0.78465	0.759613
360	0.761846	0.866077	0.797233	0.775095	0.714185	0.815494	0.82813	0.757908	0.730114	0.689287	0.942134	0.862386	0.836632	0.747195	0.775146	0.799159	0.785267	0.817471	0.836709	0.774126	0.816589	0.810867	0.841962	0.741902	0.845045	0.807679	0.617678	0.606044	0.679971	0.852913	0.875872	0.898289	0.861924	0.808426	0.860705	0.813684	0.732666	0.74276	0.80961	0.743398
380	0.751202	0.820966	0.81378	0.795666	0.701277	0.82767	0.825623	0.75113	0.727199	0.697108	0.933174	0.854751	0.818951	0.770337	0.777435	0.78838	0.759925	0.807276	0.837423	0.769673	0.816234	0.797818	0.829253	0.715944	0.845467	0.797608	0.600776	0.594598	0.665725	0.831555	0.864427	0.880656	0.851076	0.80462	0.840148	0.803555	0.732914	0.725004	0.806358	0.718107
400	0.688105	0.774044	0.791287	0.766324	0.697539	0.801575	0.820299	0.756278	0.697941	0.655462	0.901323	0.84891	0.803089	0.771451	0.780391	0.792494	0.735492	0.791918	0.8386	0.763361	0.812787	0.781075	0.807786	0.715944	0.85103	0.797796	0.592478	0.582351	0.650861	0.821899	0.851208	0.863501	0.857064	0.790215	0.84788	0.779439	0.686755	0.678496	0.761665	0.697853
420	0.704371	0.769969	0.782457	0.753496	0.692818	0.80248	0.802567	0.728674	0.671248	0.619779	0.90394	0.837419	0.79689	0.765363	0.781766	0.779788	0.751761	0.755272	0.828772	0.756975	0.796699	0.780452	0.796014	0.67844	0.850624	0.78501	0.582067	0.574433	0.644954	0.824671	0.819342	0.851399	0.844328	0.770749	0.842206	0.774759	0.701125	0.705524	0.77966	0.69349
440	0.730622	0.769936	0.782112	0.758144	0.678505	0.780521	0.767302	0.725849	0.663599	0.605565	0.925321	0.829658	0.797452	0.656916	0.773454	0.772106	0.742039	0.731507	0.817407	0.748128	0.791966	0.76324	0.781819	0.662749	0.839679	0.779197	0.577266	0.568066	0.640718	0.813675	0.799466	0.846923	0.832369	0.757347	0.828219	0.753071	0.676506	0.699106	0.758291	0.686574
460	0.677998	0.732188	0.755157	0.716558	0.672605	0.775883	0.766636	0.691646	0.675923	0.622993	0.892566	0.815139	0.789969	0.65103	0.757807	0.763583	0.730805	0.722053	0.801856	0.736753	0.786681	0.642734	0.775246	0.650433	0.823107	0.76846	0.567318	0.56721	0.635933	0.797521	0.784345	0.827034	0.823876	0.752303	0.816963	0.755859	0.677861	0.727623	0.796866	0.688335
480	0.709699	0.73307	0.76427	0.724048	0.665699	0.767273	0.78337	0.700866	0.654638	0.59994	0.892389	0.790603	0.77812	0.637012	0.752845	0.753895	0.729873	0.721306	0.7935	0.735432	0.770959	0.630208	0.764566	0.647502	0.686891	0.756716	0.563528	0.560711	0.629172	0.789165	0.779605	0.81691	0.820704	0.74165	0.806433	0.742006	0.664896	0.712207	0.786965	0.664677
500	0.695396	0.719342	0.742092	0.701782	0.664555	0.765536	0.786664	0.70271	0.613398	0.560649	0.882295	0.799588	0.7685	0.620057	0.753164	0.749531	0.734289	0.726006	0.796722	0.723903	0.755153	0.616167	0.756886	0.647028	0.686161	0.754314	0.547314	0.549555	0.624614	0.77427	0.771976	0.806875	0.828572	0.735645	0.793727	0.720892	0.643544	0.733594	0.805164	0.653596
520	0.660721	0.726539	0.727417	0.679482	0.65238	0.74648	0.745634	0.673705	0.615108	0.555397	0.917311	0.789125	0.757211	0.608769	0.739213	0.741364	0.717323	0.71223	0.790686	0.713552	0.754385	0.613144	0.747314	0.644114	0.674797	0.742862	0.538765	0.533593	0.620965	0.757984	0.757157	0.805623	0.823142	0.72655	0.804141	0.700877	0.643124	0.756125	0.825789	0.634719
540	0.679044	0.720075	0.722785	0.677462	0.641272	0.74216	0.769895	0.670543	0.609615	0.548616	0.906938	0.778629	0.760111	0.635853	0.736563	0.737509	0.726182	0.727376	0.783729	0.704852	0.748854	0.618368	0.74748	0.641891	0.671421	0.738721	0.525941	0.51839	0.617803	0.759529	0.735107	0.80972	0.806053	0.728971	0.798272	0.691346	0.64202	0.650118	0.71248	0.730559
560	0.612541	0.715061	0.710205	0.661748	0.635543	0.742348	0.730336	0.668908	0.622376	0.560828	0.895016	0.763563	0.755747	0.630886	0.730164	0.732213	0.713533	0.715219	0.785073	0.706671	0.73905	0.609737	0.738565	0.631042	0.664917	0.734285	0.513975	0.502349	0.610401	0.751543	0.724574	0.783405	0.811123	0.716662	0.79063	0.693471	0.642727	0.69419	0.768852	0.62681
580	0.62828	0.70714	0.706711	0.660734	0.632867	0.745424	0.728855	0.672027	0.589837	0.530403	0.8888	0.751748	0.754527	0.612187	0.715465	0.717016	0.711829	0.694705	0.783826	0.701285	0.740389	0.595665	0.723205	0.622489	0.651427	0.721914	0.502762	0.49086	0.618889	0.746734	0.706084	0.783156	0.798246	0.707773	0.785546	0.688399	0.653645	0.70746	0.797454	0.630004
600	0.663808	0.676134	0.663119	0.613444	0.627848	0.735349	0.756104	0.66107	0.574341	0.504692	0.890956	0.730881	0.735576	0.584053	0.706014	0.708834	0.719741	0.725231	0.782365	0.700293	0.743695	0.576567	0.724287	0.61808	0.642585	0.711139	0.495754	0.492808	0.615445	0.737657	0.702091	0.723518	0.806317	0.705691	0.784422	0.686319	0.668296	0.661008	0.744619	0.625444
620	0.660798	0.683687	0.653926	0.606549	0.623998	0.740509	0.738489	0.648885	0.561299	0.508772	0.877737	0.728401	0.722925	0.56927	0.700098	0.710166	0.716901	0.714407	0.777481	0.701297	0.730031	0.582835	0.731944	0.610717	0.634533	0.713651	0.493204	0.494569	0.607999	0.743774	0.69176	0.735565	0.796617	0.706769	0.783173	0.682813	0.620172	0.671655	0.743387	0.611318
640	0.61847	0.657927	0.667234	0.631784	0.615591	0.730027	0.70959	0.656972	0.551117	0.496602	0.875814	0.726015	0.727352	0.587101	0.683988	0.688816	0.706919	0.709386	0.775932	0.688467	0.711403	0.590102	0.719707	0.609756	0.618441	0.694889	0.496192	0.492341	0.604652	0.734092	0.689434	0.625146	0.797814	0.699307	0.797978	0.678959	0.614936	0.707927	0.790384	0.610547
660	0.633983	0.684064	0.640738	0.598797	0.610021	0.722034	0.713614	0.650468	0.530502	0.476881	0.864724	0.729946	0.717889	0.574702	0.683046	0.687291	0.693257	0.685052	0.769274	0.691632	0.729604	0.589295	0.718291	0.603443	0.617059	0.690579	0.48598	0.485617	0.598524	0.723732	0.68727	0.621291	0.800714	0.699128	0.793845	0.663813	0.606019	0.664702	0.73574	0.605158
680	0.642448	0.692681	0.646666	0.598851	0.601989	0.719432	0.716166	0.650505	0.553031	0.472153	0.876093	0.712095	0.717103	0.580557	0.669112	0.680191	0.683805	0.675474	0.768711	0.683678	0.704708	0.576207	0.709228	0.60644	0.603041	0.684252	0.486374	0.485934	0.600502	0.733676	0.69001	0.61554	0.794541	0.693264	0.793734	0.659811	0.608628	0.689881	0.779925	0.605254
700	0.585108	0.660309	0.641442	0.600001	0.595016	0.71479	0.710732	0.65232	0.539038	0.475269	0.852509	0.708346	0.708598	0.576031	0.664152	0.678071	0.672955	0.658693	0.769423	0.683596	0.698652	0.460284	0.709013	0.597	0.598347	0.680204	0.478064	0.475123	0.596062	0.73066	0.69001	0.609954	0.786901	0.685597	0.78818	0.646582	0.597231	0.669158	0.731897	0.59277
720	0.601875	0.648774	0.622419	0.576339	0.589811	0.70828	0.71748	0.656576	0.536974	0.472167	0.845888	0.698782	0.70244	0.559914	0.66392	0.670974	0.685008	0.689483	0.776987	0.693505	0.685637	0.474058	0.70953	0.593734	0.598541	0.673014	0.471164	0.489169	0.59197	0.721443	0.677095	0.610221	0.783538	0.687202	0.767969	0.64365	0.590988	0.692172	0.781912	0.590455
740	0.576844	0.635147	0.613237	0.570269	0.586661	0.688433	0.674144	0.643449	0.501038	0.437449	0.81921	0.701905	0.699429	0.562733	0.655323	0.661878	0.681975	0.673341	0.777103	0.693423	0.688143	0.466239	0.692565	0.591961	0.5885	0.663763	0.468399	0.448823	0.592898	0.72019	0.678181	0.607852	0.763252	0.680804	0.752493	0.647307	0.590605	0.661495	0.756179	0.580466
760	0.563519	0.594244	0.61849	0.572386	0.573798	0.686678	0.657829	0.625101	0.479995	0.409792	0.821311	0.689384	0.69323	0.541835	0.656754	0.65676	0.668196	0.660306	0.780841	0.692428	0.687223	0.472398	0.685611	0.586854	0.588065	0.65975	0.453163	0.49775	0.593218	0.704435	0.661714	0.613383	0.75592	0.667575	0.752916	0.647418	0.588478	0.654387	0.679802	0.594937
780	0.561596	0.645629	0.607127	0.56351	0.566845	0.670419	0.671726	0.612253	0.500667	0.437116	0.824414	0.676247	0.681854	0.539462	0.655588	0.661319	0.666321	0.661286	0.76643	0.677729	0.68996	0.454053	0.669954	0.58388	0.589606	0.663639	0.447203	0.427859	0.583218	0.70088	0.639862	0.605324	0.743668	0.654104	0.743332	0.643938	0.582593	0.630939	0.714939	0.59063
800	0.546502	0.663716	0.588798	0.544734	0.55405	0.696722	0.666395	0.640558	0.482737	0.421588	0.822196	0.684803	0.676135	0.550557	0.660799	0.659588	0.656882	0.658644	0.757005	0.675569	0.681676	0.458381	0.67283	0.574053	0.594663	0.662341	0.494613	0.420414	0.582546	0.697836	0.636467	0.603278	0.740803	0.651171	0.747898	0.63122	0.582586	0.659844	0.720283	0.584545
820	0.557109	0.647653	0.56651	0.520781	0.548436	0.69526	0.660165	0.641907	0.490483	0.421934	0.813777	0.656587	0.665484	0.540927	0.667394	0.664563	0.667478	0.64998	0.756359	0.67366	0.663429	0.447495	0.678226	0.570787	0.598778	0.669039	0.482538	0.421969	0.584727	0.684353	0.611323	0.601963	0.726419	0.64755	0.747828	0.629276	0.584922	0.67705	0.72667	0.560562
840	0.532476	0.639382	0.564878	0.518088	0.583578	0.684977	0.650022	0.625344	0.475319	0.412544	0.819177	0.648598	0.660933	0.531292	0.66973	0.66723	0.656281	0.632763	0.747484	0.663156	0.660186	0.434415	0.668059	0.570752	0.602629	0.669078	0.480389	0.431662	0.584183	0.680711	0.598482	0.59712	0.738255	0.6409	0.734753	0.622684	0.566368	0.617521	0.720383	0.576221
860	0.528437	0.609968	0.562025	0.525048	0.576025	0.679269	0.653345	0.62287	0.461453	0.403789	0.804873	0.664749	0.651652	0.518564	0.672504	0.661494	0.659557	0.614347	0.749643	0.658862	0.650107	0.447885	0.667258	0.567868	0.605061	0.666082	0.47283	0.438785	0.584381	0.673096	0.600952	0.585647	0.733292	0.645856	0.749136	0.620701	0.56885	0.593214	0.678725	0.583449
880	0.528091	0.623961	0.564044	0.535878	0.570806	0.67174	0.650327	0.6242	0.46528	0.40948	0.80552	0.667782	0.642683	0.519268	0.660941	0.662121	0.6656	0.635874	0.750835	0.662884	0.644607	0.446701	0.667709	0.568946	0.596026	0.665219	0.476479	0.44838	0.577207	0.664078	0.597252	0.582431	0.725939	0.646566	0.74545	0.610345	0.556532	0.580245	0.664525	0.594549
													Biogical 3 replicates
Fig.6f												Fig.6h	KO normalized to WT, shown as fold change						Flag-SPINODC normalized to p3XFlag-CMV, shown as fold change
													WT			SPINDOC KO			p3XFlag-CMV			Flag-SPINDOC
													Experiment 1	Experiment 2	Experiment 3	Experiment 1	Experiment 2	Experiment 3	Experiment 1	Experiment 2	Experiment 3	Experiment 1	Experiment 2	Experiment 3
												Relative PARP1 mRNA expression	1	1	1	1.053	0.914	0.847	1	1	1	0.98	0.9947	1.21
												Fig.6i	Biogical 3 replicates, series timepoints normalized to NT, shown as fold change
												Hela-SPINDOC WT
												Post 10Gy IR	NT			0.5h			3h			6h
												PARP1 targets	Experiment 1	Experiment 2	Experiment 3	Experiment 1	Experiment 2	Experiment 3	Experiment 1	Experiment 2	Experiment 3	Experiment 1	Experiment 2	Experiment 3
												BRCA1	1	1	1	1.324	1.399	1.253	1.384	1.483	1.292	1.511	1.554	1.468
												RAD51	1	1	1	1.228	1.46	1.487	1.764	1.734	1.662	1.843	1.666	1.748
												NRF1	1	1	1	1.199	1.201	1.197	1.701	1.763	1.642	1.802	1.922	1.69
												NF-κB1	1	1	1	1.264	1.23	1.299	1.98	1.926	2.035	2.021	1.822	2.242
												P130	1	1	1	0.847	0.542	0.678	0.595	0.726	0.657	0.51	0.657	0.579
												hNIS	1	1	1	0.363	0.593	0.464	0.42	0.34	0.378	0.24	0.31	0.272
												Hela-SPINDOC KO
												Post 10Gy IR	NT			0.5h			3h			6h
												PARP1 targets	Experiment 1	Experiment 2	Experiment 3	Experiment 1	Experiment 2	Experiment 3	Experiment 1	Experiment 2	Experiment 3	Experiment 1	Experiment 2	Experiment 3
												BRCA1	1	1	1	0.591	0.672	0.52	0.66	0.651	0.669	0.513	0.555	0.474
												RAD51	1	1	1	0.831	0.779	0.782	1.171	1.044	1.065	1.602	1.25	1.354
												NRF1	1	1	1	0.884	0.767	1.019	0.934	0.869	1.004	1.152	1.053	1.26
												NF-κB1	1	1	1	0.861	0.791	0.749	0.864	0.655	0.782	1.02	1.164	0.893
												P130	1	1	1	1.06021	1.36921	1.3647	1.477	1.207	1.389	1.569	1.25	1.597
												hNIS	1	1	1	1.532	1.21	1.251	1.376	1.152	1.305	1.37	1.244	1.2
												Fig.6j	Biogical 3 replicates, series timepoints normalized to NT, shown as fold change
												Hela-SPINDOC KO-pEGFP-C1
												Post 10Gy IR	NT			0.5h			3h			6h
Fig.6g												PARP1 targets	Experiment 1	Experiment 2	Experiment 3	Experiment 1	Experiment 2	Experiment 3	Experiment 1	Experiment 2	Experiment 3	Experiment 1	Experiment 2	Experiment 3
												BRCA1	1	1	1	0.54	0.653	0.447	0.701	0.817	0.601	0.88	0.924	0.838
												RAD51	1	1	1	0.396	0.382	0.411	0.498	0.565	0.53	1.001	1.356	1.165
												NRF1	1	1	1	0.566	0.574	0.559	0.606	0.564	0.65	0.712	0.629	0.805
												NF-κB1	1	1	1	0.624	0.639	0.61	0.775	0.811	0.741	1.857	1.684	2.049
												P130	1	1	1	1.33	1.186	1.492	1.664	1.644	1.683	1.528	1.429	1.635
												hNIS	1	1	1	1.201	2.03	2.321	2.437	2.975	2.783	2.343	2.76	2.66
												Hela-SPINDOC KO-GFP-SPINDOC
												Post 10Gy IR	NT			0.5h			3h			6h
												PARP1 targets	Experiment 1	Experiment 2	Experiment 3	Experiment 1	Experiment 2	Experiment 3	Experiment 1	Experiment 2	Experiment 3	Experiment 1	Experiment 2	Experiment 3
												BRCA1	1	1	1	1.243	1.231	1.255	1.559	1.48	1.642	1.309	1.339	1.28
												RAD51	1	1	1	1.239	1.173	1.308	1.387	1.297	1.484	1.794	1.733	1.857
												NRF1	1	1	1	1.474	1.471	1.478	1.859	1.662	2.079	1.3	1.199	1.409
												NF-κB1	1	1	1	1.401	1.263	1.553	3.338	2.861	3.894	4.004	3.497	4.584
												P130	1	1	1	0.749	0.769	0.729	0.87	0.904	0.837	1.212	1.123	1.308
												hNIS	1	1	1	0.909	1.015	0.813	0.73	0.754	0.707	1.045	0.858	1.272

## Sheet: Fig.7
Fig.7a														Fig.7e
The Schematic of the establishment of SPINDOC KO mice														mRNA from 3 mice's thymic tissue, KO, WT-IR and KO-IR normalized to WT-NT, shown as fold change
														Genotype	WT			KO
Fig.7b														Treatment	Mouse #1	Mouse #2	Mouse #3	Mouse #1	Mouse #2	Mouse #3
														Line #18
														NT	1	1	1	0.371649	0.416841	0.377705
														IR	1.46133	2.12367	1.23776	0.32573	0.334984	0.250269
														Line #19
														NT	1	1	1	0.5839	0.473154	0.820761
														IR	1.74229	1.79916	1.67179	0.763153	0.561532	0.310516
														Fig.7f
														mRNA from 3 mice's thymic tissue, KO, WT-IR and KO-IR normalized to WT-NT, shown as fold change
Fig.7c						Fig.7d								Genotype	WT			KO
														Treatment	Mouse #1	Mouse #2	Mouse #3	Mouse #1	Mouse #2	Mouse #3
														Line #18
														NT	1	1	1	3.35466	4.04982	2.61377
														IR	0.688069	0.323532	0.733673	5.04283	4.24705	4.89021
														Line #19
														NT	1	1	1	2.60039	3.33584	2.39503
														IR	0.541068	0.624072	0.800995	2.04191	2.30985	3.2288
														Fig.7g
														6Gy IR
														Genotype	Tag number	Gender	Survival time (days)
														WT	525	F	35
														WT	554	F	35
														WT	584	M	35
														WT	620	F	20
														WT	556	M	20
														WT	663	M	19
														WT	535	F	19
														WT	646	M	18
														WT	647	F	18
														WT	651	F	18
														WT	655	F	18
														WT	658	M	17
														WT	564	M	14
														WT	629	F	13
														WT	630	M	13
														WT	633	F	12
														WT	656	F	12
														WT	623	F	12
														WT	626	F	11
														WT	582	M	10
														KO	529	F	20
														KO	634	F	19
														KO	596	F	17
														KO	641	F	15
														KO	604	M	15
														KO	605	M	15
														KO	607	M	15
														KO	640	M	14
														KO	606	F	14
														KO	594	F	14
														KO	598	M	13
														KO	650	F	13
														KO	599	F	13
														KO	625	F	12
														KO	648	M	12
														KO	551	F	12
														KO	587	M	12
														KO	597	M	11
														KO	621	F	11
														KO	653	F	10
														KO	595	M	10
														KO	654	M	9

## Sheet: Fig.S1
Fig.S1a
Showing SPINDOC Exons and sgRNA sequences
Fig.S1b												Fig.S1c

## Sheet: Fig.S2
Fig.S2a					Fig.S2b					Fig.S2c
Fig.S2d							Fig.S2e

## Sheet: Fig.S3
Fig.S3a	Relative confluence rates
	SPINDOC WT-1			SPINDOC KO-1			SPINDOC WT-2			SPINDOC KO-2
Days	Experiment 1	Experiment 2	Experiment 3	Experiment 1	Experiment 2	Experiment 3	Experiment 1	Experiment 2	Experiment 3	Experiment 1	Experiment 2	Experiment 3
0	1.88333	0.891667	1.35234	1.425	0.86	1.0233	1.63167	0.848333	1.4782	2.215	1.15	1.6532
1	3.75167	1.94833	2.35723	2.69167	1.69833	2.13428	3.25833	1.735	2.65382	3.35833	2.11333	2.67892
2	4.83667	2.60833	3.29765	3.71782	2.26167	2.3561	4.56167	2.27	4.5628	3.695	2.26587	2.89683
3	8.08333	4.54833	6.4326	4.84292	2.985	3.53876	11.4483	5.10667	9.24156	3.91167	2.45567	3.24569
4	16.9167	12.9833	14.9873	13.3017	8.97667	10.4523	28.3683	12.8817	24.7821	10.63	8.74789	9.32179
5	52.3233	47.6867	49.873	29.255	24.9917	26.8732	71.0833	57.6917	64.7821	19.9433	12.0059	16.4312
Fig.S3b	Relative confluence rates
	Hela-WT						Hela-SPINDOC KO
Days	Experiment 1	Experiment 1	Experiment 2	Experiment 2	Experiment 3	Experiment 3	Experiment 1	Experiment 1	Experiment 2	Experiment 2	Experiment 3	Experiment 3
0	8.95	7.69	8.2	7.87	8.08	8.4	7.88	8.14	7.64	7.29	8.02	8.22
1	19.24	18.62	19.43	18.56	15.97	15.81	12.11	10.85	11.71	11.62	13.18	11.08
2	38.85	38.99	39.61	38.54	38.21	43.63	24.5	20.19	22.55	23.87	24.55	23.46
3	54.34	60.96	62.18	68.97	63.72	67.67	40.53	37.54	39.96	37.43	39.76	36.84
4	81.95	86.81	83.74	88.92	86.98	85.83	63.27	61.58	61.4	56.89	58.08	58.68
5	91.46	95.64	92.57	97.06	94.87	95.8	76.53	71.06	73.32	64.94	68.36	70.11
Fig.S3c									Fig.S3d
Hela				HEK293T					Shown in Table S5
Note: gels were cut prior to Western blotting.

[truncated: 4 more sheets: Fig.S4, Fig.S5, Fig.S6, Fig.S7]
